# Supplementary material for: Functional asymmetry and plasticity of electrical synapses interconnecting neurons through a 36-state model of gap junction channel gating
Source: PLoS Comput Biol. 2017 Apr 6;13(4):e1005464. doi: 10.1371/journal.pcbi.1005464 (PMC5398722; doi:10.1371/journal.pcbi.1005464)
Supplement: S1 Dataset — (XLSX) [file pcbi.1005464.s005.xlsx]

## Sheet: Fig 2
rl=1000000	rr=1000000	rl=20	rr=20	rl=200	rr=200	rl=50	rl=50	<---Fig 2A	Fig 2B--->	rl=1000000	rr=1000000	rl=20	rr=1000000	rl=50	rr=1000000	rl=200	rr=1000000
Vj	gj	Vj	gj	Vj	gj	Vj	gj			Vj	gj	Vj	gj	Vj	gj	Vj	gj
-100	1.0024	-100	0.1834	-100	0.9769	-100	0.7039			-100	1.0024	-100	0.1882	-100	0.6819	-100	0.9334
-99	1.0023	-99	0.1881	-99	0.9774	-99	0.7085			-99	1.0023	-99	0.1931	-99	0.6857	-99	0.9342
-98	1.0022	-98	0.193	-98	0.9778	-98	0.7131			-98	1.0022	-98	0.1982	-98	0.6895	-98	0.9349
-97	1.0022	-97	0.198	-97	0.9783	-97	0.7177			-97	1.0022	-97	0.2034	-97	0.6933	-97	0.9356
-96	1.0021	-96	0.2031	-96	0.9787	-96	0.7224			-96	1.0021	-96	0.2088	-96	0.6971	-96	0.9363
-95	1.002	-95	0.2083	-95	0.9792	-95	0.727			-95	1.002	-95	0.2142	-95	0.7009	-95	0.937
-94	1.0019	-94	0.2137	-94	0.9796	-94	0.7316			-94	1.0019	-94	0.2198	-94	0.7047	-94	0.9377
-93	1.0019	-93	0.2191	-93	0.98	-93	0.7362			-93	1.0019	-93	0.2255	-93	0.7084	-93	0.9384
-92	1.0018	-92	0.2247	-92	0.9804	-92	0.7407			-92	1.0018	-92	0.2314	-92	0.7122	-92	0.9391
-91	1.0017	-91	0.2305	-91	0.9808	-91	0.7453			-91	1.0017	-91	0.2374	-91	0.7159	-91	0.9398
-90	1.0017	-90	0.2363	-90	0.9813	-90	0.7499			-90	1.0017	-90	0.2435	-90	0.7196	-90	0.9405
-89	1.0016	-89	0.2423	-89	0.9817	-89	0.7544			-89	1.0016	-89	0.2497	-89	0.7233	-89	0.9412
-88	1.0016	-88	0.2485	-88	0.9821	-88	0.7589			-88	1.0016	-88	0.2561	-88	0.7271	-88	0.9419
-87	1.0015	-87	0.2547	-87	0.9825	-87	0.7635			-87	1.0015	-87	0.2626	-87	0.7307	-87	0.9426
-86	1.0015	-86	0.2611	-86	0.9829	-86	0.768			-86	1.0015	-86	0.2693	-86	0.7344	-86	0.9433
-85	1.0014	-85	0.2677	-85	0.9833	-85	0.7724			-85	1.0014	-85	0.2761	-85	0.7381	-85	0.944
-84	1.0014	-84	0.2744	-84	0.9836	-84	0.7769			-84	1.0014	-84	0.283	-84	0.7418	-84	0.9447
-83	1.0013	-83	0.2812	-83	0.984	-83	0.7814			-83	1.0013	-83	0.2901	-83	0.7454	-83	0.9454
-82	1.0013	-82	0.2882	-82	0.9844	-82	0.7858			-82	1.0013	-82	0.2973	-82	0.749	-82	0.946
-81	1.0012	-81	0.2953	-81	0.9848	-81	0.7902			-81	1.0012	-81	0.3046	-81	0.7527	-81	0.9467
-80	1.0012	-80	0.3026	-80	0.9852	-80	0.7946			-80	1.0012	-80	0.3121	-80	0.7563	-80	0.9474
-79	1.0011	-79	0.31	-79	0.9855	-79	0.799			-79	1.0011	-79	0.3197	-79	0.7599	-79	0.9481
-78	1.0011	-78	0.3176	-78	0.9859	-78	0.8033			-78	1.0011	-78	0.3275	-78	0.7634	-78	0.9488
-77	1.001	-77	0.3253	-77	0.9862	-77	0.8076			-77	1.001	-77	0.3353	-77	0.767	-77	0.9495
-76	1.001	-76	0.3332	-76	0.9866	-76	0.8119			-76	1.001	-76	0.3433	-76	0.7706	-76	0.9502
-75	1.001	-75	0.3412	-75	0.9869	-75	0.8162			-75	1.001	-75	0.3515	-75	0.7741	-75	0.9509
-74	1.0009	-74	0.3494	-74	0.9873	-74	0.8204			-74	1.0009	-74	0.3597	-74	0.7776	-74	0.9516
-73	1.0009	-73	0.3577	-73	0.9876	-73	0.8247			-73	1.0009	-73	0.3681	-73	0.7812	-73	0.9522
-72	1.0009	-72	0.3662	-72	0.988	-72	0.8288			-72	1.0009	-72	0.3766	-72	0.7847	-72	0.9529
-71	1.0008	-71	0.3749	-71	0.9883	-71	0.833			-71	1.0008	-71	0.3852	-71	0.7882	-71	0.9536
-70	1.0008	-70	0.3837	-70	0.9886	-70	0.8371			-70	1.0008	-70	0.394	-70	0.7916	-70	0.9543
-69	1.0008	-69	0.3926	-69	0.9889	-69	0.8412			-69	1.0008	-69	0.4028	-69	0.7951	-69	0.955
-68	1.0008	-68	0.4017	-68	0.9892	-68	0.8453			-68	1.0008	-68	0.4117	-68	0.7985	-68	0.9557
-67	1.0007	-67	0.4109	-67	0.9896	-67	0.8493			-67	1.0007	-67	0.4208	-67	0.802	-67	0.9563
-66	1.0007	-66	0.4203	-66	0.9899	-66	0.8533			-66	1.0007	-66	0.4299	-66	0.8054	-66	0.957
-65	1.0007	-65	0.4299	-65	0.9902	-65	0.8573			-65	1.0007	-65	0.4391	-65	0.8088	-65	0.9577
-64	1.0006	-64	0.4396	-64	0.9905	-64	0.8612			-64	1.0006	-64	0.4484	-64	0.8122	-64	0.9584
-63	1.0006	-63	0.4494	-63	0.9908	-63	0.8651			-63	1.0006	-63	0.4578	-63	0.8156	-63	0.959
-62	1.0006	-62	0.4593	-62	0.991	-62	0.869			-62	1.0006	-62	0.4673	-62	0.819	-62	0.9597
-61	1.0006	-61	0.4694	-61	0.9913	-61	0.8728			-61	1.0006	-61	0.4768	-61	0.8223	-61	0.9604
-60	1.0006	-60	0.4797	-60	0.9916	-60	0.8766			-60	1.0006	-60	0.4864	-60	0.8256	-60	0.9611
-59	1.0005	-59	0.49	-59	0.9919	-59	0.8803			-59	1.0005	-59	0.4961	-59	0.829	-59	0.9617
-58	1.0005	-58	0.5005	-58	0.9922	-58	0.884			-58	1.0005	-58	0.5058	-58	0.8323	-58	0.9624
-57	1.0005	-57	0.5111	-57	0.9924	-57	0.8877			-57	1.0005	-57	0.5155	-57	0.8356	-57	0.9631
-56	1.0005	-56	0.5219	-56	0.9927	-56	0.8913			-56	1.0005	-56	0.5253	-56	0.8389	-56	0.9638
-55	1.0005	-55	0.5327	-55	0.9929	-55	0.8948			-55	1.0005	-55	0.5351	-55	0.8421	-55	0.9644
-54	1.0004	-54	0.5437	-54	0.9932	-54	0.8984			-54	1.0004	-54	0.5449	-54	0.8454	-54	0.9651
-53	1.0004	-53	0.5547	-53	0.9934	-53	0.9018			-53	1.0004	-53	0.5548	-53	0.8486	-53	0.9658
-52	1.0004	-52	0.5658	-52	0.9937	-52	0.9053			-52	1.0004	-52	0.5646	-52	0.8518	-52	0.9664
-51	1.0004	-51	0.5771	-51	0.9939	-51	0.9086			-51	1.0004	-51	0.5745	-51	0.855	-51	0.9671
-50	1.0004	-50	0.5884	-50	0.9942	-50	0.912			-50	1.0004	-50	0.5844	-50	0.8582	-50	0.9678
-49	1.0004	-49	0.5997	-49	0.9944	-49	0.9152			-49	1.0004	-49	0.5943	-49	0.8614	-49	0.9684
-48	1.0004	-48	0.6112	-48	0.9946	-48	0.9185			-48	1.0004	-48	0.6041	-48	0.8646	-48	0.9691
-47	1.0003	-47	0.6227	-47	0.9948	-47	0.9216			-47	1.0003	-47	0.6139	-47	0.8677	-47	0.9698
-46	1.0003	-46	0.6342	-46	0.9951	-46	0.9248			-46	1.0003	-46	0.6238	-46	0.8709	-46	0.9704
-45	1.0003	-45	0.6458	-45	0.9953	-45	0.9278			-45	1.0003	-45	0.6336	-45	0.874	-45	0.9711
-44	1.0003	-44	0.6574	-44	0.9955	-44	0.9309			-44	1.0003	-44	0.6433	-44	0.8771	-44	0.9717
-43	1.0003	-43	0.669	-43	0.9957	-43	0.9338			-43	1.0003	-43	0.653	-43	0.8802	-43	0.9724
-42	1.0003	-42	0.6806	-42	0.9959	-42	0.9367			-42	1.0003	-42	0.6627	-42	0.8833	-42	0.9731
-41	1.0003	-41	0.6923	-41	0.9961	-41	0.9396			-41	1.0003	-41	0.6723	-41	0.8863	-41	0.9737
-40	1.0003	-40	0.7039	-40	0.9963	-40	0.9424			-40	1.0003	-40	0.6819	-40	0.8894	-40	0.9744
-39	1.0003	-39	0.7154	-39	0.9964	-39	0.9451			-39	1.0003	-39	0.6914	-39	0.8924	-39	0.975
-38	1.0002	-38	0.727	-38	0.9966	-38	0.9478			-38	1.0002	-38	0.7009	-38	0.8955	-38	0.9757
-37	1.0002	-37	0.7385	-37	0.9968	-37	0.9504			-37	1.0002	-37	0.7103	-37	0.8985	-37	0.9763
-36	1.0002	-36	0.7499	-36	0.997	-36	0.953			-36	1.0002	-36	0.7196	-36	0.9015	-36	0.977
-35	1.0002	-35	0.7612	-35	0.9971	-35	0.9555			-35	1.0002	-35	0.7289	-35	0.9044	-35	0.9776
-34	1.0002	-34	0.7724	-34	0.9973	-34	0.9579			-34	1.0002	-34	0.7381	-34	0.9074	-34	0.9783
-33	1.0002	-33	0.7836	-33	0.9975	-33	0.9603			-33	1.0002	-33	0.7472	-33	0.9103	-33	0.9789
-32	1.0002	-32	0.7946	-32	0.9976	-32	0.9626			-32	1.0002	-32	0.7563	-32	0.9133	-32	0.9796
-31	1.0002	-31	0.8055	-31	0.9978	-31	0.9648			-31	1.0002	-31	0.7652	-31	0.9162	-31	0.9802
-30	1.0002	-30	0.8162	-30	0.9979	-30	0.967			-30	1.0002	-30	0.7741	-30	0.9191	-30	0.9809
-29	1.0002	-29	0.8268	-29	0.998	-29	0.9691			-29	1.0002	-29	0.7829	-29	0.922	-29	0.9815
-28	1.0002	-28	0.8371	-28	0.9982	-28	0.9712			-28	1.0002	-28	0.7916	-28	0.9249	-28	0.9822
-27	1.0002	-27	0.8473	-27	0.9983	-27	0.9732			-27	1.0002	-27	0.8003	-27	0.9278	-27	0.9828
-26	1.0002	-26	0.8573	-26	0.9984	-26	0.9751			-26	1.0002	-26	0.8088	-26	0.9306	-26	0.9835
-25	1.0001	-25	0.8671	-25	0.9985	-25	0.9769			-25	1.0001	-25	0.8173	-25	0.9334	-25	0.9841
-24	1.0001	-24	0.8766	-24	0.9987	-24	0.9787			-24	1.0001	-24	0.8256	-24	0.9363	-24	0.9848
-23	1.0001	-23	0.8858	-23	0.9988	-23	0.9804			-23	1.0001	-23	0.8339	-23	0.9391	-23	0.9854
-22	1.0001	-22	0.8948	-22	0.9989	-22	0.9821			-22	1.0001	-22	0.8421	-22	0.9419	-22	0.9861
-21	1.0001	-21	0.9035	-21	0.999	-21	0.9836			-21	1.0001	-21	0.8502	-21	0.9447	-21	0.9867
-20	1.0001	-20	0.912	-20	0.9991	-20	0.9852			-20	1.0001	-20	0.8582	-20	0.9474	-20	0.9873
-19	1.0001	-19	0.9201	-19	0.9992	-19	0.9866			-19	1.0001	-19	0.8662	-19	0.9502	-19	0.988
-18	1.0001	-18	0.9278	-18	0.9992	-18	0.988			-18	1.0001	-18	0.874	-18	0.9529	-18	0.9886
-17	1.0001	-17	0.9353	-17	0.9993	-17	0.9892			-17	1.0001	-17	0.8817	-17	0.9556	-17	0.9893
-16	1.0001	-16	0.9424	-16	0.9994	-16	0.9905			-16	1.0001	-16	0.8894	-16	0.9584	-16	0.9899
-15	1.0001	-15	0.9491	-15	0.9995	-15	0.9916			-15	1.0001	-15	0.897	-15	0.9611	-15	0.9905
-14	1.0001	-14	0.9555	-14	0.9995	-14	0.9927			-14	1.0001	-14	0.9044	-14	0.9637	-14	0.9912
-13	1.0001	-13	0.9614	-13	0.9996	-13	0.9937			-13	1.0001	-13	0.9118	-13	0.9664	-13	0.9918
-12	1.0001	-12	0.967	-12	0.9997	-12	0.9946			-12	1.0001	-12	0.9191	-12	0.9691	-12	0.9924
-11	1.0001	-11	0.9722	-11	0.9997	-11	0.9955			-11	1.0001	-11	0.9263	-11	0.9717	-11	0.9931
-10	1.0001	-10	0.9769	-10	0.9998	-10	0.9963			-10	1.0001	-10	0.9334	-10	0.9744	-10	0.9937
-9	1.0001	-9	0.9813	-9	0.9998	-9	0.997			-9	1.0001	-9	0.9405	-9	0.977	-9	0.9943
-8	1.0001	-8	0.9852	-8	0.9999	-8	0.9976			-8	1.0001	-8	0.9474	-8	0.9796	-8	0.995
-7	1.0001	-7	0.9886	-7	0.9999	-7	0.9982			-7	1.0001	-7	0.9543	-7	0.9822	-7	0.9956
-6	1.0001	-6	0.9916	-6	0.9999	-6	0.9987			-6	1.0001	-6	0.9611	-6	0.9848	-6	0.9962
-5	1.0001	-5	0.9942	-5	0.9999	-5	0.9991			-5	1.0001	-5	0.9678	-5	0.9873	-5	0.9969
-4	1	-4	0.9963	-4	1	-4	0.9994			-4	1	-4	0.9744	-4	0.9899	-4	0.9975
-3	1	-3	0.9979	-3	1	-3	0.9997			-3	1	-3	0.9809	-3	0.9924	-3	0.9981
-2	1	-2	0.9991	-2	1	-2	0.9999			-2	1	-2	0.9873	-2	0.995	-2	0.9987
-1	1	-1	0.9998	-1	1	-1	1			-1	1	-1	0.9937	-1	0.9975	-1	0.9994
0	1	0	1	0	1	0	1			0	1	0	1	0	1	0	1
1	1	1	0.9998	1	1	1	1			1	1	1	1.0062	1	1.0025	1	1.0006
2	1	2	0.9991	2	1	2	0.9999			2	1	2	1.0123	2	1.005	2	1.0012
3	1	3	0.9979	3	1	3	0.9997			3	1	3	1.0184	3	1.0074	3	1.0019
4	1	4	0.9963	4	1	4	0.9994			4	1	4	1.0244	4	1.0099	4	1.0025
5	1	5	0.9942	5	0.9999	5	0.9991			5	1	5	1.0303	5	1.0123	5	1.0031
6	1	6	0.9916	6	0.9999	6	0.9987			6	1	6	1.0361	6	1.0148	6	1.0037
7	1	7	0.9886	7	0.9999	7	0.9982			7	1	7	1.0419	7	1.0172	7	1.0044
8	1	8	0.9852	8	0.9999	8	0.9976			8	1	8	1.0476	8	1.0196	8	1.005
9	1	9	0.9813	9	0.9998	9	0.997			9	1	9	1.0532	9	1.022	9	1.0056
10	1	10	0.9769	10	0.9998	10	0.9963			10	1	10	1.0588	10	1.0244	10	1.0062
11	1	11	0.9722	11	0.9997	11	0.9955			11	1	11	1.0642	11	1.0268	11	1.0068
12	1	12	0.967	12	0.9997	12	0.9946			12	1	12	1.0697	12	1.0291	12	1.0074
13	1	13	0.9614	13	0.9996	13	0.9937			13	1	13	1.075	13	1.0315	13	1.0081
14	1	14	0.9555	14	0.9995	14	0.9927			14	1	14	1.0803	14	1.0338	14	1.0087
15	1	15	0.9491	15	0.9995	15	0.9916			15	1	15	1.0855	15	1.0361	15	1.0093
16	1	16	0.9424	16	0.9994	16	0.9905			16	1	16	1.0907	16	1.0384	16	1.0099
17	1	17	0.9353	17	0.9993	17	0.9892			17	1	17	1.0958	17	1.0407	17	1.0105
18	1	18	0.9278	18	0.9992	18	0.988			18	1	18	1.1008	18	1.043	18	1.0111
19	1	19	0.9201	19	0.9992	19	0.9866			19	1	19	1.1058	19	1.0453	19	1.0117
20	0.9999	20	0.912	20	0.9991	20	0.9852			20	0.9999	20	1.1107	20	1.0476	20	1.0123
21	0.9999	21	0.9035	21	0.999	21	0.9836			21	0.9999	21	1.1156	21	1.0498	21	1.013
22	0.9999	22	0.8948	22	0.9989	22	0.9821			22	0.9999	22	1.1204	22	1.0521	22	1.0136
23	0.9999	23	0.8858	23	0.9988	23	0.9804			23	0.9999	23	1.1251	23	1.0543	23	1.0142
24	0.9999	24	0.8766	24	0.9987	24	0.9787			24	0.9999	24	1.1298	24	1.0565	24	1.0148
25	0.9999	25	0.8671	25	0.9985	25	0.9769			25	0.9999	25	1.1344	25	1.0588	25	1.0154
26	0.9999	26	0.8573	26	0.9984	26	0.9751			26	0.9999	26	1.139	26	1.061	26	1.016
27	0.9999	27	0.8473	27	0.9983	27	0.9732			27	0.9999	27	1.1435	27	1.0631	27	1.0166
28	0.9999	28	0.8371	28	0.9982	28	0.9712			28	0.9999	28	1.148	28	1.0653	28	1.0172
29	0.9999	29	0.8268	29	0.998	29	0.9691			29	0.9999	29	1.1524	29	1.0675	29	1.0178
30	0.9999	30	0.8162	30	0.9979	30	0.967			30	0.9999	30	1.1568	30	1.0697	30	1.0184
31	0.9999	31	0.8055	31	0.9978	31	0.9648			31	0.9999	31	1.1611	31	1.0718	31	1.019
32	0.9999	32	0.7946	32	0.9976	32	0.9626			32	0.9999	32	1.1654	32	1.0739	32	1.0196
33	0.9999	33	0.7836	33	0.9975	33	0.9603			33	0.9999	33	1.1696	33	1.0761	33	1.0202
34	0.9999	34	0.7724	34	0.9973	34	0.9579			34	0.9999	34	1.1738	34	1.0782	34	1.0208
35	0.9998	35	0.7612	35	0.9971	35	0.9555			35	0.9998	35	1.1779	35	1.0803	35	1.0214
36	0.9998	36	0.7499	36	0.997	36	0.953			36	0.9998	36	1.182	36	1.0824	36	1.022
37	0.9998	37	0.7385	37	0.9968	37	0.9504			37	0.9998	37	1.186	37	1.0845	37	1.0226
38	0.9998	38	0.727	38	0.9966	38	0.9478			38	0.9998	38	1.19	38	1.0866	38	1.0232
39	0.9998	39	0.7154	39	0.9964	39	0.9451			39	0.9998	39	1.194	39	1.0886	39	1.0238
40	0.9998	40	0.7039	40	0.9963	40	0.9424			40	0.9998	40	1.1979	40	1.0907	40	1.0244
41	0.9998	41	0.6923	41	0.9961	41	0.9396			41	0.9998	41	1.2017	41	1.0927	41	1.025
42	0.9998	42	0.6806	42	0.9959	42	0.9367			42	0.9998	42	1.2056	42	1.0948	42	1.0256
43	0.9998	43	0.669	43	0.9957	43	0.9338			43	0.9998	43	1.2093	43	1.0968	43	1.0262
44	0.9998	44	0.6574	44	0.9955	44	0.9309			44	0.9998	44	1.2131	44	1.0988	44	1.0268
45	0.9997	45	0.6458	45	0.9953	45	0.9278			45	0.9997	45	1.2168	45	1.1008	45	1.0273
46	0.9997	46	0.6342	46	0.9951	46	0.9248			46	0.9997	46	1.2204	46	1.1028	46	1.0279
47	0.9997	47	0.6227	47	0.9948	47	0.9216			47	0.9997	47	1.2241	47	1.1048	47	1.0285
48	0.9997	48	0.6112	48	0.9946	48	0.9185			48	0.9997	48	1.2276	48	1.1068	48	1.0291
49	0.9997	49	0.5997	49	0.9944	49	0.9152			49	0.9997	49	1.2312	49	1.1087	49	1.0297
50	0.9997	50	0.5884	50	0.9942	50	0.912			50	0.9997	50	1.2347	50	1.1107	50	1.0303
51	0.9997	51	0.5771	51	0.9939	51	0.9086			51	0.9997	51	1.2382	51	1.1126	51	1.0309
52	0.9996	52	0.5658	52	0.9937	52	0.9053			52	0.9996	52	1.2416	52	1.1146	52	1.0315
53	0.9996	53	0.5547	53	0.9934	53	0.9018			53	0.9996	53	1.245	53	1.1165	53	1.032
54	0.9996	54	0.5437	54	0.9932	54	0.8984			54	0.9996	54	1.2484	54	1.1184	54	1.0326
55	0.9996	55	0.5327	55	0.9929	55	0.8948			55	0.9996	55	1.2517	55	1.1204	55	1.0332
56	0.9996	56	0.5219	56	0.9927	56	0.8913			56	0.9996	56	1.255	56	1.1223	56	1.0338
57	0.9996	57	0.5111	57	0.9924	57	0.8877			57	0.9996	57	1.2582	57	1.1242	57	1.0344
58	0.9995	58	0.5005	58	0.9922	58	0.884			58	0.9995	58	1.2615	58	1.126	58	1.035
59	0.9995	59	0.49	59	0.9919	59	0.8803			59	0.9995	59	1.2647	59	1.1279	59	1.0355
60	0.9995	60	0.4797	60	0.9916	60	0.8766			60	0.9995	60	1.2678	60	1.1298	60	1.0361
61	0.9995	61	0.4694	61	0.9913	61	0.8728			61	0.9995	61	1.271	61	1.1316	61	1.0367
62	0.9995	62	0.4593	62	0.991	62	0.869			62	0.9995	62	1.2741	62	1.1335	62	1.0373
63	0.9994	63	0.4494	63	0.9908	63	0.8651			63	0.9994	63	1.2771	63	1.1353	63	1.0379
64	0.9994	64	0.4396	64	0.9905	64	0.8612			64	0.9994	64	1.2802	64	1.1372	64	1.0384
65	0.9994	65	0.4299	65	0.9902	65	0.8573			65	0.9994	65	1.2832	65	1.139	65	1.039
66	0.9994	66	0.4203	66	0.9899	66	0.8533			66	0.9994	66	1.2862	66	1.1408	66	1.0396
67	0.9993	67	0.4109	67	0.9896	67	0.8493			67	0.9993	67	1.2891	67	1.1426	67	1.0402
68	0.9993	68	0.4017	68	0.9892	68	0.8453			68	0.9993	68	1.2921	68	1.1444	68	1.0407
69	0.9993	69	0.3926	69	0.9889	69	0.8412			69	0.9993	69	1.295	69	1.1462	69	1.0413
70	0.9992	70	0.3837	70	0.9886	70	0.8371			70	0.9992	70	1.2978	70	1.148	70	1.0419
71	0.9992	71	0.3749	71	0.9883	71	0.833			71	0.9992	71	1.3007	71	1.1498	71	1.0425
72	0.9992	72	0.3662	72	0.988	72	0.8288			72	0.9992	72	1.3035	72	1.1515	72	1.043
73	0.9991	73	0.3577	73	0.9876	73	0.8247			73	0.9991	73	1.3063	73	1.1533	73	1.0436
74	0.9991	74	0.3494	74	0.9873	74	0.8204			74	0.9991	74	1.309	74	1.155	74	1.0442
75	0.9991	75	0.3412	75	0.9869	75	0.8162			75	0.9991	75	1.3118	75	1.1568	75	1.0447
76	0.999	76	0.3332	76	0.9866	76	0.8119			76	0.999	76	1.3145	76	1.1585	76	1.0453
77	0.999	77	0.3253	77	0.9862	77	0.8076			77	0.999	77	1.3171	77	1.1602	77	1.0459
78	0.999	78	0.3176	78	0.9859	78	0.8033			78	0.999	78	1.3198	78	1.162	78	1.0464
79	0.9989	79	0.31	79	0.9855	79	0.799			79	0.9989	79	1.3224	79	1.1637	79	1.047
80	0.9989	80	0.3026	80	0.9852	80	0.7946			80	0.9989	80	1.325	80	1.1654	80	1.0476
81	0.9988	81	0.2953	81	0.9848	81	0.7902			81	0.9988	81	1.3276	81	1.1671	81	1.0481
82	0.9988	82	0.2882	82	0.9844	82	0.7858			82	0.9988	82	1.3302	82	1.1688	82	1.0487
83	0.9987	83	0.2812	83	0.984	83	0.7814			83	0.9987	83	1.3327	83	1.1704	83	1.0493
84	0.9987	84	0.2744	84	0.9836	84	0.7769			84	0.9987	84	1.3352	84	1.1721	84	1.0498
85	0.9986	85	0.2677	85	0.9833	85	0.7724			85	0.9986	85	1.3377	85	1.1738	85	1.0504
86	0.9986	86	0.2611	86	0.9829	86	0.768			86	0.9986	86	1.3402	86	1.1754	86	1.051
87	0.9985	87	0.2547	87	0.9825	87	0.7635			87	0.9985	87	1.3426	87	1.1771	87	1.0515
88	0.9985	88	0.2485	88	0.9821	88	0.7589			88	0.9985	88	1.345	88	1.1787	88	1.0521
89	0.9984	89	0.2423	89	0.9817	89	0.7544			89	0.9984	89	1.3474	89	1.1804	89	1.0526
90	0.9984	90	0.2363	90	0.9813	90	0.7499			90	0.9984	90	1.3498	90	1.182	90	1.0532
91	0.9983	91	0.2305	91	0.9808	91	0.7453			91	0.9983	91	1.3521	91	1.1836	91	1.0538
92	0.9982	92	0.2247	92	0.9804	92	0.7407			92	0.9982	92	1.3545	92	1.1852	92	1.0543
93	0.9982	93	0.2191	93	0.98	93	0.7362			93	0.9982	93	1.3568	93	1.1868	93	1.0549
94	0.9981	94	0.2137	94	0.9796	94	0.7316			94	0.9981	94	1.359	94	1.1884	94	1.0554
95	0.998	95	0.2083	95	0.9792	95	0.727			95	0.998	95	1.3613	95	1.19	95	1.056
96	0.9979	96	0.2031	96	0.9787	96	0.7224			96	0.9979	96	1.3635	96	1.1916	96	1.0565
97	0.9979	97	0.198	97	0.9783	97	0.7177			97	0.9979	97	1.3657	97	1.1932	97	1.0571
98	0.9978	98	0.193	98	0.9778	98	0.7131			98	0.9978	98	1.3679	98	1.1947	98	1.0576
99	0.9977	99	0.1881	99	0.9774	99	0.7085			99	0.9977	99	1.3701	99	1.1963	99	1.0582
100	0.9976	100	0.1834	100	0.9769	100	0.7039			100	0.9976	100	1.3722	100	1.1979	100	1.0587

## Sheet: Fig 3
t	V1	V2	<---Fig 3B	Fig 3C--->	t	V1	V2			Fig 3D--->	gj=	1	gj=	2	gj=	4
0	-70	-70			0	-70	-70				A2/A1	K21/K12	A2/A1	K21/K12	A2/A1	K21/K12
0.01	-70	-70	<---from cell-1	from cell2 --->	0.01	-70	-70				1	1	1	1	1	1
0.02	-70	-70	A2/A1 = 2	A2/A1 = 2	0.02	-70	-70				1.25	1.2257	1.25	1.2086	1.25	1.183
0.03	-70	-70	gj =	4 nS	0.03	-70	-70				1.5	1.4559	1.5	1.4206	1.5	1.3701
0.04	-70	-70	Iext =	-100 pA	0.04	-70	-70				1.75	1.6821	1.75	1.6346	1.75	1.5599
0.05	-70	-70			0.05	-70	-70				2	1.915	2	1.8501	2	1.7515
0.06	-70	-70			0.06	-70	-70				2.25	2.1485	2.25	2.0667	2.25	1.9439
0.07	-70	-70			0.07	-70	-70				2.5	2.3773	2.5	2.287	2.5	2.1374
0.08	-70	-70			0.08	-70	-70				2.75	2.6129	2.75	2.502	2.75	2.3316
0.09	-70	-70			0.09	-70	-70				3	2.8458	3	2.7228	3	2.5239
0.1	-70	-70			0.1	-70	-70				3.25	3.0762	3.25	2.94	3.25	2.7199
0.11	-70	-70			0.11	-70	-70				3.5	3.3077	3.5	3.1602	3.5	2.9129
0.12	-70	-70			0.12	-70	-70				3.75	3.5385	3.75	3.385	3.75	3.1116
0.13	-70	-70			0.13	-70	-70				4	3.7882	4	3.5988	4	3.3068
0.14	-70	-70			0.14	-70	-70
0.15	-70	-70			0.15	-70	-70
0.16	-70	-70			0.16	-70	-70
0.17	-70	-70			0.17	-70	-70
0.18	-69.9999	-69.9999			0.18	-69.9999	-69.9999
0.19	-69.9999	-69.9999			0.19	-69.9999	-69.9999
0.2	-69.9999	-69.9999			0.2	-69.9999	-69.9999
0.21	-69.9999	-69.9999			0.21	-69.9999	-69.9999
0.22	-69.9999	-69.9999			0.22	-69.9999	-69.9999
0.23	-69.9999	-69.9999			0.23	-69.9999	-69.9999
0.24	-69.9999	-69.9999			0.24	-69.9999	-69.9999
0.25	-69.9999	-69.9999			0.25	-69.9999	-69.9999
0.26	-69.9999	-69.9999			0.26	-69.9999	-69.9999
0.27	-69.9999	-69.9999			0.27	-69.9999	-69.9999
0.28	-69.9999	-69.9999			0.28	-69.9999	-69.9999
0.29	-69.9999	-69.9999			0.29	-69.9999	-69.9999
0.3	-69.9999	-69.9999			0.3	-69.9999	-69.9999
0.31	-69.9999	-69.9999			0.31	-69.9999	-69.9999
0.32	-69.9999	-69.9999			0.32	-69.9999	-69.9999
0.33	-69.9999	-69.9999			0.33	-69.9999	-69.9999
0.34	-69.9999	-69.9999			0.34	-69.9999	-69.9999
0.35	-69.9999	-69.9999			0.35	-69.9999	-69.9999
0.36	-69.9999	-69.9999			0.36	-69.9999	-69.9999
0.37	-69.9999	-69.9999			0.37	-69.9999	-69.9999
0.38	-69.9999	-69.9999			0.38	-69.9999	-69.9999
0.39	-69.9999	-69.9999			0.39	-69.9999	-69.9999
0.4	-69.9999	-69.9999			0.4	-69.9999	-69.9999
0.41	-69.9999	-69.9999			0.41	-69.9999	-69.9999
0.42	-69.9999	-69.9999			0.42	-69.9999	-69.9999
0.43	-69.9999	-69.9999			0.43	-69.9999	-69.9999
0.44	-69.9999	-69.9999			0.44	-69.9999	-69.9999
0.45	-69.9999	-69.9999			0.45	-69.9999	-69.9999
0.46	-69.9999	-69.9999			0.46	-69.9999	-69.9999
0.47	-69.9999	-69.9999			0.47	-69.9999	-69.9999
0.48	-69.9999	-69.9999			0.48	-69.9999	-69.9999
0.49	-69.9999	-69.9999			0.49	-69.9999	-69.9999
0.5	-69.9999	-69.9999			0.5	-69.9999	-69.9999
0.51	-69.9999	-69.9999			0.51	-69.9999	-69.9999
0.52	-69.9999	-69.9999			0.52	-69.9999	-69.9999
0.53	-69.9999	-69.9999			0.53	-69.9999	-69.9999
0.54	-69.9998	-69.9998			0.54	-69.9998	-69.9998
0.55	-69.9998	-69.9998			0.55	-69.9998	-69.9998
0.56	-69.9998	-69.9998			0.56	-69.9998	-69.9998
0.57	-69.9998	-69.9998			0.57	-69.9998	-69.9998
0.58	-69.9998	-69.9998			0.58	-69.9998	-69.9998
0.59	-69.9998	-69.9998			0.59	-69.9998	-69.9998
0.6	-69.9998	-69.9998			0.6	-69.9998	-69.9998
0.61	-69.9998	-69.9998			0.61	-69.9998	-69.9998
0.62	-69.9998	-69.9998			0.62	-69.9998	-69.9998
0.63	-69.9998	-69.9998			0.63	-69.9998	-69.9998
0.64	-69.9998	-69.9998			0.64	-69.9998	-69.9998
0.65	-69.9998	-69.9998			0.65	-69.9998	-69.9998
0.66	-69.9998	-69.9998			0.66	-69.9998	-69.9998
0.67	-69.9998	-69.9998			0.67	-69.9998	-69.9998
0.68	-69.9998	-69.9998			0.68	-69.9998	-69.9998
0.69	-69.9998	-69.9998			0.69	-69.9998	-69.9998
0.7	-69.9998	-69.9998			0.7	-69.9998	-69.9998
0.71	-69.9998	-69.9998			0.71	-69.9998	-69.9998
0.72	-69.9998	-69.9998			0.72	-69.9998	-69.9998
0.73	-69.9998	-69.9998			0.73	-69.9998	-69.9998
0.74	-69.9998	-69.9998			0.74	-69.9998	-69.9998
0.75	-69.9998	-69.9998			0.75	-69.9998	-69.9998
0.76	-69.9998	-69.9998			0.76	-69.9998	-69.9998
0.77	-69.9998	-69.9998			0.77	-69.9998	-69.9998
0.78	-69.9998	-69.9998			0.78	-69.9998	-69.9998
0.79	-69.9998	-69.9998			0.79	-69.9998	-69.9998
0.8	-69.9998	-69.9998			0.8	-69.9998	-69.9998
0.81	-69.9998	-69.9998			0.81	-69.9998	-69.9998
0.82	-69.9998	-69.9998			0.82	-69.9998	-69.9998
0.83	-69.9998	-69.9998			0.83	-69.9998	-69.9998
0.84	-69.9998	-69.9998			0.84	-69.9998	-69.9998
0.85	-69.9998	-69.9998			0.85	-69.9998	-69.9998
0.86	-69.9998	-69.9998			0.86	-69.9998	-69.9998
0.87	-69.9998	-69.9998			0.87	-69.9998	-69.9998
0.88	-69.9998	-69.9998			0.88	-69.9998	-69.9998
0.89	-69.9998	-69.9998			0.89	-69.9998	-69.9998
0.9	-69.9998	-69.9998			0.9	-69.9998	-69.9998
0.91	-69.9998	-69.9998			0.91	-69.9998	-69.9998
0.92	-69.9998	-69.9998			0.92	-69.9998	-69.9998
0.93	-69.9998	-69.9998			0.93	-69.9998	-69.9998
0.94	-69.9998	-69.9998			0.94	-69.9998	-69.9998
0.95	-69.9998	-69.9998			0.95	-69.9998	-69.9998
0.96	-69.9997	-69.9997			0.96	-69.9997	-69.9997
0.97	-69.9997	-69.9997			0.97	-69.9997	-69.9997
0.98	-69.9997	-69.9997			0.98	-69.9997	-69.9997
0.99	-69.9997	-69.9997			0.99	-69.9997	-69.9997
1	-69.9997	-69.9997			1	-69.9997	-69.9997
1.01	-69.9997	-69.9997			1.01	-69.9997	-69.9997
1.02	-69.9997	-69.9997			1.02	-69.9997	-69.9997
1.03	-69.9997	-69.9997			1.03	-69.9997	-69.9997
1.04	-69.9997	-69.9997			1.04	-69.9997	-69.9997
1.05	-69.9997	-69.9997			1.05	-69.9997	-69.9997
1.06	-69.9997	-69.9997			1.06	-69.9997	-69.9997
1.07	-69.9997	-69.9997			1.07	-69.9997	-69.9997
1.08	-69.9997	-69.9997			1.08	-69.9997	-69.9997
1.09	-69.9997	-69.9997			1.09	-69.9997	-69.9997
1.1	-69.9997	-69.9997			1.1	-69.9997	-69.9997
1.11	-69.9997	-69.9997			1.11	-69.9997	-69.9997
1.12	-69.9997	-69.9997			1.12	-69.9997	-69.9997
1.13	-69.9997	-69.9997			1.13	-69.9997	-69.9997
1.14	-69.9997	-69.9997			1.14	-69.9997	-69.9997
1.15	-69.9997	-69.9997			1.15	-69.9997	-69.9997
1.16	-69.9997	-69.9997			1.16	-69.9997	-69.9997
1.17	-69.9997	-69.9997			1.17	-69.9997	-69.9997
1.18	-69.9997	-69.9997			1.18	-69.9997	-69.9997
1.19	-69.9997	-69.9997			1.19	-69.9997	-69.9997
1.2	-69.9997	-69.9997			1.2	-69.9997	-69.9997
1.21	-69.9997	-69.9997			1.21	-69.9997	-69.9997
1.22	-69.9997	-69.9997			1.22	-69.9997	-69.9997
1.23	-69.9997	-69.9997			1.23	-69.9997	-69.9997
1.24	-69.9997	-69.9997			1.24	-69.9997	-69.9997
1.25	-69.9997	-69.9997			1.25	-69.9997	-69.9997
1.26	-69.9997	-69.9997			1.26	-69.9997	-69.9997
1.27	-69.9997	-69.9997			1.27	-69.9997	-69.9997
1.28	-69.9997	-69.9997			1.28	-69.9997	-69.9997
1.29	-69.9997	-69.9997			1.29	-69.9997	-69.9997
1.3	-69.9997	-69.9997			1.3	-69.9997	-69.9997
1.31	-69.9997	-69.9997			1.31	-69.9997	-69.9997
1.32	-69.9997	-69.9997			1.32	-69.9997	-69.9997
1.33	-69.9997	-69.9997			1.33	-69.9997	-69.9997
1.34	-69.9997	-69.9997			1.34	-69.9997	-69.9997
1.35	-69.9997	-69.9997			1.35	-69.9997	-69.9997
1.36	-69.9997	-69.9997			1.36	-69.9997	-69.9997
1.37	-69.9997	-69.9997			1.37	-69.9997	-69.9997
1.38	-69.9997	-69.9997			1.38	-69.9997	-69.9997
1.39	-69.9997	-69.9997			1.39	-69.9997	-69.9997
1.4	-69.9997	-69.9997			1.4	-69.9997	-69.9997
1.41	-69.9997	-69.9997			1.41	-69.9997	-69.9997
1.42	-69.9997	-69.9997			1.42	-69.9997	-69.9997
1.43	-69.9997	-69.9997			1.43	-69.9997	-69.9997
1.44	-69.9997	-69.9997			1.44	-69.9997	-69.9997
1.45	-69.9997	-69.9997			1.45	-69.9997	-69.9997
1.46	-69.9997	-69.9997			1.46	-69.9997	-69.9997
1.47	-69.9996	-69.9996			1.47	-69.9996	-69.9996
1.48	-69.9996	-69.9996			1.48	-69.9996	-69.9996
1.49	-69.9996	-69.9996			1.49	-69.9996	-69.9996
1.5	-69.9996	-69.9996			1.5	-69.9996	-69.9996
1.51	-69.9996	-69.9996			1.51	-69.9996	-69.9996
1.52	-69.9996	-69.9996			1.52	-69.9996	-69.9996
1.53	-69.9996	-69.9996			1.53	-69.9996	-69.9996
1.54	-69.9996	-69.9996			1.54	-69.9996	-69.9996
1.55	-69.9996	-69.9996			1.55	-69.9996	-69.9996
1.56	-69.9996	-69.9996			1.56	-69.9996	-69.9996
1.57	-69.9996	-69.9996			1.57	-69.9996	-69.9996
1.58	-69.9996	-69.9996			1.58	-69.9996	-69.9996
1.59	-69.9996	-69.9996			1.59	-69.9996	-69.9996
1.6	-69.9996	-69.9996			1.6	-69.9996	-69.9996
1.61	-69.9996	-69.9996			1.61	-69.9996	-69.9996
1.62	-69.9996	-69.9996			1.62	-69.9996	-69.9996
1.63	-69.9996	-69.9996			1.63	-69.9996	-69.9996
1.64	-69.9996	-69.9996			1.64	-69.9996	-69.9996
1.65	-69.9996	-69.9996			1.65	-69.9996	-69.9996
1.66	-69.9996	-69.9996			1.66	-69.9996	-69.9996
1.67	-69.9996	-69.9996			1.67	-69.9996	-69.9996
1.68	-69.9996	-69.9996			1.68	-69.9996	-69.9996
1.69	-69.9996	-69.9996			1.69	-69.9996	-69.9996
1.7	-69.9996	-69.9996			1.7	-69.9996	-69.9996
1.71	-69.9996	-69.9996			1.71	-69.9996	-69.9996
1.72	-69.9996	-69.9996			1.72	-69.9996	-69.9996
1.73	-69.9996	-69.9996			1.73	-69.9996	-69.9996
1.74	-69.9996	-69.9996			1.74	-69.9996	-69.9996
1.75	-69.9996	-69.9996			1.75	-69.9996	-69.9996
1.76	-69.9996	-69.9996			1.76	-69.9996	-69.9996
1.77	-69.9996	-69.9996			1.77	-69.9996	-69.9996
1.78	-69.9996	-69.9996			1.78	-69.9996	-69.9996
1.79	-69.9996	-69.9996			1.79	-69.9996	-69.9996
1.8	-69.9996	-69.9996			1.8	-69.9996	-69.9996
1.81	-69.9996	-69.9996			1.81	-69.9996	-69.9996
1.82	-69.9996	-69.9996			1.82	-69.9996	-69.9996
1.83	-69.9996	-69.9996			1.83	-69.9996	-69.9996
1.84	-69.9996	-69.9996			1.84	-69.9996	-69.9996
1.85	-69.9996	-69.9996			1.85	-69.9996	-69.9996
1.86	-69.9996	-69.9996			1.86	-69.9996	-69.9996
1.87	-69.9996	-69.9996			1.87	-69.9996	-69.9996
1.88	-69.9996	-69.9996			1.88	-69.9996	-69.9996
1.89	-69.9996	-69.9996			1.89	-69.9996	-69.9996
1.9	-69.9996	-69.9996			1.9	-69.9996	-69.9996
1.91	-69.9996	-69.9996			1.91	-69.9996	-69.9996
1.92	-69.9996	-69.9996			1.92	-69.9996	-69.9996
1.93	-69.9996	-69.9996			1.93	-69.9996	-69.9996
1.94	-69.9996	-69.9996			1.94	-69.9996	-69.9996
1.95	-69.9996	-69.9996			1.95	-69.9996	-69.9996
1.96	-69.9996	-69.9996			1.96	-69.9996	-69.9996
1.97	-69.9996	-69.9996			1.97	-69.9996	-69.9996
1.98	-69.9996	-69.9996			1.98	-69.9996	-69.9996
1.99	-69.9996	-69.9996			1.99	-69.9996	-69.9996
2	-69.9996	-69.9996			2	-69.9996	-69.9996
2.01	-69.9996	-69.9996			2.01	-69.9996	-69.9996
2.02	-69.9996	-69.9996			2.02	-69.9996	-69.9996
2.03	-69.9996	-69.9996			2.03	-69.9996	-69.9996
2.04	-69.9996	-69.9996			2.04	-69.9996	-69.9996
2.05	-69.9996	-69.9996			2.05	-69.9996	-69.9996
2.06	-69.9996	-69.9996			2.06	-69.9996	-69.9996
2.07	-69.9996	-69.9996			2.07	-69.9996	-69.9996
2.08	-69.9996	-69.9996			2.08	-69.9996	-69.9996
2.09	-69.9996	-69.9996			2.09	-69.9996	-69.9996
2.1	-69.9996	-69.9996			2.1	-69.9996	-69.9996
2.11	-69.9996	-69.9996			2.11	-69.9996	-69.9996
2.12	-69.9996	-69.9996			2.12	-69.9996	-69.9996
2.13	-69.9996	-69.9996			2.13	-69.9996	-69.9996
2.14	-69.9995	-69.9995			2.14	-69.9995	-69.9995
2.15	-69.9995	-69.9995			2.15	-69.9995	-69.9995
2.16	-69.9995	-69.9995			2.16	-69.9995	-69.9995
2.17	-69.9995	-69.9995			2.17	-69.9995	-69.9995
2.18	-69.9995	-69.9995			2.18	-69.9995	-69.9995
2.19	-69.9995	-69.9995			2.19	-69.9995	-69.9995
2.2	-69.9995	-69.9995			2.2	-69.9995	-69.9995
2.21	-69.9995	-69.9995			2.21	-69.9995	-69.9995
2.22	-69.9995	-69.9995			2.22	-69.9995	-69.9995
2.23	-69.9995	-69.9995			2.23	-69.9995	-69.9995
2.24	-69.9995	-69.9995			2.24	-69.9995	-69.9995
2.25	-69.9995	-69.9995			2.25	-69.9995	-69.9995
2.26	-69.9995	-69.9995			2.26	-69.9995	-69.9995
2.27	-69.9995	-69.9995			2.27	-69.9995	-69.9995
2.28	-69.9995	-69.9995			2.28	-69.9995	-69.9995
2.29	-69.9995	-69.9995			2.29	-69.9995	-69.9995
2.3	-69.9995	-69.9995			2.3	-69.9995	-69.9995
2.31	-69.9995	-69.9995			2.31	-69.9995	-69.9995
2.32	-69.9995	-69.9995			2.32	-69.9995	-69.9995
2.33	-69.9995	-69.9995			2.33	-69.9995	-69.9995
2.34	-69.9995	-69.9995			2.34	-69.9995	-69.9995
2.35	-69.9995	-69.9995			2.35	-69.9995	-69.9995
2.36	-69.9995	-69.9995			2.36	-69.9995	-69.9995
2.37	-69.9995	-69.9995			2.37	-69.9995	-69.9995
2.38	-69.9995	-69.9995			2.38	-69.9995	-69.9995
2.39	-69.9995	-69.9995			2.39	-69.9995	-69.9995
2.4	-69.9995	-69.9995			2.4	-69.9995	-69.9995
2.41	-69.9995	-69.9995			2.41	-69.9995	-69.9995
2.42	-69.9995	-69.9995			2.42	-69.9995	-69.9995
2.43	-69.9995	-69.9995			2.43	-69.9995	-69.9995
2.44	-69.9995	-69.9995			2.44	-69.9995	-69.9995
2.45	-69.9995	-69.9995			2.45	-69.9995	-69.9995
2.46	-69.9995	-69.9995			2.46	-69.9995	-69.9995
2.47	-69.9995	-69.9995			2.47	-69.9995	-69.9995
2.48	-69.9995	-69.9995			2.48	-69.9995	-69.9995
2.49	-69.9995	-69.9995			2.49	-69.9995	-69.9995
2.5	-69.9995	-69.9995			2.5	-69.9995	-69.9995
2.51	-69.9995	-69.9995			2.51	-69.9995	-69.9995
2.52	-69.9995	-69.9995			2.52	-69.9995	-69.9995
2.53	-69.9995	-69.9995			2.53	-69.9995	-69.9995
2.54	-69.9995	-69.9995			2.54	-69.9995	-69.9995
2.55	-69.9995	-69.9995			2.55	-69.9995	-69.9995
2.56	-69.9995	-69.9995			2.56	-69.9995	-69.9995
2.57	-69.9995	-69.9995			2.57	-69.9995	-69.9995
2.58	-69.9995	-69.9995			2.58	-69.9995	-69.9995
2.59	-69.9995	-69.9995			2.59	-69.9995	-69.9995
2.6	-69.9995	-69.9995			2.6	-69.9995	-69.9995
2.61	-69.9995	-69.9995			2.61	-69.9995	-69.9995
2.62	-69.9995	-69.9995			2.62	-69.9995	-69.9995
2.63	-69.9995	-69.9995			2.63	-69.9995	-69.9995
2.64	-69.9995	-69.9995			2.64	-69.9995	-69.9995
2.65	-69.9995	-69.9995			2.65	-69.9995	-69.9995
2.66	-69.9995	-69.9995			2.66	-69.9995	-69.9995
2.67	-69.9995	-69.9995			2.67	-69.9995	-69.9995
2.68	-69.9995	-69.9995			2.68	-69.9995	-69.9995
2.69	-69.9995	-69.9995			2.69	-69.9995	-69.9995
2.7	-69.9995	-69.9995			2.7	-69.9995	-69.9995
2.71	-69.9995	-69.9995			2.71	-69.9995	-69.9995
2.72	-69.9995	-69.9995			2.72	-69.9995	-69.9995
2.73	-69.9995	-69.9995			2.73	-69.9995	-69.9995
2.74	-69.9995	-69.9995			2.74	-69.9995	-69.9995
2.75	-69.9995	-69.9995			2.75	-69.9995	-69.9995
2.76	-69.9995	-69.9995			2.76	-69.9995	-69.9995
2.77	-69.9995	-69.9995			2.77	-69.9995	-69.9995
2.78	-69.9995	-69.9995			2.78	-69.9995	-69.9995
2.79	-69.9995	-69.9995			2.79	-69.9995	-69.9995
2.8	-69.9995	-69.9995			2.8	-69.9995	-69.9995
2.81	-69.9995	-69.9995			2.81	-69.9995	-69.9995
2.82	-69.9995	-69.9995			2.82	-69.9995	-69.9995
2.83	-69.9995	-69.9995			2.83	-69.9995	-69.9995
2.84	-69.9995	-69.9995			2.84	-69.9995	-69.9995
2.85	-69.9995	-69.9995			2.85	-69.9995	-69.9995
2.86	-69.9995	-69.9995			2.86	-69.9995	-69.9995
2.87	-69.9995	-69.9995			2.87	-69.9995	-69.9995
2.88	-69.9995	-69.9995			2.88	-69.9995	-69.9995
2.89	-69.9995	-69.9995			2.89	-69.9995	-69.9995
2.9	-69.9995	-69.9995			2.9	-69.9995	-69.9995
2.91	-69.9995	-69.9995			2.91	-69.9995	-69.9995
2.92	-69.9995	-69.9995			2.92	-69.9995	-69.9995
2.93	-69.9995	-69.9995			2.93	-69.9995	-69.9995
2.94	-69.9995	-69.9995			2.94	-69.9995	-69.9995
2.95	-69.9995	-69.9995			2.95	-69.9995	-69.9995
2.96	-69.9995	-69.9995			2.96	-69.9995	-69.9995
2.97	-69.9995	-69.9995			2.97	-69.9995	-69.9995
2.98	-69.9995	-69.9995			2.98	-69.9995	-69.9995
2.99	-69.9995	-69.9995			2.99	-69.9995	-69.9995
3	-69.9995	-69.9995			3	-69.9995	-69.9995
3.01	-69.9995	-69.9995			3.01	-69.9995	-69.9995
3.02	-69.9995	-69.9995			3.02	-69.9995	-69.9995
3.03	-69.9995	-69.9995			3.03	-69.9995	-69.9995
3.04	-69.9995	-69.9995			3.04	-69.9995	-69.9995
3.05	-69.9995	-69.9995			3.05	-69.9995	-69.9995
3.06	-69.9995	-69.9995			3.06	-69.9995	-69.9995
3.07	-69.9995	-69.9995			3.07	-69.9995	-69.9995
3.08	-69.9995	-69.9995			3.08	-69.9995	-69.9995
3.09	-69.9995	-69.9995			3.09	-69.9995	-69.9995
3.1	-69.9995	-69.9995			3.1	-69.9995	-69.9995
3.11	-69.9995	-69.9995			3.11	-69.9995	-69.9995
3.12	-69.9995	-69.9995			3.12	-69.9995	-69.9995
3.13	-69.9995	-69.9995			3.13	-69.9995	-69.9995
3.14	-69.9995	-69.9995			3.14	-69.9995	-69.9995
3.15	-69.9995	-69.9995			3.15	-69.9995	-69.9995
3.16	-69.9995	-69.9995			3.16	-69.9995	-69.9995
3.17	-69.9995	-69.9995			3.17	-69.9995	-69.9995
3.18	-69.9995	-69.9995			3.18	-69.9995	-69.9995
3.19	-69.9995	-69.9995			3.19	-69.9995	-69.9995
3.2	-69.9995	-69.9995			3.2	-69.9995	-69.9995
3.21	-69.9995	-69.9995			3.21	-69.9995	-69.9995
3.22	-69.9995	-69.9995			3.22	-69.9995	-69.9995
3.23	-69.9995	-69.9995			3.23	-69.9995	-69.9995
3.24	-69.9995	-69.9995			3.24	-69.9995	-69.9995
3.25	-69.9995	-69.9995			3.25	-69.9995	-69.9995
3.26	-69.9995	-69.9995			3.26	-69.9995	-69.9995
3.27	-69.9995	-69.9995			3.27	-69.9995	-69.9995
3.28	-69.9995	-69.9995			3.28	-69.9995	-69.9995
3.29	-69.9995	-69.9995			3.29	-69.9995	-69.9995
3.3	-69.9995	-69.9995			3.3	-69.9995	-69.9995
3.31	-69.9995	-69.9995			3.31	-69.9995	-69.9995
3.32	-69.9995	-69.9995			3.32	-69.9995	-69.9995
3.33	-69.9995	-69.9995			3.33	-69.9995	-69.9995
3.34	-69.9995	-69.9995			3.34	-69.9995	-69.9995
3.35	-69.9995	-69.9995			3.35	-69.9995	-69.9995
3.36	-69.9995	-69.9995			3.36	-69.9995	-69.9995
3.37	-69.9995	-69.9995			3.37	-69.9995	-69.9995
3.38	-69.9995	-69.9995			3.38	-69.9995	-69.9995
3.39	-69.9995	-69.9995			3.39	-69.9995	-69.9995
3.4	-69.9995	-69.9995			3.4	-69.9995	-69.9995
3.41	-69.9995	-69.9995			3.41	-69.9995	-69.9995
3.42	-69.9995	-69.9995			3.42	-69.9995	-69.9995
3.43	-69.9995	-69.9995			3.43	-69.9995	-69.9995
3.44	-69.9995	-69.9995			3.44	-69.9995	-69.9995
3.45	-69.9995	-69.9995			3.45	-69.9995	-69.9995
3.46	-69.9995	-69.9995			3.46	-69.9995	-69.9995
3.47	-69.9995	-69.9995			3.47	-69.9995	-69.9995
3.48	-69.9995	-69.9995			3.48	-69.9995	-69.9995
3.49	-69.9995	-69.9995			3.49	-69.9995	-69.9995
3.5	-69.9995	-69.9995			3.5	-69.9995	-69.9995
3.51	-69.9995	-69.9995			3.51	-69.9995	-69.9995
3.52	-69.9995	-69.9995			3.52	-69.9995	-69.9995
3.53	-69.9995	-69.9995			3.53	-69.9995	-69.9995
3.54	-69.9995	-69.9995			3.54	-69.9995	-69.9995
3.55	-69.9995	-69.9995			3.55	-69.9995	-69.9995
3.56	-69.9995	-69.9995			3.56	-69.9995	-69.9995
3.57	-69.9995	-69.9995			3.57	-69.9995	-69.9995
3.58	-69.9995	-69.9995			3.58	-69.9995	-69.9995
3.59	-69.9995	-69.9995			3.59	-69.9995	-69.9995
3.6	-69.9995	-69.9995			3.6	-69.9995	-69.9995
3.61	-69.9995	-69.9995			3.61	-69.9995	-69.9995
3.62	-69.9995	-69.9995			3.62	-69.9995	-69.9995
3.63	-69.9995	-69.9995			3.63	-69.9995	-69.9995
3.64	-69.9995	-69.9995			3.64	-69.9995	-69.9995
3.65	-69.9995	-69.9995			3.65	-69.9995	-69.9995
3.66	-69.9995	-69.9995			3.66	-69.9995	-69.9995
3.67	-69.9995	-69.9995			3.67	-69.9995	-69.9995
3.68	-69.9995	-69.9995			3.68	-69.9995	-69.9995
3.69	-69.9995	-69.9995			3.69	-69.9995	-69.9995
3.7	-69.9995	-69.9995			3.7	-69.9995	-69.9995
3.71	-69.9995	-69.9995			3.71	-69.9995	-69.9995
3.72	-69.9995	-69.9995			3.72	-69.9995	-69.9995
3.73	-69.9995	-69.9995			3.73	-69.9995	-69.9995
3.74	-69.9995	-69.9995			3.74	-69.9995	-69.9995
3.75	-69.9995	-69.9995			3.75	-69.9995	-69.9995
3.76	-69.9995	-69.9995			3.76	-69.9995	-69.9995
3.77	-69.9995	-69.9995			3.77	-69.9995	-69.9995
3.78	-69.9995	-69.9995			3.78	-69.9995	-69.9995
3.79	-69.9995	-69.9995			3.79	-69.9995	-69.9995
3.8	-69.9995	-69.9995			3.8	-69.9995	-69.9995
3.81	-69.9995	-69.9995			3.81	-69.9995	-69.9995
3.82	-69.9995	-69.9995			3.82	-69.9995	-69.9995
3.83	-69.9995	-69.9995			3.83	-69.9995	-69.9995
3.84	-69.9995	-69.9995			3.84	-69.9995	-69.9995
3.85	-69.9995	-69.9995			3.85	-69.9995	-69.9995
3.86	-69.9995	-69.9995			3.86	-69.9995	-69.9995
3.87	-69.9995	-69.9995			3.87	-69.9995	-69.9995
3.88	-69.9995	-69.9995			3.88	-69.9995	-69.9995
3.89	-69.9995	-69.9995			3.89	-69.9995	-69.9995
3.9	-69.9995	-69.9995			3.9	-69.9995	-69.9995
3.91	-69.9995	-69.9995			3.91	-69.9995	-69.9995
3.92	-69.9995	-69.9995			3.92	-69.9995	-69.9995
3.93	-69.9995	-69.9995			3.93	-69.9995	-69.9995
3.94	-69.9995	-69.9995			3.94	-69.9995	-69.9995
3.95	-69.9995	-69.9995			3.95	-69.9995	-69.9995
3.96	-69.9995	-69.9995			3.96	-69.9995	-69.9995
3.97	-69.9995	-69.9995			3.97	-69.9995	-69.9995
3.98	-69.9995	-69.9995			3.98	-69.9995	-69.9995
3.99	-69.9995	-69.9995			3.99	-69.9995	-69.9995
4	-69.9995	-69.9995			4	-69.9995	-69.9995
4.01	-69.9995	-69.9995			4.01	-69.9995	-69.9995
4.02	-69.9995	-69.9995			4.02	-69.9995	-69.9995
4.03	-69.9995	-69.9995			4.03	-69.9995	-69.9995
4.04	-69.9995	-69.9995			4.04	-69.9995	-69.9995
4.05	-69.9995	-69.9995			4.05	-69.9995	-69.9995
4.06	-69.9995	-69.9995			4.06	-69.9995	-69.9995
4.07	-69.9995	-69.9995			4.07	-69.9995	-69.9995
4.08	-69.9995	-69.9995			4.08	-69.9995	-69.9995
4.09	-69.9995	-69.9995			4.09	-69.9995	-69.9995
4.1	-69.9995	-69.9995			4.1	-69.9995	-69.9995
4.11	-69.9995	-69.9995			4.11	-69.9995	-69.9995
4.12	-69.9995	-69.9995			4.12	-69.9995	-69.9995
4.13	-69.9995	-69.9995			4.13	-69.9995	-69.9995
4.14	-69.9995	-69.9995			4.14	-69.9995	-69.9995
4.15	-69.9995	-69.9995			4.15	-69.9995	-69.9995
4.16	-69.9995	-69.9995			4.16	-69.9995	-69.9995
4.17	-69.9995	-69.9995			4.17	-69.9995	-69.9995
4.18	-69.9995	-69.9995			4.18	-69.9995	-69.9995
4.19	-69.9995	-69.9995			4.19	-69.9995	-69.9995
4.2	-69.9995	-69.9995			4.2	-69.9995	-69.9995
4.21	-69.9995	-69.9995			4.21	-69.9995	-69.9995
4.22	-69.9995	-69.9995			4.22	-69.9995	-69.9995
4.23	-69.9995	-69.9995			4.23	-69.9995	-69.9995
4.24	-69.9995	-69.9995			4.24	-69.9995	-69.9995
4.25	-69.9995	-69.9995			4.25	-69.9995	-69.9995
4.26	-69.9995	-69.9995			4.26	-69.9995	-69.9995
4.27	-69.9995	-69.9995			4.27	-69.9995	-69.9995
4.28	-69.9995	-69.9995			4.28	-69.9995	-69.9995
4.29	-69.9995	-69.9995			4.29	-69.9995	-69.9995
4.3	-69.9995	-69.9995			4.3	-69.9995	-69.9995
4.31	-69.9995	-69.9995			4.31	-69.9995	-69.9995
4.32	-69.9995	-69.9995			4.32	-69.9995	-69.9995
4.33	-69.9995	-69.9995			4.33	-69.9995	-69.9995
4.34	-69.9995	-69.9995			4.34	-69.9995	-69.9995
4.35	-69.9995	-69.9995			4.35	-69.9995	-69.9995
4.36	-69.9995	-69.9995			4.36	-69.9995	-69.9995
4.37	-69.9995	-69.9995			4.37	-69.9995	-69.9995
4.38	-69.9995	-69.9995			4.38	-69.9995	-69.9995
4.39	-69.9995	-69.9995			4.39	-69.9995	-69.9995
4.4	-69.9995	-69.9995			4.4	-69.9995	-69.9995
4.41	-69.9995	-69.9995			4.41	-69.9995	-69.9995
4.42	-69.9995	-69.9995			4.42	-69.9995	-69.9995
4.43	-69.9995	-69.9995			4.43	-69.9995	-69.9995
4.44	-69.9995	-69.9995			4.44	-69.9995	-69.9995
4.45	-69.9995	-69.9995			4.45	-69.9995	-69.9995
4.46	-69.9995	-69.9995			4.46	-69.9995	-69.9995
4.47	-69.9995	-69.9995			4.47	-69.9995	-69.9995
4.48	-69.9995	-69.9995			4.48	-69.9995	-69.9995
4.49	-69.9995	-69.9995			4.49	-69.9995	-69.9995
4.5	-69.9995	-69.9995			4.5	-69.9995	-69.9995
4.51	-69.9995	-69.9995			4.51	-69.9995	-69.9995
4.52	-69.9995	-69.9995			4.52	-69.9995	-69.9995
4.53	-69.9995	-69.9995			4.53	-69.9995	-69.9995
4.54	-69.9995	-69.9995			4.54	-69.9995	-69.9995
4.55	-69.9995	-69.9995			4.55	-69.9995	-69.9995
4.56	-69.9995	-69.9995			4.56	-69.9995	-69.9995
4.57	-69.9995	-69.9995			4.57	-69.9995	-69.9995
4.58	-69.9995	-69.9995			4.58	-69.9995	-69.9995
4.59	-69.9995	-69.9995			4.59	-69.9995	-69.9995
4.6	-69.9995	-69.9995			4.6	-69.9995	-69.9995
4.61	-69.9995	-69.9995			4.61	-69.9995	-69.9995
4.62	-69.9995	-69.9995			4.62	-69.9995	-69.9995
4.63	-69.9995	-69.9995			4.63	-69.9995	-69.9995
4.64	-69.9995	-69.9995			4.64	-69.9995	-69.9995
4.65	-69.9995	-69.9995			4.65	-69.9995	-69.9995
4.66	-69.9995	-69.9995			4.66	-69.9995	-69.9995
4.67	-69.9995	-69.9995			4.67	-69.9995	-69.9995
4.68	-69.9995	-69.9995			4.68	-69.9995	-69.9995
4.69	-69.9995	-69.9995			4.69	-69.9995	-69.9995
4.7	-69.9995	-69.9995			4.7	-69.9995	-69.9995
4.71	-69.9995	-69.9995			4.71	-69.9995	-69.9995
4.72	-69.9995	-69.9995			4.72	-69.9995	-69.9995
4.73	-69.9995	-69.9995			4.73	-69.9995	-69.9995
4.74	-69.9995	-69.9995			4.74	-69.9995	-69.9995
4.75	-69.9995	-69.9995			4.75	-69.9995	-69.9995
4.76	-69.9995	-69.9995			4.76	-69.9995	-69.9995
4.77	-69.9995	-69.9995			4.77	-69.9995	-69.9995
4.78	-69.9995	-69.9995			4.78	-69.9995	-69.9995
4.79	-69.9995	-69.9995			4.79	-69.9995	-69.9995
4.8	-69.9995	-69.9995			4.8	-69.9995	-69.9995
4.81	-69.9995	-69.9995			4.81	-69.9995	-69.9995
4.82	-69.9995	-69.9995			4.82	-69.9995	-69.9995
4.83	-69.9995	-69.9995			4.83	-69.9995	-69.9995
4.84	-69.9995	-69.9995			4.84	-69.9995	-69.9995
4.85	-69.9995	-69.9995			4.85	-69.9995	-69.9995
4.86	-69.9995	-69.9995			4.86	-69.9995	-69.9995
4.87	-69.9995	-69.9995			4.87	-69.9995	-69.9995
4.88	-69.9995	-69.9995			4.88	-69.9995	-69.9995
4.89	-69.9995	-69.9995			4.89	-69.9995	-69.9995
4.9	-69.9995	-69.9995			4.9	-69.9995	-69.9995
4.91	-69.9995	-69.9995			4.91	-69.9995	-69.9995
4.92	-69.9995	-69.9995			4.92	-69.9995	-69.9995
4.93	-69.9995	-69.9995			4.93	-69.9995	-69.9995
4.94	-69.9995	-69.9995			4.94	-69.9995	-69.9995
4.95	-69.9995	-69.9995			4.95	-69.9995	-69.9995
4.96	-69.9995	-69.9995			4.96	-69.9995	-69.9995
4.97	-69.9995	-69.9995			4.97	-69.9995	-69.9995
4.98	-69.9995	-69.9995			4.98	-69.9995	-69.9995
4.99	-69.9995	-69.9995			4.99	-69.9995	-69.9995
5	-69.9995	-69.9995			5	-69.9995	-69.9995
5.01	-69.9995	-69.9995			5.01	-69.9995	-69.9995
5.02	-69.9995	-69.9995			5.02	-69.9995	-69.9995
5.03	-69.9995	-69.9995			5.03	-69.9995	-69.9995
5.04	-69.9995	-69.9995			5.04	-69.9995	-69.9995
5.05	-69.9995	-69.9995			5.05	-69.9995	-69.9995
5.06	-69.9995	-69.9995			5.06	-69.9995	-69.9995
5.07	-69.9995	-69.9995			5.07	-69.9995	-69.9995
5.08	-69.9995	-69.9995			5.08	-69.9995	-69.9995
5.09	-69.9995	-69.9995			5.09	-69.9995	-69.9995
5.1	-69.9995	-69.9995			5.1	-69.9995	-69.9995
5.11	-69.9995	-69.9995			5.11	-69.9995	-69.9995
5.12	-69.9995	-69.9995			5.12	-69.9995	-69.9995
5.13	-69.9995	-69.9995			5.13	-69.9995	-69.9995
5.14	-69.9995	-69.9995			5.14	-69.9995	-69.9995
5.15	-69.9995	-69.9995			5.15	-69.9995	-69.9995
5.16	-69.9995	-69.9995			5.16	-69.9995	-69.9995
5.17	-69.9995	-69.9995			5.17	-69.9995	-69.9995
5.18	-69.9995	-69.9995			5.18	-69.9995	-69.9995
5.19	-69.9995	-69.9995			5.19	-69.9995	-69.9995
5.2	-69.9995	-69.9995			5.2	-69.9995	-69.9995
5.21	-69.9995	-69.9995			5.21	-69.9995	-69.9995
5.22	-69.9995	-69.9995			5.22	-69.9995	-69.9995
5.23	-69.9995	-69.9995			5.23	-69.9995	-69.9995
5.24	-69.9995	-69.9995			5.24	-69.9995	-69.9995
5.25	-69.9995	-69.9995			5.25	-69.9995	-69.9995
5.26	-69.9995	-69.9995			5.26	-69.9995	-69.9995
5.27	-69.9995	-69.9995			5.27	-69.9995	-69.9995
5.28	-69.9995	-69.9995			5.28	-69.9995	-69.9995
5.29	-69.9995	-69.9995			5.29	-69.9995	-69.9995
5.3	-69.9995	-69.9995			5.3	-69.9995	-69.9995
5.31	-69.9995	-69.9995			5.31	-69.9995	-69.9995
5.32	-69.9995	-69.9995			5.32	-69.9995	-69.9995
5.33	-69.9995	-69.9995			5.33	-69.9995	-69.9995
5.34	-69.9995	-69.9995			5.34	-69.9995	-69.9995
5.35	-69.9995	-69.9995			5.35	-69.9995	-69.9995
5.36	-69.9995	-69.9995			5.36	-69.9995	-69.9995
5.37	-69.9995	-69.9995			5.37	-69.9995	-69.9995
5.38	-69.9995	-69.9995			5.38	-69.9995	-69.9995
5.39	-69.9995	-69.9995			5.39	-69.9995	-69.9995
5.4	-69.9995	-69.9995			5.4	-69.9995	-69.9995
5.41	-69.9995	-69.9995			5.41	-69.9995	-69.9995
5.42	-69.9995	-69.9995			5.42	-69.9995	-69.9995
5.43	-69.9995	-69.9995			5.43	-69.9995	-69.9995
5.44	-69.9995	-69.9995			5.44	-69.9995	-69.9995
5.45	-69.9995	-69.9995			5.45	-69.9995	-69.9995
5.46	-69.9995	-69.9995			5.46	-69.9995	-69.9995
5.47	-69.9995	-69.9995			5.47	-69.9995	-69.9995
5.48	-69.9995	-69.9995			5.48	-69.9995	-69.9995
5.49	-69.9995	-69.9995			5.49	-69.9995	-69.9995
5.5	-69.9995	-69.9995			5.5	-69.9995	-69.9995
5.51	-69.9995	-69.9995			5.51	-69.9995	-69.9995
5.52	-69.9995	-69.9995			5.52	-69.9995	-69.9995
5.53	-69.9995	-69.9995			5.53	-69.9995	-69.9995
5.54	-69.9995	-69.9995			5.54	-69.9995	-69.9995
5.55	-69.9995	-69.9995			5.55	-69.9995	-69.9995
5.56	-69.9995	-69.9995			5.56	-69.9995	-69.9995
5.57	-69.9995	-69.9995			5.57	-69.9995	-69.9995
5.58	-69.9995	-69.9995			5.58	-69.9995	-69.9995
5.59	-69.9995	-69.9995			5.59	-69.9995	-69.9995
5.6	-69.9995	-69.9995			5.6	-69.9995	-69.9995
5.61	-69.9995	-69.9995			5.61	-69.9995	-69.9995
5.62	-69.9995	-69.9995			5.62	-69.9995	-69.9995
5.63	-69.9995	-69.9995			5.63	-69.9995	-69.9995
5.64	-69.9995	-69.9995			5.64	-69.9995	-69.9995
5.65	-69.9995	-69.9995			5.65	-69.9995	-69.9995
5.66	-69.9995	-69.9995			5.66	-69.9995	-69.9995
5.67	-69.9995	-69.9995			5.67	-69.9995	-69.9995
5.68	-69.9995	-69.9995			5.68	-69.9995	-69.9995
5.69	-69.9995	-69.9995			5.69	-69.9995	-69.9995
5.7	-69.9995	-69.9995			5.7	-69.9995	-69.9995
5.71	-69.9995	-69.9995			5.71	-69.9995	-69.9995
5.72	-69.9995	-69.9995			5.72	-69.9995	-69.9995
5.73	-69.9995	-69.9995			5.73	-69.9995	-69.9995
5.74	-69.9995	-69.9995			5.74	-69.9995	-69.9995
5.75	-69.9995	-69.9995			5.75	-69.9995	-69.9995
5.76	-69.9995	-69.9995			5.76	-69.9995	-69.9995
5.77	-69.9995	-69.9995			5.77	-69.9995	-69.9995
5.78	-69.9995	-69.9995			5.78	-69.9995	-69.9995
5.79	-69.9995	-69.9995			5.79	-69.9995	-69.9995
5.8	-69.9995	-69.9995			5.8	-69.9995	-69.9995
5.81	-69.9995	-69.9995			5.81	-69.9995	-69.9995
5.82	-69.9995	-69.9995			5.82	-69.9995	-69.9995
5.83	-69.9995	-69.9995			5.83	-69.9995	-69.9995
5.84	-69.9995	-69.9995			5.84	-69.9995	-69.9995
5.85	-69.9995	-69.9995			5.85	-69.9995	-69.9995
5.86	-69.9995	-69.9995			5.86	-69.9995	-69.9995
5.87	-69.9995	-69.9995			5.87	-69.9995	-69.9995
5.88	-69.9995	-69.9995			5.88	-69.9995	-69.9995
5.89	-69.9995	-69.9995			5.89	-69.9995	-69.9995
5.9	-69.9995	-69.9995			5.9	-69.9995	-69.9995
5.91	-69.9995	-69.9995			5.91	-69.9995	-69.9995
5.92	-69.9995	-69.9995			5.92	-69.9995	-69.9995
5.93	-69.9995	-69.9995			5.93	-69.9995	-69.9995
5.94	-69.9995	-69.9995			5.94	-69.9995	-69.9995
5.95	-69.9995	-69.9995			5.95	-69.9995	-69.9995
5.96	-69.9995	-69.9995			5.96	-69.9995	-69.9995
5.97	-69.9995	-69.9995			5.97	-69.9995	-69.9995
5.98	-69.9995	-69.9995			5.98	-69.9995	-69.9995
5.99	-69.9995	-69.9995			5.99	-69.9995	-69.9995
6	-69.9995	-69.9995			6	-69.9995	-69.9995
6.01	-69.9995	-69.9995			6.01	-69.9995	-69.9995
6.02	-69.9995	-69.9995			6.02	-69.9995	-69.9995
6.03	-69.9995	-69.9995			6.03	-69.9995	-69.9995
6.04	-69.9995	-69.9995			6.04	-69.9995	-69.9995
6.05	-69.9995	-69.9995			6.05	-69.9995	-69.9995
6.06	-69.9995	-69.9995			6.06	-69.9995	-69.9995
6.07	-69.9995	-69.9995			6.07	-69.9995	-69.9995
6.08	-69.9995	-69.9995			6.08	-69.9995	-69.9995
6.09	-69.9995	-69.9995			6.09	-69.9995	-69.9995
6.1	-69.9995	-69.9995			6.1	-69.9995	-69.9995
6.11	-69.9995	-69.9995			6.11	-69.9995	-69.9995
6.12	-69.9995	-69.9995			6.12	-69.9995	-69.9995
6.13	-69.9995	-69.9995			6.13	-69.9995	-69.9995
6.14	-69.9995	-69.9995			6.14	-69.9995	-69.9995
6.15	-69.9995	-69.9995			6.15	-69.9995	-69.9995
6.16	-69.9995	-69.9995			6.16	-69.9995	-69.9995
6.17	-69.9995	-69.9995			6.17	-69.9995	-69.9995
6.18	-69.9995	-69.9995			6.18	-69.9995	-69.9995
6.19	-69.9995	-69.9995			6.19	-69.9995	-69.9995
6.2	-69.9995	-69.9995			6.2	-69.9995	-69.9995
6.21	-69.9995	-69.9995			6.21	-69.9995	-69.9995
6.22	-69.9995	-69.9995			6.22	-69.9995	-69.9995
6.23	-69.9995	-69.9995			6.23	-69.9995	-69.9995
6.24	-69.9995	-69.9995			6.24	-69.9995	-69.9995
6.25	-69.9995	-69.9995			6.25	-69.9995	-69.9995
6.26	-69.9995	-69.9995			6.26	-69.9995	-69.9995
6.27	-69.9995	-69.9995			6.27	-69.9995	-69.9995
6.28	-69.9995	-69.9995			6.28	-69.9995	-69.9995
6.29	-69.9995	-69.9995			6.29	-69.9995	-69.9995
6.3	-69.9995	-69.9995			6.3	-69.9995	-69.9995
6.31	-69.9995	-69.9995			6.31	-69.9995	-69.9995
6.32	-69.9996	-69.9996			6.32	-69.9996	-69.9996
6.33	-69.9996	-69.9996			6.33	-69.9996	-69.9996
6.34	-69.9996	-69.9996			6.34	-69.9996	-69.9996
6.35	-69.9996	-69.9996			6.35	-69.9996	-69.9996
6.36	-69.9996	-69.9996			6.36	-69.9996	-69.9996
6.37	-69.9996	-69.9996			6.37	-69.9996	-69.9996
6.38	-69.9996	-69.9996			6.38	-69.9996	-69.9996
6.39	-69.9996	-69.9996			6.39	-69.9996	-69.9996
6.4	-69.9996	-69.9996			6.4	-69.9996	-69.9996
6.41	-69.9996	-69.9996			6.41	-69.9996	-69.9996
6.42	-69.9996	-69.9996			6.42	-69.9996	-69.9996
6.43	-69.9996	-69.9996			6.43	-69.9996	-69.9996
6.44	-69.9996	-69.9996			6.44	-69.9996	-69.9996
6.45	-69.9996	-69.9996			6.45	-69.9996	-69.9996
6.46	-69.9996	-69.9996			6.46	-69.9996	-69.9996
6.47	-69.9996	-69.9996			6.47	-69.9996	-69.9996
6.48	-69.9996	-69.9996			6.48	-69.9996	-69.9996
6.49	-69.9996	-69.9996			6.49	-69.9996	-69.9996
6.5	-69.9996	-69.9996			6.5	-69.9996	-69.9996
6.51	-69.9996	-69.9996			6.51	-69.9996	-69.9996
6.52	-69.9996	-69.9996			6.52	-69.9996	-69.9996
6.53	-69.9996	-69.9996			6.53	-69.9996	-69.9996
6.54	-69.9996	-69.9996			6.54	-69.9996	-69.9996
6.55	-69.9996	-69.9996			6.55	-69.9996	-69.9996
6.56	-69.9996	-69.9996			6.56	-69.9996	-69.9996
6.57	-69.9996	-69.9996			6.57	-69.9996	-69.9996
6.58	-69.9996	-69.9996			6.58	-69.9996	-69.9996
6.59	-69.9996	-69.9996			6.59	-69.9996	-69.9996
6.6	-69.9996	-69.9996			6.6	-69.9996	-69.9996
6.61	-69.9996	-69.9996			6.61	-69.9996	-69.9996
6.62	-69.9996	-69.9996			6.62	-69.9996	-69.9996
6.63	-69.9996	-69.9996			6.63	-69.9996	-69.9996
6.64	-69.9996	-69.9996			6.64	-69.9996	-69.9996
6.65	-69.9996	-69.9996			6.65	-69.9996	-69.9996
6.66	-69.9996	-69.9996			6.66	-69.9996	-69.9996
6.67	-69.9996	-69.9996			6.67	-69.9996	-69.9996
6.68	-69.9996	-69.9996			6.68	-69.9996	-69.9996
6.69	-69.9996	-69.9996			6.69	-69.9996	-69.9996
6.7	-69.9996	-69.9996			6.7	-69.9996	-69.9996
6.71	-69.9996	-69.9996			6.71	-69.9996	-69.9996
6.72	-69.9996	-69.9996			6.72	-69.9996	-69.9996
6.73	-69.9996	-69.9996			6.73	-69.9996	-69.9996
6.74	-69.9996	-69.9996			6.74	-69.9996	-69.9996
6.75	-69.9996	-69.9996			6.75	-69.9996	-69.9996
6.76	-69.9996	-69.9996			6.76	-69.9996	-69.9996
6.77	-69.9996	-69.9996			6.77	-69.9996	-69.9996
6.78	-69.9996	-69.9996			6.78	-69.9996	-69.9996
6.79	-69.9996	-69.9996			6.79	-69.9996	-69.9996
6.8	-69.9996	-69.9996			6.8	-69.9996	-69.9996
6.81	-69.9996	-69.9996			6.81	-69.9996	-69.9996
6.82	-69.9996	-69.9996			6.82	-69.9996	-69.9996
6.83	-69.9996	-69.9996			6.83	-69.9996	-69.9996
6.84	-69.9996	-69.9996			6.84	-69.9996	-69.9996
6.85	-69.9996	-69.9996			6.85	-69.9996	-69.9996
6.86	-69.9996	-69.9996			6.86	-69.9996	-69.9996
6.87	-69.9996	-69.9996			6.87	-69.9996	-69.9996
6.88	-69.9996	-69.9996			6.88	-69.9996	-69.9996
6.89	-69.9996	-69.9996			6.89	-69.9996	-69.9996
6.9	-69.9996	-69.9996			6.9	-69.9996	-69.9996
6.91	-69.9996	-69.9996			6.91	-69.9996	-69.9996
6.92	-69.9996	-69.9996			6.92	-69.9996	-69.9996
6.93	-69.9996	-69.9996			6.93	-69.9996	-69.9996
6.94	-69.9996	-69.9996			6.94	-69.9996	-69.9996
6.95	-69.9996	-69.9996			6.95	-69.9996	-69.9996
6.96	-69.9996	-69.9996			6.96	-69.9996	-69.9996
6.97	-69.9996	-69.9996			6.97	-69.9996	-69.9996
6.98	-69.9996	-69.9996			6.98	-69.9996	-69.9996
6.99	-69.9996	-69.9996			6.99	-69.9996	-69.9996
7	-69.9996	-69.9996			7	-69.9996	-69.9996
7.01	-69.9996	-69.9996			7.01	-69.9996	-69.9996
7.02	-69.9996	-69.9996			7.02	-69.9996	-69.9996
7.03	-69.9996	-69.9996			7.03	-69.9996	-69.9996
7.04	-69.9996	-69.9996			7.04	-69.9996	-69.9996
7.05	-69.9996	-69.9996			7.05	-69.9996	-69.9996
7.06	-69.9996	-69.9996			7.06	-69.9996	-69.9996
7.07	-69.9996	-69.9996			7.07	-69.9996	-69.9996
7.08	-69.9996	-69.9996			7.08	-69.9996	-69.9996
7.09	-69.9996	-69.9996			7.09	-69.9996	-69.9996
7.1	-69.9996	-69.9996			7.1	-69.9996	-69.9996
7.11	-69.9996	-69.9996			7.11	-69.9996	-69.9996
7.12	-69.9996	-69.9996			7.12	-69.9996	-69.9996
7.13	-69.9996	-69.9996			7.13	-69.9996	-69.9996
7.14	-69.9996	-69.9996			7.14	-69.9996	-69.9996
7.15	-69.9996	-69.9996			7.15	-69.9996	-69.9996
7.16	-69.9996	-69.9996			7.16	-69.9996	-69.9996
7.17	-69.9996	-69.9996			7.17	-69.9996	-69.9996
7.18	-69.9996	-69.9996			7.18	-69.9996	-69.9996
7.19	-69.9996	-69.9996			7.19	-69.9996	-69.9996
7.2	-69.9996	-69.9996			7.2	-69.9996	-69.9996
7.21	-69.9996	-69.9996			7.21	-69.9996	-69.9996
7.22	-69.9996	-69.9996			7.22	-69.9996	-69.9996
7.23	-69.9996	-69.9996			7.23	-69.9996	-69.9996
7.24	-69.9996	-69.9996			7.24	-69.9996	-69.9996
7.25	-69.9996	-69.9996			7.25	-69.9996	-69.9996
7.26	-69.9996	-69.9996			7.26	-69.9996	-69.9996
7.27	-69.9996	-69.9996			7.27	-69.9996	-69.9996
7.28	-69.9996	-69.9996			7.28	-69.9996	-69.9996
7.29	-69.9996	-69.9996			7.29	-69.9996	-69.9996
7.3	-69.9996	-69.9996			7.3	-69.9996	-69.9996
7.31	-69.9996	-69.9996			7.31	-69.9996	-69.9996
7.32	-69.9996	-69.9996			7.32	-69.9996	-69.9996
7.33	-69.9996	-69.9996			7.33	-69.9996	-69.9996
7.34	-69.9996	-69.9996			7.34	-69.9996	-69.9996
7.35	-69.9996	-69.9996			7.35	-69.9996	-69.9996
7.36	-69.9996	-69.9996			7.36	-69.9996	-69.9996
7.37	-69.9996	-69.9996			7.37	-69.9996	-69.9996
7.38	-69.9996	-69.9996			7.38	-69.9996	-69.9996
7.39	-69.9996	-69.9996			7.39	-69.9996	-69.9996
7.4	-69.9996	-69.9996			7.4	-69.9996	-69.9996
7.41	-69.9996	-69.9996			7.41	-69.9996	-69.9996
7.42	-69.9996	-69.9996			7.42	-69.9996	-69.9996
7.43	-69.9996	-69.9996			7.43	-69.9996	-69.9996
7.44	-69.9996	-69.9996			7.44	-69.9996	-69.9996
7.45	-69.9996	-69.9996			7.45	-69.9996	-69.9996
7.46	-69.9996	-69.9996			7.46	-69.9996	-69.9996
7.47	-69.9996	-69.9996			7.47	-69.9996	-69.9996
7.48	-69.9996	-69.9996			7.48	-69.9996	-69.9996
7.49	-69.9996	-69.9996			7.49	-69.9996	-69.9996
7.5	-69.9996	-69.9996			7.5	-69.9996	-69.9996
7.51	-69.9996	-69.9996			7.51	-69.9996	-69.9996
7.52	-69.9996	-69.9996			7.52	-69.9996	-69.9996
7.53	-69.9996	-69.9996			7.53	-69.9996	-69.9996
7.54	-69.9996	-69.9996			7.54	-69.9996	-69.9996
7.55	-69.9996	-69.9996			7.55	-69.9996	-69.9996
7.56	-69.9996	-69.9996			7.56	-69.9996	-69.9996
7.57	-69.9996	-69.9996			7.57	-69.9996	-69.9996
7.58	-69.9996	-69.9996			7.58	-69.9996	-69.9996
7.59	-69.9996	-69.9996			7.59	-69.9996	-69.9996
7.6	-69.9996	-69.9996			7.6	-69.9996	-69.9996
7.61	-69.9996	-69.9996			7.61	-69.9996	-69.9996
7.62	-69.9996	-69.9996			7.62	-69.9996	-69.9996
7.63	-69.9996	-69.9996			7.63	-69.9996	-69.9996
7.64	-69.9996	-69.9996			7.64	-69.9996	-69.9996
7.65	-69.9996	-69.9996			7.65	-69.9996	-69.9996
7.66	-69.9996	-69.9996			7.66	-69.9996	-69.9996
7.67	-69.9996	-69.9996			7.67	-69.9996	-69.9996
7.68	-69.9996	-69.9996			7.68	-69.9996	-69.9996
7.69	-69.9996	-69.9996			7.69	-69.9996	-69.9996
7.7	-69.9996	-69.9996			7.7	-69.9996	-69.9996
7.71	-69.9996	-69.9996			7.71	-69.9996	-69.9996
7.72	-69.9996	-69.9996			7.72	-69.9996	-69.9996
7.73	-69.9996	-69.9996			7.73	-69.9996	-69.9996
7.74	-69.9996	-69.9996			7.74	-69.9996	-69.9996
7.75	-69.9996	-69.9996			7.75	-69.9996	-69.9996
7.76	-69.9996	-69.9996			7.76	-69.9996	-69.9996
7.77	-69.9996	-69.9996			7.77	-69.9996	-69.9996
7.78	-69.9996	-69.9996			7.78	-69.9996	-69.9996
7.79	-69.9996	-69.9996			7.79	-69.9996	-69.9996
7.8	-69.9996	-69.9996			7.8	-69.9996	-69.9996
7.81	-69.9996	-69.9996			7.81	-69.9996	-69.9996
7.82	-69.9996	-69.9996			7.82	-69.9996	-69.9996
7.83	-69.9996	-69.9996			7.83	-69.9996	-69.9996
7.84	-69.9996	-69.9996			7.84	-69.9996	-69.9996
7.85	-69.9996	-69.9996			7.85	-69.9996	-69.9996
7.86	-69.9996	-69.9996			7.86	-69.9996	-69.9996
7.87	-69.9997	-69.9997			7.87	-69.9997	-69.9997
7.88	-69.9997	-69.9997			7.88	-69.9997	-69.9997
7.89	-69.9997	-69.9997			7.89	-69.9997	-69.9997
7.9	-69.9997	-69.9997			7.9	-69.9997	-69.9997
7.91	-69.9997	-69.9997			7.91	-69.9997	-69.9997
7.92	-69.9997	-69.9997			7.92	-69.9997	-69.9997
7.93	-69.9997	-69.9997			7.93	-69.9997	-69.9997
7.94	-69.9997	-69.9997			7.94	-69.9997	-69.9997
7.95	-69.9997	-69.9997			7.95	-69.9997	-69.9997
7.96	-69.9997	-69.9997			7.96	-69.9997	-69.9997
7.97	-69.9997	-69.9997			7.97	-69.9997	-69.9997
7.98	-69.9997	-69.9997			7.98	-69.9997	-69.9997
7.99	-69.9997	-69.9997			7.99	-69.9997	-69.9997
8	-69.9997	-69.9997			8	-69.9997	-69.9997
8.01	-69.9997	-69.9997			8.01	-69.9997	-69.9997
8.02	-69.9997	-69.9997			8.02	-69.9997	-69.9997
8.03	-69.9997	-69.9997			8.03	-69.9997	-69.9997
8.04	-69.9997	-69.9997			8.04	-69.9997	-69.9997
8.05	-69.9997	-69.9997			8.05	-69.9997	-69.9997
8.06	-69.9997	-69.9997			8.06	-69.9997	-69.9997
8.07	-69.9997	-69.9997			8.07	-69.9997	-69.9997
8.08	-69.9997	-69.9997			8.08	-69.9997	-69.9997
8.09	-69.9997	-69.9997			8.09	-69.9997	-69.9997
8.1	-69.9997	-69.9997			8.1	-69.9997	-69.9997
8.11	-69.9997	-69.9997			8.11	-69.9997	-69.9997
8.12	-69.9997	-69.9997			8.12	-69.9997	-69.9997
8.13	-69.9997	-69.9997			8.13	-69.9997	-69.9997
8.14	-69.9997	-69.9997			8.14	-69.9997	-69.9997
8.15	-69.9997	-69.9997			8.15	-69.9997	-69.9997
8.16	-69.9997	-69.9997			8.16	-69.9997	-69.9997
8.17	-69.9997	-69.9997			8.17	-69.9997	-69.9997
8.18	-69.9997	-69.9997			8.18	-69.9997	-69.9997
8.19	-69.9997	-69.9997			8.19	-69.9997	-69.9997
8.2	-69.9997	-69.9997			8.2	-69.9997	-69.9997
8.21	-69.9997	-69.9997			8.21	-69.9997	-69.9997
8.22	-69.9997	-69.9997			8.22	-69.9997	-69.9997
8.23	-69.9997	-69.9997			8.23	-69.9997	-69.9997
8.24	-69.9997	-69.9997			8.24	-69.9997	-69.9997
8.25	-69.9997	-69.9997			8.25	-69.9997	-69.9997
8.26	-69.9997	-69.9997			8.26	-69.9997	-69.9997
8.27	-69.9997	-69.9997			8.27	-69.9997	-69.9997
8.28	-69.9997	-69.9997			8.28	-69.9997	-69.9997
8.29	-69.9997	-69.9997			8.29	-69.9997	-69.9997
8.3	-69.9997	-69.9997			8.3	-69.9997	-69.9997
8.31	-69.9997	-69.9997			8.31	-69.9997	-69.9997
8.32	-69.9997	-69.9997			8.32	-69.9997	-69.9997
8.33	-69.9997	-69.9997			8.33	-69.9997	-69.9997
8.34	-69.9997	-69.9997			8.34	-69.9997	-69.9997
8.35	-69.9997	-69.9997			8.35	-69.9997	-69.9997
8.36	-69.9997	-69.9997			8.36	-69.9997	-69.9997
8.37	-69.9997	-69.9997			8.37	-69.9997	-69.9997
8.38	-69.9997	-69.9997			8.38	-69.9997	-69.9997
8.39	-69.9997	-69.9997			8.39	-69.9997	-69.9997
8.4	-69.9997	-69.9997			8.4	-69.9997	-69.9997
8.41	-69.9997	-69.9997			8.41	-69.9997	-69.9997
8.42	-69.9997	-69.9997			8.42	-69.9997	-69.9997
8.43	-69.9997	-69.9997			8.43	-69.9997	-69.9997
8.44	-69.9997	-69.9997			8.44	-69.9997	-69.9997
8.45	-69.9997	-69.9997			8.45	-69.9997	-69.9997
8.46	-69.9997	-69.9997			8.46	-69.9997	-69.9997
8.47	-69.9997	-69.9997			8.47	-69.9997	-69.9997
8.48	-69.9997	-69.9997			8.48	-69.9997	-69.9997
8.49	-69.9997	-69.9997			8.49	-69.9997	-69.9997
8.5	-69.9997	-69.9997			8.5	-69.9997	-69.9997
8.51	-69.9997	-69.9997			8.51	-69.9997	-69.9997
8.52	-69.9997	-69.9997			8.52	-69.9997	-69.9997
8.53	-69.9997	-69.9997			8.53	-69.9997	-69.9997
8.54	-69.9997	-69.9997			8.54	-69.9997	-69.9997
8.55	-69.9997	-69.9997			8.55	-69.9997	-69.9997
8.56	-69.9997	-69.9997			8.56	-69.9997	-69.9997
8.57	-69.9997	-69.9997			8.57	-69.9997	-69.9997
8.58	-69.9997	-69.9997			8.58	-69.9997	-69.9997
8.59	-69.9997	-69.9997			8.59	-69.9997	-69.9997
8.6	-69.9997	-69.9997			8.6	-69.9997	-69.9997
8.61	-69.9997	-69.9997			8.61	-69.9997	-69.9997
8.62	-69.9997	-69.9997			8.62	-69.9997	-69.9997
8.63	-69.9997	-69.9997			8.63	-69.9997	-69.9997
8.64	-69.9997	-69.9997			8.64	-69.9997	-69.9997
8.65	-69.9997	-69.9997			8.65	-69.9997	-69.9997
8.66	-69.9997	-69.9997			8.66	-69.9997	-69.9997
8.67	-69.9997	-69.9997			8.67	-69.9997	-69.9997
8.68	-69.9997	-69.9997			8.68	-69.9997	-69.9997
8.69	-69.9997	-69.9997			8.69	-69.9997	-69.9997
8.7	-69.9997	-69.9997			8.7	-69.9997	-69.9997
8.71	-69.9997	-69.9997			8.71	-69.9997	-69.9997
8.72	-69.9997	-69.9997			8.72	-69.9997	-69.9997
8.73	-69.9997	-69.9997			8.73	-69.9997	-69.9997
8.74	-69.9997	-69.9997			8.74	-69.9997	-69.9997
8.75	-69.9997	-69.9997			8.75	-69.9997	-69.9997
8.76	-69.9997	-69.9997			8.76	-69.9997	-69.9997
8.77	-69.9997	-69.9997			8.77	-69.9997	-69.9997
8.78	-69.9997	-69.9997			8.78	-69.9997	-69.9997
8.79	-69.9997	-69.9997			8.79	-69.9997	-69.9997
8.8	-69.9997	-69.9997			8.8	-69.9997	-69.9997
8.81	-69.9997	-69.9997			8.81	-69.9997	-69.9997
8.82	-69.9997	-69.9997			8.82	-69.9997	-69.9997
8.83	-69.9997	-69.9997			8.83	-69.9997	-69.9997
8.84	-69.9997	-69.9997			8.84	-69.9997	-69.9997
8.85	-69.9997	-69.9997			8.85	-69.9997	-69.9997
8.86	-69.9997	-69.9997			8.86	-69.9997	-69.9997
8.87	-69.9997	-69.9997			8.87	-69.9997	-69.9997
8.88	-69.9997	-69.9997			8.88	-69.9997	-69.9997
8.89	-69.9997	-69.9997			8.89	-69.9997	-69.9997
8.9	-69.9997	-69.9997			8.9	-69.9997	-69.9997
8.91	-69.9997	-69.9997			8.91	-69.9997	-69.9997
8.92	-69.9997	-69.9997			8.92	-69.9997	-69.9997
8.93	-69.9997	-69.9997			8.93	-69.9997	-69.9997
8.94	-69.9997	-69.9997			8.94	-69.9997	-69.9997
8.95	-69.9997	-69.9997			8.95	-69.9997	-69.9997
8.96	-69.9997	-69.9997			8.96	-69.9997	-69.9997
8.97	-69.9997	-69.9997			8.97	-69.9997	-69.9997
8.98	-69.9997	-69.9997			8.98	-69.9997	-69.9997
8.99	-69.9997	-69.9997			8.99	-69.9997	-69.9997
9	-69.9997	-69.9997			9	-69.9997	-69.9997
9.01	-69.9997	-69.9997			9.01	-69.9997	-69.9997
9.02	-69.9997	-69.9997			9.02	-69.9997	-69.9997
9.03	-69.9997	-69.9997			9.03	-69.9997	-69.9997
9.04	-69.9997	-69.9997			9.04	-69.9997	-69.9997
9.05	-69.9997	-69.9997			9.05	-69.9997	-69.9997
9.06	-69.9997	-69.9997			9.06	-69.9997	-69.9997
9.07	-69.9997	-69.9997			9.07	-69.9997	-69.9997
9.08	-69.9997	-69.9997			9.08	-69.9997	-69.9997
9.09	-69.9997	-69.9997			9.09	-69.9997	-69.9997
9.1	-69.9997	-69.9997			9.1	-69.9997	-69.9997
9.11	-69.9997	-69.9997			9.11	-69.9997	-69.9997
9.12	-69.9997	-69.9997			9.12	-69.9997	-69.9997
9.13	-69.9997	-69.9997			9.13	-69.9997	-69.9997
9.14	-69.9997	-69.9997			9.14	-69.9997	-69.9997
9.15	-69.9997	-69.9997			9.15	-69.9997	-69.9997
9.16	-69.9997	-69.9997			9.16	-69.9997	-69.9997
9.17	-69.9997	-69.9997			9.17	-69.9997	-69.9997
9.18	-69.9997	-69.9997			9.18	-69.9997	-69.9997
9.19	-69.9997	-69.9997			9.19	-69.9997	-69.9997
9.2	-69.9997	-69.9997			9.2	-69.9997	-69.9997
9.21	-69.9997	-69.9997			9.21	-69.9997	-69.9997
9.22	-69.9997	-69.9997			9.22	-69.9997	-69.9997
9.23	-69.9997	-69.9997			9.23	-69.9997	-69.9997
9.24	-69.9997	-69.9997			9.24	-69.9997	-69.9997
9.25	-69.9997	-69.9997			9.25	-69.9997	-69.9997
9.26	-69.9997	-69.9997			9.26	-69.9997	-69.9997
9.27	-69.9997	-69.9997			9.27	-69.9997	-69.9997
9.28	-69.9997	-69.9997			9.28	-69.9997	-69.9997
9.29	-69.9997	-69.9997			9.29	-69.9997	-69.9997
9.3	-69.9997	-69.9997			9.3	-69.9997	-69.9997
9.31	-69.9997	-69.9997			9.31	-69.9997	-69.9997
9.32	-69.9997	-69.9997			9.32	-69.9997	-69.9997
9.33	-69.9997	-69.9997			9.33	-69.9997	-69.9997
9.34	-69.9997	-69.9997			9.34	-69.9997	-69.9997
9.35	-69.9997	-69.9997			9.35	-69.9997	-69.9997
9.36	-69.9997	-69.9997			9.36	-69.9997	-69.9997
9.37	-69.9997	-69.9997			9.37	-69.9997	-69.9997
9.38	-69.9997	-69.9997			9.38	-69.9997	-69.9997
9.39	-69.9997	-69.9997			9.39	-69.9997	-69.9997
9.4	-69.9997	-69.9997			9.4	-69.9997	-69.9997
9.41	-69.9997	-69.9997			9.41	-69.9997	-69.9997
9.42	-69.9997	-69.9997			9.42	-69.9997	-69.9997
9.43	-69.9997	-69.9997			9.43	-69.9997	-69.9997
9.44	-69.9997	-69.9997			9.44	-69.9997	-69.9997
9.45	-69.9997	-69.9997			9.45	-69.9997	-69.9997
9.46	-69.9997	-69.9997			9.46	-69.9997	-69.9997
9.47	-69.9997	-69.9997			9.47	-69.9997	-69.9997
9.48	-69.9997	-69.9997			9.48	-69.9997	-69.9997
9.49	-69.9997	-69.9997			9.49	-69.9997	-69.9997
9.5	-69.9997	-69.9997			9.5	-69.9997	-69.9997
9.51	-69.9997	-69.9997			9.51	-69.9997	-69.9997
9.52	-69.9997	-69.9997			9.52	-69.9997	-69.9997
9.53	-69.9997	-69.9997			9.53	-69.9997	-69.9997
9.54	-69.9997	-69.9997			9.54	-69.9997	-69.9997
9.55	-69.9997	-69.9997			9.55	-69.9997	-69.9997
9.56	-69.9997	-69.9997			9.56	-69.9997	-69.9997
9.57	-69.9997	-69.9997			9.57	-69.9997	-69.9997
9.58	-69.9997	-69.9997			9.58	-69.9997	-69.9997
9.59	-69.9997	-69.9997			9.59	-69.9997	-69.9997
9.6	-69.9997	-69.9997			9.6	-69.9997	-69.9997
9.61	-69.9997	-69.9997			9.61	-69.9997	-69.9997
9.62	-69.9997	-69.9997			9.62	-69.9997	-69.9997
9.63	-69.9997	-69.9997			9.63	-69.9997	-69.9997
9.64	-69.9997	-69.9997			9.64	-69.9997	-69.9997
9.65	-69.9997	-69.9997			9.65	-69.9997	-69.9997
9.66	-69.9997	-69.9997			9.66	-69.9997	-69.9997
9.67	-69.9997	-69.9997			9.67	-69.9997	-69.9997
9.68	-69.9997	-69.9997			9.68	-69.9997	-69.9997
9.69	-69.9997	-69.9997			9.69	-69.9997	-69.9997
9.7	-69.9997	-69.9997			9.7	-69.9997	-69.9997
9.71	-69.9997	-69.9997			9.71	-69.9997	-69.9997
9.72	-69.9997	-69.9997			9.72	-69.9997	-69.9997
9.73	-69.9997	-69.9997			9.73	-69.9997	-69.9997
9.74	-69.9997	-69.9997			9.74	-69.9997	-69.9997
9.75	-69.9997	-69.9997			9.75	-69.9997	-69.9997
9.76	-69.9997	-69.9997			9.76	-69.9997	-69.9997
9.77	-69.9997	-69.9997			9.77	-69.9997	-69.9997
9.78	-69.9997	-69.9997			9.78	-69.9997	-69.9997
9.79	-69.9997	-69.9997			9.79	-69.9997	-69.9997
9.8	-69.9997	-69.9997			9.8	-69.9997	-69.9997
9.81	-69.9997	-69.9997			9.81	-69.9997	-69.9997
9.82	-69.9997	-69.9997			9.82	-69.9997	-69.9997
9.83	-69.9997	-69.9997			9.83	-69.9997	-69.9997
9.84	-69.9997	-69.9997			9.84	-69.9997	-69.9997
9.85	-69.9997	-69.9997			9.85	-69.9997	-69.9997
9.86	-69.9997	-69.9997			9.86	-69.9997	-69.9997
9.87	-69.9997	-69.9997			9.87	-69.9997	-69.9997
9.88	-69.9997	-69.9997			9.88	-69.9997	-69.9997
9.89	-69.9997	-69.9997			9.89	-69.9997	-69.9997
9.9	-69.9997	-69.9997			9.9	-69.9997	-69.9997
9.91	-69.9997	-69.9997			9.91	-69.9997	-69.9997
9.92	-69.9997	-69.9997			9.92	-69.9997	-69.9997
9.93	-69.9997	-69.9997			9.93	-69.9997	-69.9997
9.94	-69.9997	-69.9997			9.94	-69.9997	-69.9997
9.95	-69.9997	-69.9997			9.95	-69.9997	-69.9997
9.96	-69.9997	-69.9997			9.96	-69.9997	-69.9997
9.97	-69.9997	-69.9997			9.97	-69.9997	-69.9997
9.98	-69.9997	-69.9997			9.98	-69.9997	-69.9997
9.99	-69.9997	-69.9997			9.99	-69.9997	-69.9997
10	-70.0797	-69.9997			10	-69.9997	-70.0397
10.01	-70.1589	-69.9999			10.01	-69.9999	-70.0794
10.02	-70.2374	-70.0001			10.02	-70.0001	-70.1188
10.03	-70.3151	-70.0005			10.03	-70.0005	-70.1578
10.04	-70.392	-70.001			10.04	-70.001	-70.1965
10.05	-70.4682	-70.0016			10.05	-70.0016	-70.2349
10.06	-70.5437	-70.0023			10.06	-70.0023	-70.273
10.07	-70.6186	-70.0032			10.07	-70.0032	-70.3109
10.08	-70.6928	-70.0041			10.08	-70.0041	-70.3485
10.09	-70.7663	-70.0052			10.09	-70.0052	-70.3858
10.1	-70.8392	-70.0064			10.1	-70.0064	-70.4228
10.11	-70.9115	-70.0077			10.11	-70.0077	-70.4596
10.12	-70.9831	-70.0091			10.12	-70.0091	-70.4961
10.13	-71.0542	-70.0106			10.13	-70.0106	-70.5324
10.14	-71.1247	-70.0121			10.14	-70.0121	-70.5684
10.15	-71.1946	-70.0138			10.15	-70.0138	-70.6042
10.16	-71.264	-70.0156			10.16	-70.0156	-70.6398
10.17	-71.3328	-70.0175			10.17	-70.0175	-70.6752
10.18	-71.401	-70.0195			10.18	-70.0195	-70.7103
10.19	-71.4687	-70.0216			10.19	-70.0216	-70.7452
10.2	-71.5359	-70.0238			10.2	-70.0238	-70.7799
10.21	-71.6025	-70.026			10.21	-70.026	-70.8144
10.22	-71.6687	-70.0284			10.22	-70.0284	-70.8487
10.23	-71.7343	-70.0308			10.23	-70.0308	-70.8828
10.24	-71.7994	-70.0334			10.24	-70.0334	-70.9166
10.25	-71.8641	-70.036			10.25	-70.036	-70.9503
10.26	-71.9282	-70.0387			10.26	-70.0387	-70.9838
10.27	-71.9919	-70.0415			10.27	-70.0415	-71.017
10.28	-72.055	-70.0443			10.28	-70.0443	-71.0501
10.29	-72.1177	-70.0473			10.29	-70.0473	-71.083
10.3	-72.18	-70.0503			10.3	-70.0503	-71.1157
10.31	-72.2417	-70.0534			10.31	-70.0534	-71.1483
10.32	-72.303	-70.0566			10.32	-70.0566	-71.1806
10.33	-72.3638	-70.0599			10.33	-70.0599	-71.2127
10.34	-72.4242	-70.0632			10.34	-70.0632	-71.2447
10.35	-72.4841	-70.0666			10.35	-70.0667	-71.2765
10.36	-72.5436	-70.0701			10.36	-70.0701	-71.3081
10.37	-72.6026	-70.0737			10.37	-70.0737	-71.3395
10.38	-72.6611	-70.0773			10.38	-70.0773	-71.3708
10.39	-72.7192	-70.081			10.39	-70.081	-71.4019
10.4	-72.7769	-70.0848			10.4	-70.0848	-71.4328
10.41	-72.8341	-70.0886			10.41	-70.0887	-71.4635
10.42	-72.8909	-70.0925			10.42	-70.0926	-71.4941
10.43	-72.9473	-70.0965			10.43	-70.0965	-71.5245
10.44	-73.0032	-70.1005			10.44	-70.1006	-71.5547
10.45	-73.0587	-70.1046			10.45	-70.1047	-71.5847
10.46	-73.1138	-70.1088			10.46	-70.1089	-71.6146
10.47	-73.1684	-70.113			10.47	-70.1131	-71.6443
10.48	-73.2226	-70.1173			10.48	-70.1174	-71.6738
10.49	-73.2764	-70.1216			10.49	-70.1217	-71.7032
10.5	-73.3298	-70.126			10.5	-70.1262	-71.7324
10.51	-73.3827	-70.1305			10.51	-70.1306	-71.7614
10.52	-73.4353	-70.135			10.52	-70.1352	-71.7903
10.53	-73.4874	-70.1396			10.53	-70.1397	-71.819
10.54	-73.5391	-70.1442			10.54	-70.1444	-71.8476
10.55	-73.5904	-70.1489			10.55	-70.1491	-71.8759
10.56	-73.6413	-70.1536			10.56	-70.1538	-71.9041
10.57	-73.6918	-70.1584			10.57	-70.1587	-71.9322
10.58	-73.7418	-70.1633			10.58	-70.1635	-71.9601
10.59	-73.7915	-70.1681			10.59	-70.1684	-71.9878
10.6	-73.8408	-70.1731			10.6	-70.1734	-72.0153
10.61	-73.8896	-70.1781			10.61	-70.1784	-72.0427
10.62	-73.9381	-70.1831			10.62	-70.1835	-72.07
10.63	-73.9862	-70.1882			10.63	-70.1886	-72.097
10.64	-74.0339	-70.1933			10.64	-70.1937	-72.1239
10.65	-74.0811	-70.1985			10.65	-70.199	-72.1507
10.66	-74.128	-70.2037			10.66	-70.2042	-72.1773
10.67	-74.1745	-70.209			10.67	-70.2095	-72.2037
10.68	-74.2207	-70.2143			10.68	-70.2148	-72.23
10.69	-74.2664	-70.2197			10.69	-70.2202	-72.2561
10.7	-74.3118	-70.2251			10.7	-70.2257	-72.282
10.71	-74.3567	-70.2305			10.71	-70.2311	-72.3078
10.72	-74.4013	-70.236			10.72	-70.2366	-72.3335
10.73	-74.4456	-70.2415			10.73	-70.2422	-72.3589
10.74	-74.4894	-70.247			10.74	-70.2478	-72.3843
10.75	-74.5329	-70.2526			10.75	-70.2534	-72.4094
10.76	-74.576	-70.2582			10.76	-70.2591	-72.4344
10.77	-74.6188	-70.2639			10.77	-70.2648	-72.4593
10.78	-74.6611	-70.2696			10.78	-70.2706	-72.484
10.79	-74.7032	-70.2753			10.79	-70.2763	-72.5085
10.8	-74.7448	-70.2811			10.8	-70.2822	-72.5329
10.81	-74.7861	-70.2869			10.81	-70.288	-72.5571
10.82	-74.8271	-70.2927			10.82	-70.2939	-72.5812
10.83	-74.8677	-70.2986			10.83	-70.2998	-72.6051
10.84	-74.9079	-70.3045			10.84	-70.3058	-72.6289
10.85	-74.9478	-70.3104			10.85	-70.3117	-72.6525
10.86	-74.9874	-70.3163			10.86	-70.3178	-72.6759
10.87	-75.0266	-70.3223			10.87	-70.3238	-72.6993
10.88	-75.0654	-70.3283			10.88	-70.3299	-72.7224
10.89	-75.1039	-70.3344			10.89	-70.336	-72.7454
10.9	-75.1421	-70.3404			10.9	-70.3421	-72.7683
10.91	-75.18	-70.3465			10.91	-70.3483	-72.791
10.92	-75.2175	-70.3526			10.92	-70.3544	-72.8135
10.93	-75.2547	-70.3587			10.93	-70.3606	-72.8359
10.94	-75.2916	-70.3649			10.94	-70.3669	-72.8582
10.95	-75.3281	-70.3711			10.95	-70.3731	-72.8803
10.96	-75.3643	-70.3773			10.96	-70.3794	-72.9023
10.97	-75.4002	-70.3835			10.97	-70.3857	-72.9241
10.98	-75.4358	-70.3898			10.98	-70.3921	-72.9457
10.99	-75.4711	-70.396			10.99	-70.3984	-72.9673
11	-75.506	-70.4023			11	-70.4048	-72.9886
11.01	-75.5407	-70.4086			11.01	-70.4112	-73.0099
11.02	-75.575	-70.4149			11.02	-70.4176	-73.0309
11.03	-75.609	-70.4213			11.03	-70.424	-73.0519
11.04	-75.6428	-70.4276			11.04	-70.4305	-73.0727
11.05	-75.6762	-70.434			11.05	-70.437	-73.0933
11.06	-75.7093	-70.4404			11.06	-70.4434	-73.1138
11.07	-75.7421	-70.4468			11.07	-70.4499	-73.1342
11.08	-75.7747	-70.4532			11.08	-70.4565	-73.1544
11.09	-75.8069	-70.4597			11.09	-70.463	-73.1745
11.1	-75.8389	-70.4661			11.1	-70.4696	-73.1945
11.11	-75.8706	-70.4726			11.11	-70.4761	-73.2143
11.12	-75.9019	-70.479			11.12	-70.4827	-73.2339
11.13	-75.933	-70.4855			11.13	-70.4893	-73.2535
11.14	-75.9639	-70.492			11.14	-70.4959	-73.2729
11.15	-75.9944	-70.4985			11.15	-70.5025	-73.2921
11.16	-76.0247	-70.5051			11.16	-70.5092	-73.3112
11.17	-76.0547	-70.5116			11.17	-70.5158	-73.3302
11.18	-76.0844	-70.5181			11.18	-70.5224	-73.3491
11.19	-76.1139	-70.5247			11.19	-70.5291	-73.3678
11.2	-76.1431	-70.5312			11.2	-70.5358	-73.3864
11.21	-76.172	-70.5378			11.21	-70.5425	-73.4048
11.22	-76.2007	-70.5443			11.22	-70.5492	-73.4231
11.23	-76.2291	-70.5509			11.23	-70.5559	-73.4413
11.24	-76.2572	-70.5575			11.24	-70.5626	-73.4593
11.25	-76.2851	-70.5641			11.25	-70.5693	-73.4773
11.26	-76.3128	-70.5707			11.26	-70.576	-73.495
11.27	-76.3402	-70.5773			11.27	-70.5827	-73.5127
11.28	-76.3673	-70.5839			11.28	-70.5894	-73.5302
11.29	-76.3942	-70.5905			11.29	-70.5962	-73.5476
11.3	-76.4209	-70.5971			11.3	-70.6029	-73.5649
11.31	-76.4473	-70.6037			11.31	-70.6096	-73.582
11.32	-76.4735	-70.6103			11.32	-70.6164	-73.599
11.33	-76.4994	-70.6169			11.33	-70.6231	-73.6159
11.34	-76.5251	-70.6235			11.34	-70.6299	-73.6327
11.35	-76.5506	-70.6301			11.35	-70.6366	-73.6493
11.36	-76.5759	-70.6368			11.36	-70.6434	-73.6659
11.37	-76.6009	-70.6434			11.37	-70.6501	-73.6822
11.38	-76.6257	-70.65			11.38	-70.6569	-73.6985
11.39	-76.6502	-70.6566			11.39	-70.6636	-73.7147
11.4	-76.6746	-70.6632			11.4	-70.6704	-73.7307
11.41	-76.6987	-70.6698			11.41	-70.6771	-73.7466
11.42	-76.7226	-70.6764			11.42	-70.6839	-73.7624
11.43	-76.7463	-70.683			11.43	-70.6906	-73.778
11.44	-76.7697	-70.6896			11.44	-70.6974	-73.7936
11.45	-76.793	-70.6962			11.45	-70.7041	-73.809
11.46	-76.816	-70.7028			11.46	-70.7109	-73.8243
11.47	-76.8389	-70.7094			11.47	-70.7176	-73.8395
11.48	-76.8615	-70.716			11.48	-70.7243	-73.8546
11.49	-76.8839	-70.7226			11.49	-70.731	-73.8696
11.5	-76.9061	-70.7292			11.5	-70.7378	-73.8844
11.51	-76.9281	-70.7357			11.51	-70.7445	-73.8991
11.52	-76.95	-70.7423			11.52	-70.7512	-73.9138
11.53	-76.9716	-70.7489			11.53	-70.7579	-73.9283
11.54	-76.993	-70.7554			11.54	-70.7646	-73.9427
11.55	-77.0142	-70.762			11.55	-70.7713	-73.9569
11.56	-77.0353	-70.7685			11.56	-70.778	-73.9711
11.57	-77.0561	-70.775			11.57	-70.7846	-73.9852
11.58	-77.0768	-70.7815			11.58	-70.7913	-73.9991
11.59	-77.0972	-70.7881			11.59	-70.7979	-74.013
11.6	-77.1175	-70.7946			11.6	-70.8046	-74.0267
11.61	-77.1376	-70.8011			11.61	-70.8112	-74.0403
11.62	-77.1575	-70.8075			11.62	-70.8179	-74.0538
11.63	-77.1773	-70.814			11.63	-70.8245	-74.0672
11.64	-77.1968	-70.8205			11.64	-70.8311	-74.0805
11.65	-77.2162	-70.8269			11.65	-70.8377	-74.0937
11.66	-77.2354	-70.8334			11.66	-70.8443	-74.1068
11.67	-77.2545	-70.8398			11.67	-70.8508	-74.1198
11.68	-77.2733	-70.8462			11.68	-70.8574	-74.1327
11.69	-77.292	-70.8526			11.69	-70.864	-74.1455
11.7	-77.3106	-70.859			11.7	-70.8705	-74.1582
11.71	-77.3289	-70.8654			11.71	-70.877	-74.1708
11.72	-77.3471	-70.8718			11.72	-70.8835	-74.1832
11.73	-77.3651	-70.8781			11.73	-70.89	-74.1956
11.74	-77.383	-70.8845			11.74	-70.8965	-74.2079
11.75	-77.4007	-70.8908			11.75	-70.903	-74.2201
11.76	-77.4182	-70.8971			11.76	-70.9095	-74.2321
11.77	-77.4356	-70.9035			11.77	-70.9159	-74.2441
11.78	-77.4529	-70.9097			11.78	-70.9223	-74.256
11.79	-77.4699	-70.916			11.79	-70.9287	-74.2678
11.8	-77.4869	-70.9223			11.8	-70.9351	-74.2795
11.81	-77.5036	-70.9285			11.81	-70.9415	-74.2911
11.82	-77.5202	-70.9348			11.82	-70.9479	-74.3026
11.83	-77.5367	-70.941			11.83	-70.9542	-74.314
11.84	-77.553	-70.9472			11.84	-70.9606	-74.3253
11.85	-77.5692	-70.9534			11.85	-70.9669	-74.3365
11.86	-77.5852	-70.9595			11.86	-70.9732	-74.3477
11.87	-77.6011	-70.9657			11.87	-70.9795	-74.3587
11.88	-77.6169	-70.9718			11.88	-70.9858	-74.3696
11.89	-77.6325	-70.9779			11.89	-70.992	-74.3805
11.9	-77.6479	-70.984			11.9	-70.9982	-74.3913
11.91	-77.6632	-70.9901			11.91	-71.0044	-74.4019
11.92	-77.6784	-70.9962			11.92	-71.0106	-74.4125
11.93	-77.6935	-71.0023			11.93	-71.0168	-74.423
11.94	-77.7084	-71.0083			11.94	-71.023	-74.4334
11.95	-77.7232	-71.0143			11.95	-71.0291	-74.4437
11.96	-77.7378	-71.0203			11.96	-71.0352	-74.454
11.97	-77.7523	-71.0263			11.97	-71.0413	-74.4641
11.98	-77.7667	-71.0322			11.98	-71.0474	-74.4742
11.99	-77.781	-71.0382			11.99	-71.0535	-74.4842
12	-77.7951	-71.0441			12	-71.0595	-74.4941
12.01	-77.8091	-71.05			12.01	-71.0655	-74.5039
12.02	-77.823	-71.0559			12.02	-71.0715	-74.5136
12.03	-77.8368	-71.0618			12.03	-71.0775	-74.5232
12.04	-77.8504	-71.0676			12.04	-71.0834	-74.5328
12.05	-77.8639	-71.0734			12.05	-71.0894	-74.5423
12.06	-77.8773	-71.0792			12.06	-71.0953	-74.5517
12.07	-77.8906	-71.085			12.07	-71.1012	-74.561
12.08	-77.9037	-71.0908			12.08	-71.1071	-74.5702
12.09	-77.9168	-71.0965			12.09	-71.1129	-74.5794
12.1	-77.9297	-71.1023			12.1	-71.1187	-74.5885
12.11	-77.9425	-71.108			12.11	-71.1245	-74.5975
12.12	-77.9552	-71.1137			12.12	-71.1303	-74.6064
12.13	-77.9678	-71.1193			12.13	-71.1361	-74.6152
12.14	-77.9802	-71.125			12.14	-71.1418	-74.624
12.15	-77.9926	-71.1306			12.15	-71.1475	-74.6327
12.16	-78.0048	-71.1362			12.16	-71.1532	-74.6413
12.17	-78.017	-71.1418			12.17	-71.1589	-74.6498
12.18	-78.029	-71.1473			12.18	-71.1645	-74.6583
12.19	-78.0409	-71.1529			12.19	-71.1702	-74.6667
12.2	-78.0528	-71.1584			12.2	-71.1758	-74.675
12.21	-78.0645	-71.1639			12.21	-71.1813	-74.6832
12.22	-78.0761	-71.1693			12.22	-71.1869	-74.6914
12.23	-78.0876	-71.1748			12.23	-71.1924	-74.6995
12.24	-78.099	-71.1802			12.24	-71.1979	-74.7075
12.25	-78.1103	-71.1856			12.25	-71.2034	-74.7155
12.26	-78.1215	-71.191			12.26	-71.2088	-74.7233
12.27	-78.1326	-71.1964			12.27	-71.2143	-74.7312
12.28	-78.1436	-71.2017			12.28	-71.2197	-74.7389
12.29	-78.1545	-71.207			12.29	-71.2251	-74.7466
12.3	-78.1654	-71.2123			12.3	-71.2304	-74.7542
12.31	-78.1761	-71.2176			12.31	-71.2357	-74.7617
12.32	-78.1867	-71.2228			12.32	-71.2411	-74.7692
12.33	-78.1972	-71.2281			12.33	-71.2463	-74.7765
12.34	-78.2077	-71.2333			12.34	-71.2516	-74.7839
12.35	-78.218	-71.2384			12.35	-71.2568	-74.7911
12.36	-78.2283	-71.2436			12.36	-71.262	-74.7983
12.37	-78.2384	-71.2487			12.37	-71.2672	-74.8055
12.38	-78.2485	-71.2538			12.38	-71.2724	-74.8125
12.39	-78.2585	-71.2589			12.39	-71.2775	-74.8195
12.4	-78.2684	-71.264			12.4	-71.2826	-74.8264
12.41	-78.2782	-71.269			12.41	-71.2877	-74.8333
12.42	-78.2879	-71.274			12.42	-71.2927	-74.8401
12.43	-78.2976	-71.279			12.43	-71.2978	-74.8469
12.44	-78.3071	-71.284			12.44	-71.3028	-74.8535
12.45	-78.3166	-71.2889			12.45	-71.3077	-74.8602
12.46	-78.326	-71.2938			12.46	-71.3127	-74.8667
12.47	-78.3353	-71.2987			12.47	-71.3176	-74.8732
12.48	-78.3445	-71.3036			12.48	-71.3225	-74.8796
12.49	-78.3537	-71.3085			12.49	-71.3274	-74.886
12.5	-78.3627	-71.3133			12.5	-71.3322	-74.8923
12.51	-78.3717	-71.3181			12.51	-71.337	-74.8986
12.52	-78.3806	-71.3229			12.52	-71.3418	-74.9047
12.53	-78.3894	-71.3276			12.53	-71.3466	-74.9109
12.54	-78.3982	-71.3323			12.54	-71.3513	-74.9169
12.55	-78.4068	-71.337			12.55	-71.356	-74.923
12.56	-78.4154	-71.3417			12.56	-71.3607	-74.9289
12.57	-78.424	-71.3464			12.57	-71.3654	-74.9348
12.58	-78.4324	-71.351			12.58	-71.37	-74.9406
12.59	-78.4408	-71.3556			12.59	-71.3746	-74.9464
12.6	-78.4491	-71.3602			12.6	-71.3792	-74.9522
12.61	-78.4573	-71.3647			12.61	-71.3837	-74.9578
12.62	-78.4654	-71.3693			12.62	-71.3883	-74.9634
12.63	-78.4735	-71.3738			12.63	-71.3928	-74.969
12.64	-78.4815	-71.3783			12.64	-71.3972	-74.9745
12.65	-78.4895	-71.3827			12.65	-71.4017	-74.98
12.66	-78.4973	-71.3872			12.66	-71.4061	-74.9853
12.67	-78.5051	-71.3916			12.67	-71.4105	-74.9907
12.68	-78.5129	-71.3959			12.68	-71.4148	-74.996
12.69	-78.5205	-71.4003			12.69	-71.4192	-75.0012
12.7	-78.5281	-71.4046			12.7	-71.4235	-75.0064
12.71	-78.5357	-71.409			12.71	-71.4278	-75.0115
12.72	-78.5431	-71.4132			12.72	-71.432	-75.0166
12.73	-78.5505	-71.4175			12.73	-71.4362	-75.0216
12.74	-78.5579	-71.4217			12.74	-71.4405	-75.0266
12.75	-78.5651	-71.426			12.75	-71.4446	-75.0315
12.76	-78.5723	-71.4301			12.76	-71.4488	-75.0364
12.77	-78.5795	-71.4343			12.77	-71.4529	-75.0412
12.78	-78.5866	-71.4384			12.78	-71.457	-75.046
12.79	-78.5936	-71.4426			12.79	-71.4611	-75.0507
12.8	-78.6005	-71.4467			12.8	-71.4651	-75.0554
12.81	-78.6074	-71.4507			12.81	-71.4691	-75.06
12.82	-78.6143	-71.4548			12.82	-71.4731	-75.0646
12.83	-78.621	-71.4588			12.83	-71.477	-75.0691
12.84	-78.6277	-71.4628			12.84	-71.481	-75.0736
12.85	-78.6344	-71.4667			12.85	-71.4849	-75.0781
12.86	-78.641	-71.4707			12.86	-71.4888	-75.0824
12.87	-78.6475	-71.4746			12.87	-71.4926	-75.0868
12.88	-78.654	-71.4785			12.88	-71.4964	-75.0911
12.89	-78.6604	-71.4824			12.89	-71.5002	-75.0953
12.9	-78.6668	-71.4862			12.9	-71.504	-75.0995
12.91	-78.6731	-71.49			12.91	-71.5077	-75.1037
12.92	-78.6794	-71.4938			12.92	-71.5115	-75.1078
12.93	-78.6856	-71.4976			12.93	-71.5151	-75.1119
12.94	-78.6917	-71.5013			12.94	-71.5188	-75.1159
12.95	-78.6978	-71.5051			12.95	-71.5224	-75.1199
12.96	-78.7038	-71.5088			12.96	-71.5261	-75.1238
12.97	-78.7098	-71.5124			12.97	-71.5296	-75.1277
12.98	-78.7158	-71.5161			12.98	-71.5332	-75.1315
12.99	-78.7216	-71.5197			12.99	-71.5367	-75.1353
13	-78.7275	-71.5233			13	-71.5402	-75.1391
13.01	-78.7332	-71.5269			13.01	-71.5437	-75.1428
13.02	-78.739	-71.5304			13.02	-71.5472	-75.1465
13.03	-78.7447	-71.534			13.03	-71.5506	-75.1501
13.04	-78.7503	-71.5375			13.04	-71.554	-75.1537
13.05	-78.7558	-71.541			13.05	-71.5573	-75.1573
13.06	-78.7614	-71.5444			13.06	-71.5607	-75.1608
13.07	-78.7669	-71.5479			13.07	-71.564	-75.1642
13.08	-78.7723	-71.5513			13.08	-71.5673	-75.1677
13.09	-78.7777	-71.5546			13.09	-71.5706	-75.1711
13.1	-78.783	-71.558			13.1	-71.5738	-75.1744
13.11	-78.7883	-71.5613			13.11	-71.577	-75.1777
13.12	-78.7935	-71.5647			13.12	-71.5802	-75.181
13.13	-78.7987	-71.5679			13.13	-71.5834	-75.1842
13.14	-78.8038	-71.5712			13.14	-71.5865	-75.1874
13.15	-78.8089	-71.5745			13.15	-71.5896	-75.1905
13.16	-78.814	-71.5777			13.16	-71.5927	-75.1937
13.17	-78.819	-71.5809			13.17	-71.5957	-75.1967
13.18	-78.824	-71.584			13.18	-71.5988	-75.1998
13.19	-78.8289	-71.5872			13.19	-71.6018	-75.2028
13.2	-78.8338	-71.5903			13.2	-71.6047	-75.2057
13.21	-78.8386	-71.5934			13.21	-71.6077	-75.2087
13.22	-78.8434	-71.5965			13.22	-71.6106	-75.2116
13.23	-78.8481	-71.5996			13.23	-71.6135	-75.2144
13.24	-78.8528	-71.6026			13.24	-71.6164	-75.2172
13.25	-78.8575	-71.6056			13.25	-71.6193	-75.22
13.26	-78.8621	-71.6086			13.26	-71.6221	-75.2227
13.27	-78.8667	-71.6115			13.27	-71.6249	-75.2255
13.28	-78.8712	-71.6145			13.28	-71.6277	-75.2281
13.29	-78.8757	-71.6174			13.29	-71.6304	-75.2308
13.3	-78.8802	-71.6203			13.3	-71.6331	-75.2334
13.31	-78.8846	-71.6232			13.31	-71.6358	-75.2359
13.32	-78.889	-71.626			13.32	-71.6385	-75.2385
13.33	-78.8933	-71.6288			13.33	-71.6412	-75.241
13.34	-78.8976	-71.6316			13.34	-71.6438	-75.2434
13.35	-78.9019	-71.6344			13.35	-71.6464	-75.2459
13.36	-78.9061	-71.6372			13.36	-71.649	-75.2483
13.37	-78.9103	-71.6399			13.37	-71.6515	-75.2506
13.38	-78.9144	-71.6426			13.38	-71.654	-75.253
13.39	-78.9185	-71.6453			13.39	-71.6565	-75.2553
13.4	-78.9226	-71.648			13.4	-71.659	-75.2576
13.41	-78.9266	-71.6506			13.41	-71.6615	-75.2598
13.42	-78.9306	-71.6532			13.42	-71.6639	-75.262
13.43	-78.9345	-71.6558			13.43	-71.6663	-75.2642
13.44	-78.9385	-71.6584			13.44	-71.6687	-75.2663
13.45	-78.9424	-71.661			13.45	-71.671	-75.2684
13.46	-78.9462	-71.6635			13.46	-71.6734	-75.2705
13.47	-78.95	-71.666			13.47	-71.6757	-75.2726
13.48	-78.9538	-71.6685			13.48	-71.6779	-75.2746
13.49	-78.9575	-71.671			13.49	-71.6802	-75.2766
13.5	-78.9612	-71.6734			13.5	-71.6824	-75.2785
13.51	-78.9649	-71.6758			13.51	-71.6846	-75.2804
13.52	-78.9686	-71.6782			13.52	-71.6868	-75.2823
13.53	-78.9722	-71.6806			13.53	-71.689	-75.2842
13.54	-78.9757	-71.683			13.54	-71.6911	-75.286
13.55	-78.9793	-71.6853			13.55	-71.6933	-75.2879
13.56	-78.9828	-71.6876			13.56	-71.6953	-75.2896
13.57	-78.9863	-71.6899			13.57	-71.6974	-75.2914
13.58	-78.9897	-71.6922			13.58	-71.6995	-75.2931
13.59	-78.9931	-71.6944			13.59	-71.7015	-75.2948
13.6	-78.9965	-71.6967			13.6	-71.7035	-75.2965
13.61	-78.9998	-71.6989			13.61	-71.7055	-75.2981
13.62	-79.0031	-71.7011			13.62	-71.7074	-75.2997
13.63	-79.0064	-71.7032			13.63	-71.7094	-75.3013
13.64	-79.0097	-71.7054			13.64	-71.7113	-75.3028
13.65	-79.0129	-71.7075			13.65	-71.7132	-75.3044
13.66	-79.0161	-71.7096			13.66	-71.715	-75.3059
13.67	-79.0192	-71.7117			13.67	-71.7169	-75.3073
13.68	-79.0224	-71.7138			13.68	-71.7187	-75.3088
13.69	-79.0255	-71.7158			13.69	-71.7205	-75.3102
13.7	-79.0285	-71.7178			13.7	-71.7223	-75.3116
13.71	-79.0316	-71.7198			13.71	-71.724	-75.313
13.72	-79.0346	-71.7218			13.72	-71.7257	-75.3143
13.73	-79.0376	-71.7238			13.73	-71.7274	-75.3156
13.74	-79.0405	-71.7257			13.74	-71.7291	-75.3169
13.75	-79.0435	-71.7277			13.75	-71.7308	-75.3182
13.76	-79.0463	-71.7296			13.76	-71.7324	-75.3194
13.77	-79.0492	-71.7314			13.77	-71.7341	-75.3206
13.78	-79.0521	-71.7333			13.78	-71.7357	-75.3218
13.79	-79.0549	-71.7351			13.79	-71.7372	-75.323
13.8	-79.0577	-71.737			13.8	-71.7388	-75.3241
13.81	-79.0604	-71.7388			13.81	-71.7403	-75.3253
13.82	-79.0631	-71.7406			13.82	-71.7418	-75.3263
13.83	-79.0658	-71.7423			13.83	-71.7433	-75.3274
13.84	-79.0685	-71.7441			13.84	-71.7448	-75.3285
13.85	-79.0712	-71.7458			13.85	-71.7463	-75.3295
13.86	-79.0738	-71.7475			13.86	-71.7477	-75.3305
13.87	-79.0764	-71.7492			13.87	-71.7491	-75.3315
13.88	-79.079	-71.7508			13.88	-71.7505	-75.3324
13.89	-79.0815	-71.7525			13.89	-71.7519	-75.3333
13.9	-79.084	-71.7541			13.9	-71.7532	-75.3342
13.91	-79.0865	-71.7557			13.91	-71.7545	-75.3351
13.92	-79.089	-71.7573			13.92	-71.7558	-75.336
13.93	-79.0915	-71.7589			13.93	-71.7571	-75.3368
13.94	-79.0939	-71.7605			13.94	-71.7584	-75.3376
13.95	-79.0963	-71.762			13.95	-71.7596	-75.3384
13.96	-79.0986	-71.7635			13.96	-71.7609	-75.3392
13.97	-79.101	-71.765			13.97	-71.7621	-75.3399
13.98	-79.1033	-71.7665			13.98	-71.7632	-75.3407
13.99	-79.1056	-71.7679			13.99	-71.7644	-75.3414
14	-79.1079	-71.7694			14	-71.7656	-75.3421
14.01	-79.1101	-71.7708			14.01	-71.7667	-75.3427
14.02	-79.1124	-71.7722			14.02	-71.7678	-75.3434
14.03	-79.1146	-71.7736			14.03	-71.7689	-75.344
14.04	-79.1168	-71.775			14.04	-71.7699	-75.3446
14.05	-79.1189	-71.7763			14.05	-71.771	-75.3452
14.06	-79.1211	-71.7777			14.06	-71.772	-75.3457
14.07	-79.1232	-71.779			14.07	-71.773	-75.3463
14.08	-79.1253	-71.7803			14.08	-71.774	-75.3468
14.09	-79.1273	-71.7816			14.09	-71.775	-75.3473
14.1	-79.1294	-71.7828			14.1	-71.776	-75.3478
14.11	-79.1314	-71.7841			14.11	-71.7769	-75.3482
14.12	-79.1334	-71.7853			14.12	-71.7778	-75.3487
14.13	-79.1354	-71.7865			14.13	-71.7787	-75.3491
14.14	-79.1374	-71.7877			14.14	-71.7796	-75.3495
14.15	-79.1393	-71.7889			14.15	-71.7804	-75.3499
14.16	-79.1412	-71.7901			14.16	-71.7813	-75.3502
14.17	-79.1431	-71.7912			14.17	-71.7821	-75.3506
14.18	-79.145	-71.7923			14.18	-71.7829	-75.3509
14.19	-79.1468	-71.7934			14.19	-71.7837	-75.3512
14.2	-79.1487	-71.7945			14.2	-71.7845	-75.3515
14.21	-79.1505	-71.7956			14.21	-71.7852	-75.3518
14.22	-79.1523	-71.7967			14.22	-71.7859	-75.352
14.23	-79.1541	-71.7977			14.23	-71.7867	-75.3522
14.24	-79.1558	-71.7987			14.24	-71.7874	-75.3525
14.25	-79.1576	-71.7997			14.25	-71.788	-75.3526
14.26	-79.1593	-71.8007			14.26	-71.7887	-75.3528
14.27	-79.161	-71.8017			14.27	-71.7894	-75.353
14.28	-79.1626	-71.8027			14.28	-71.79	-75.3531
14.29	-79.1643	-71.8036			14.29	-71.7906	-75.3533
14.3	-79.1659	-71.8046			14.3	-71.7912	-75.3534
14.31	-79.1676	-71.8055			14.31	-71.7918	-75.3535
14.32	-79.1692	-71.8064			14.32	-71.7923	-75.3535
14.33	-79.1707	-71.8072			14.33	-71.7929	-75.3536
14.34	-79.1723	-71.8081			14.34	-71.7934	-75.3536
14.35	-79.1739	-71.809			14.35	-71.7939	-75.3537
14.36	-79.1754	-71.8098			14.36	-71.7944	-75.3537
14.37	-79.1769	-71.8106			14.37	-71.7949	-75.3537
14.38	-79.1784	-71.8114			14.38	-71.7953	-75.3536
14.39	-79.1798	-71.8122			14.39	-71.7958	-75.3536
14.4	-79.1813	-71.813			14.4	-71.7962	-75.3535
14.41	-79.1827	-71.8137			14.41	-71.7966	-75.3535
14.42	-79.1842	-71.8145			14.42	-71.797	-75.3534
14.43	-79.1856	-71.8152			14.43	-71.7974	-75.3533
14.44	-79.1869	-71.8159			14.44	-71.7977	-75.3532
14.45	-79.1883	-71.8166			14.45	-71.7981	-75.353
14.46	-79.1897	-71.8173			14.46	-71.7984	-75.3529
14.47	-79.191	-71.818			14.47	-71.7987	-75.3527
14.48	-79.1923	-71.8186			14.48	-71.799	-75.3525
14.49	-79.1936	-71.8193			14.49	-71.7993	-75.3523
14.5	-79.1949	-71.8199			14.5	-71.7996	-75.3521
14.51	-79.1962	-71.8205			14.51	-71.7998	-75.3519
14.52	-79.1974	-71.8211			14.52	-71.8001	-75.3517
14.53	-79.1986	-71.8217			14.53	-71.8003	-75.3514
14.54	-79.1999	-71.8222			14.54	-71.8005	-75.3511
14.55	-79.2011	-71.8228			14.55	-71.8007	-75.3509
14.56	-79.2022	-71.8233			14.56	-71.8009	-75.3506
14.57	-79.2034	-71.8238			14.57	-71.801	-75.3503
14.58	-79.2046	-71.8243			14.58	-71.8012	-75.3499
14.59	-79.2057	-71.8248			14.59	-71.8013	-75.3496
14.6	-79.2068	-71.8253			14.6	-71.8014	-75.3492
14.61	-79.2079	-71.8258			14.61	-71.8015	-75.3489
14.62	-79.209	-71.8262			14.62	-71.8016	-75.3485
14.63	-79.2101	-71.8267			14.63	-71.8017	-75.3481
14.64	-79.2111	-71.8271			14.64	-71.8018	-75.3477
14.65	-79.2122	-71.8275			14.65	-71.8018	-75.3473
14.66	-79.2132	-71.8279			14.66	-71.8018	-75.3468
14.67	-79.2142	-71.8283			14.67	-71.8018	-75.3464
14.68	-79.2152	-71.8287			14.68	-71.8018	-75.3459
14.69	-79.2162	-71.829			14.69	-71.8018	-75.3454
14.7	-79.2172	-71.8294			14.7	-71.8018	-75.345
14.71	-79.2182	-71.8297			14.71	-71.8018	-75.3445
14.72	-79.2191	-71.83			14.72	-71.8017	-75.3439
14.73	-79.22	-71.8303			14.73	-71.8017	-75.3434
14.74	-79.2209	-71.8306			14.74	-71.8016	-75.3429
14.75	-79.2218	-71.8309			14.75	-71.8015	-75.3423
14.76	-79.2227	-71.8312			14.76	-71.8014	-75.3418
14.77	-79.2236	-71.8314			14.77	-71.8013	-75.3412
14.78	-79.2245	-71.8317			14.78	-71.8011	-75.3406
14.79	-79.2253	-71.8319			14.79	-71.801	-75.34
14.8	-79.2261	-71.8321			14.8	-71.8008	-75.3394
14.81	-79.2269	-71.8323			14.81	-71.8007	-75.3388
14.82	-79.2278	-71.8325			14.82	-71.8005	-75.3381
14.83	-79.2285	-71.8327			14.83	-71.8003	-75.3375
14.84	-79.2293	-71.8329			14.84	-71.8001	-75.3368
14.85	-79.2301	-71.833			14.85	-71.7998	-75.3362
14.86	-79.2308	-71.8332			14.86	-71.7996	-75.3355
14.87	-79.2316	-71.8333			14.87	-71.7993	-75.3348
14.88	-79.2323	-71.8334			14.88	-71.7991	-75.3341
14.89	-79.233	-71.8336			14.89	-71.7988	-75.3334
14.9	-79.2337	-71.8336			14.9	-71.7985	-75.3327
14.91	-79.2344	-71.8337			14.91	-71.7982	-75.3319
14.92	-79.2351	-71.8338			14.92	-71.7979	-75.3312
14.93	-79.2357	-71.8339			14.93	-71.7976	-75.3304
14.94	-79.2364	-71.8339			14.94	-71.7973	-75.3297
14.95	-79.237	-71.834			14.95	-71.7969	-75.3289
14.96	-79.2376	-71.834			14.96	-71.7966	-75.3281
14.97	-79.2383	-71.834			14.97	-71.7962	-75.3273
14.98	-79.2389	-71.834			14.98	-71.7958	-75.3265
14.99	-79.2395	-71.834			14.99	-71.7954	-75.3256
15	-79.24	-71.834			15	-71.795	-75.3248
15.01	-79.2406	-71.834			15.01	-71.7946	-75.324
15.02	-79.2411	-71.8339			15.02	-71.7942	-75.3231
15.03	-79.2417	-71.8339			15.03	-71.7937	-75.3223
15.04	-79.2422	-71.8338			15.04	-71.7933	-75.3214
15.05	-79.2427	-71.8337			15.05	-71.7928	-75.3205
15.06	-79.2432	-71.8336			15.06	-71.7923	-75.3196
15.07	-79.2437	-71.8335			15.07	-71.7919	-75.3187
15.08	-79.2442	-71.8334			15.08	-71.7914	-75.3178
15.09	-79.2447	-71.8333			15.09	-71.7909	-75.3169
15.1	-79.2452	-71.8332			15.1	-71.7903	-75.316
15.11	-79.2456	-71.8331			15.11	-71.7898	-75.315
15.12	-79.2461	-71.8329			15.12	-71.7893	-75.3141
15.13	-79.2465	-71.8328			15.13	-71.7887	-75.3131
15.14	-79.2469	-71.8326			15.14	-71.7882	-75.3121
15.15	-79.2473	-71.8324			15.15	-71.7876	-75.3112
15.16	-79.2477	-71.8322			15.16	-71.787	-75.3102
15.17	-79.2481	-71.832			15.17	-71.7864	-75.3092
15.18	-79.2485	-71.8318			15.18	-71.7858	-75.3082
15.19	-79.2488	-71.8316			15.19	-71.7852	-75.3072
15.2	-79.2492	-71.8314			15.2	-71.7846	-75.3062
15.21	-79.2495	-71.8311			15.21	-71.784	-75.3051
15.22	-79.2499	-71.8309			15.22	-71.7833	-75.3041
15.23	-79.2502	-71.8306			15.23	-71.7827	-75.303
15.24	-79.2505	-71.8304			15.24	-71.782	-75.302
15.25	-79.2508	-71.8301			15.25	-71.7813	-75.3009
15.26	-79.2511	-71.8298			15.26	-71.7807	-75.2998
15.27	-79.2514	-71.8295			15.27	-71.78	-75.2988
15.28	-79.2517	-71.8292			15.28	-71.7793	-75.2977
15.29	-79.2519	-71.8289			15.29	-71.7786	-75.2966
15.3	-79.2522	-71.8286			15.3	-71.7778	-75.2955
15.31	-79.2524	-71.8282			15.31	-71.7771	-75.2944
15.32	-79.2527	-71.8279			15.32	-71.7764	-75.2932
15.33	-79.2529	-71.8275			15.33	-71.7756	-75.2921
15.34	-79.2531	-71.8272			15.34	-71.7749	-75.291
15.35	-79.2533	-71.8268			15.35	-71.7741	-75.2898
15.36	-79.2535	-71.8264			15.36	-71.7733	-75.2887
15.37	-79.2537	-71.826			15.37	-71.7725	-75.2875
15.38	-79.2539	-71.8256			15.38	-71.7718	-75.2864
15.39	-79.254	-71.8252			15.39	-71.771	-75.2852
15.4	-79.2542	-71.8248			15.4	-71.7701	-75.284
15.41	-79.2543	-71.8244			15.41	-71.7693	-75.2828
15.42	-79.2545	-71.824			15.42	-71.7685	-75.2816
15.43	-79.2546	-71.8235			15.43	-71.7677	-75.2804
15.44	-79.2547	-71.8231			15.44	-71.7668	-75.2792
15.45	-79.2549	-71.8226			15.45	-71.766	-75.278
15.46	-79.255	-71.8222			15.46	-71.7651	-75.2768
15.47	-79.2551	-71.8217			15.47	-71.7642	-75.2755
15.48	-79.2552	-71.8212			15.48	-71.7634	-75.2743
15.49	-79.2552	-71.8207			15.49	-71.7625	-75.273
15.5	-79.2553	-71.8202			15.5	-71.7616	-75.2718
15.51	-79.2554	-71.8197			15.51	-71.7607	-75.2705
15.52	-79.2554	-71.8192			15.52	-71.7598	-75.2693
15.53	-79.2555	-71.8187			15.53	-71.7588	-75.268
15.54	-79.2555	-71.8181			15.54	-71.7579	-75.2667
15.55	-79.2555	-71.8176			15.55	-71.757	-75.2654
15.56	-79.2556	-71.8171			15.56	-71.756	-75.2641
15.57	-79.2556	-71.8165			15.57	-71.7551	-75.2628
15.58	-79.2556	-71.8159			15.58	-71.7541	-75.2615
15.59	-79.2556	-71.8154			15.59	-71.7531	-75.2602
15.6	-79.2556	-71.8148			15.6	-71.7522	-75.2589
15.61	-79.2555	-71.8142			15.61	-71.7512	-75.2576
15.62	-79.2555	-71.8136			15.62	-71.7502	-75.2562
15.63	-79.2555	-71.813			15.63	-71.7492	-75.2549
15.64	-79.2554	-71.8124			15.64	-71.7482	-75.2535
15.65	-79.2554	-71.8118			15.65	-71.7472	-75.2522
15.66	-79.2553	-71.8112			15.66	-71.7462	-75.2508
15.67	-79.2553	-71.8105			15.67	-71.7451	-75.2495
15.68	-79.2552	-71.8099			15.68	-71.7441	-75.2481
15.69	-79.2551	-71.8093			15.69	-71.7431	-75.2467
15.7	-79.255	-71.8086			15.7	-71.742	-75.2454
15.71	-79.2549	-71.8079			15.71	-71.741	-75.244
15.72	-79.2548	-71.8073			15.72	-71.7399	-75.2426
15.73	-79.2547	-71.8066			15.73	-71.7388	-75.2412
15.74	-79.2546	-71.8059			15.74	-71.7378	-75.2398
15.75	-79.2545	-71.8052			15.75	-71.7367	-75.2384
15.76	-79.2543	-71.8045			15.76	-71.7356	-75.237
15.77	-79.2542	-71.8038			15.77	-71.7345	-75.2356
15.78	-79.254	-71.8031			15.78	-71.7334	-75.2341
15.79	-79.2539	-71.8024			15.79	-71.7323	-75.2327
15.8	-79.2537	-71.8017			15.8	-71.7312	-75.2313
15.81	-79.2536	-71.801			15.81	-71.7301	-75.2298
15.82	-79.2534	-71.8002			15.82	-71.7289	-75.2284
15.83	-79.2532	-71.7995			15.83	-71.7278	-75.2269
15.84	-79.253	-71.7988			15.84	-71.7267	-75.2255
15.85	-79.2528	-71.798			15.85	-71.7255	-75.224
15.86	-79.2526	-71.7973			15.86	-71.7244	-75.2226
15.87	-79.2524	-71.7965			15.87	-71.7232	-75.2211
15.88	-79.2522	-71.7957			15.88	-71.722	-75.2196
15.89	-79.252	-71.7949			15.89	-71.7209	-75.2181
15.9	-79.2517	-71.7942			15.9	-71.7197	-75.2167
15.91	-79.2515	-71.7934			15.91	-71.7185	-75.2152
15.92	-79.2513	-71.7926			15.92	-71.7173	-75.2137
15.93	-79.251	-71.7918			15.93	-71.7161	-75.2122
15.94	-79.2508	-71.791			15.94	-71.7149	-75.2107
15.95	-79.2505	-71.7901			15.95	-71.7137	-75.2092
15.96	-79.2502	-71.7893			15.96	-71.7125	-75.2077
15.97	-79.25	-71.7885			15.97	-71.7113	-75.2062
15.98	-79.2497	-71.7877			15.98	-71.7101	-75.2046
15.99	-79.2494	-71.7868			15.99	-71.7088	-75.2031
16	-79.2491	-71.786			16	-71.7076	-75.2016
16.01	-79.2488	-71.7851			16.01	-71.7064	-75.2001
16.02	-79.2485	-71.7843			16.02	-71.7051	-75.1985
16.03	-79.2482	-71.7834			16.03	-71.7039	-75.197
16.04	-79.2479	-71.7826			16.04	-71.7026	-75.1954
16.05	-79.2475	-71.7817			16.05	-71.7014	-75.1939
16.06	-79.2472	-71.7808			16.06	-71.7001	-75.1923
16.07	-79.2469	-71.7799			16.07	-71.6988	-75.1908
16.08	-79.2465	-71.779			16.08	-71.6975	-75.1892
16.09	-79.2462	-71.7781			16.09	-71.6963	-75.1876
16.1	-79.2458	-71.7773			16.1	-71.695	-75.1861
16.11	-79.2455	-71.7763			16.11	-71.6937	-75.1845
16.12	-79.2451	-71.7754			16.12	-71.6924	-75.1829
16.13	-79.2448	-71.7745			16.13	-71.6911	-75.1813
16.14	-79.2444	-71.7736			16.14	-71.6898	-75.1798
16.15	-79.244	-71.7727			16.15	-71.6885	-75.1782
16.16	-79.2436	-71.7718			16.16	-71.6872	-75.1766
16.17	-79.2432	-71.7708			16.17	-71.6858	-75.175
16.18	-79.2428	-71.7699			16.18	-71.6845	-75.1734
16.19	-79.2424	-71.7689			16.19	-71.6832	-75.1718
16.2	-79.242	-71.768			16.2	-71.6819	-75.1702
16.21	-79.2416	-71.767			16.21	-71.6805	-75.1686
16.22	-79.2412	-71.7661			16.22	-71.6792	-75.167
16.23	-79.2408	-71.7651			16.23	-71.6778	-75.1653
16.24	-79.2403	-71.7642			16.24	-71.6765	-75.1637
16.25	-79.2399	-71.7632			16.25	-71.6751	-75.1621
16.26	-79.2395	-71.7622			16.26	-71.6738	-75.1605
16.27	-79.239	-71.7612			16.27	-71.6724	-75.1588
16.28	-79.2386	-71.7602			16.28	-71.671	-75.1572
16.29	-79.2381	-71.7593			16.29	-71.6697	-75.1556
16.3	-79.2377	-71.7583			16.3	-71.6683	-75.1539
16.31	-79.2372	-71.7573			16.31	-71.6669	-75.1523
16.32	-79.2367	-71.7563			16.32	-71.6655	-75.1507
16.33	-79.2363	-71.7553			16.33	-71.6641	-75.149
16.34	-79.2358	-71.7542			16.34	-71.6628	-75.1474
16.35	-79.2353	-71.7532			16.35	-71.6614	-75.1457
16.36	-79.2348	-71.7522			16.36	-71.66	-75.1441
16.37	-79.2343	-71.7512			16.37	-71.6586	-75.1424
16.38	-79.2338	-71.7502			16.38	-71.6572	-75.1407
16.39	-79.2333	-71.7491			16.39	-71.6557	-75.1391
16.4	-79.2328	-71.7481			16.4	-71.6543	-75.1374
16.41	-79.2323	-71.747			16.41	-71.6529	-75.1357
16.42	-79.2318	-71.746			16.42	-71.6515	-75.1341
16.43	-79.2313	-71.745			16.43	-71.6501	-75.1324
16.44	-79.2308	-71.7439			16.44	-71.6486	-75.1307
16.45	-79.2302	-71.7428			16.45	-71.6472	-75.129
16.46	-79.2297	-71.7418			16.46	-71.6458	-75.1273
16.47	-79.2292	-71.7407			16.47	-71.6443	-75.1257
16.48	-79.2286	-71.7397			16.48	-71.6429	-75.124
16.49	-79.2281	-71.7386			16.49	-71.6415	-75.1223
16.5	-79.2275	-71.7375			16.5	-71.64	-75.1206
16.51	-79.227	-71.7364			16.51	-71.6386	-75.1189
16.52	-79.2264	-71.7353			16.52	-71.6371	-75.1172
16.53	-79.2258	-71.7343			16.53	-71.6356	-75.1155
16.54	-79.2253	-71.7332			16.54	-71.6342	-75.1138
16.55	-79.2247	-71.7321			16.55	-71.6327	-75.1121
16.56	-79.2241	-71.731			16.56	-71.6313	-75.1104
16.57	-79.2235	-71.7299			16.57	-71.6298	-75.1087
16.58	-79.2229	-71.7288			16.58	-71.6283	-75.107
16.59	-79.2224	-71.7277			16.59	-71.6268	-75.1052
16.6	-79.2218	-71.7266			16.6	-71.6254	-75.1035
16.61	-79.2212	-71.7255			16.61	-71.6239	-75.1018
16.62	-79.2206	-71.7243			16.62	-71.6224	-75.1001
16.63	-79.22	-71.7232			16.63	-71.6209	-75.0984
16.64	-79.2194	-71.7221			16.64	-71.6194	-75.0966
16.65	-79.2187	-71.721			16.65	-71.6179	-75.0949
16.66	-79.2181	-71.7198			16.66	-71.6164	-75.0932
16.67	-79.2175	-71.7187			16.67	-71.6149	-75.0915
16.68	-79.2169	-71.7176			16.68	-71.6134	-75.0897
16.69	-79.2163	-71.7164			16.69	-71.6119	-75.088
16.7	-79.2156	-71.7153			16.7	-71.6104	-75.0863
16.71	-79.215	-71.7141			16.71	-71.6089	-75.0845
16.72	-79.2144	-71.713			16.72	-71.6074	-75.0828
16.73	-79.2137	-71.7119			16.73	-71.6059	-75.081
16.74	-79.2131	-71.7107			16.74	-71.6044	-75.0793
16.75	-79.2124	-71.7095			16.75	-71.6029	-75.0776
16.76	-79.2118	-71.7084			16.76	-71.6014	-75.0758
16.77	-79.2111	-71.7072			16.77	-71.5998	-75.0741
16.78	-79.2104	-71.7061			16.78	-71.5983	-75.0723
16.79	-79.2098	-71.7049			16.79	-71.5968	-75.0706
16.8	-79.2091	-71.7037			16.8	-71.5953	-75.0688
16.81	-79.2084	-71.7026			16.81	-71.5937	-75.0671
16.82	-79.2078	-71.7014			16.82	-71.5922	-75.0653
16.83	-79.2071	-71.7002			16.83	-71.5907	-75.0636
16.84	-79.2064	-71.699			16.84	-71.5891	-75.0618
16.85	-79.2057	-71.6978			16.85	-71.5876	-75.06
16.86	-79.205	-71.6967			16.86	-71.5861	-75.0583
16.87	-79.2043	-71.6955			16.87	-71.5845	-75.0565
16.88	-79.2037	-71.6943			16.88	-71.583	-75.0548
16.89	-79.203	-71.6931			16.89	-71.5814	-75.053
16.9	-79.2023	-71.6919			16.9	-71.5799	-75.0512
16.91	-79.2016	-71.6907			16.91	-71.5783	-75.0495
16.92	-79.2008	-71.6895			16.92	-71.5768	-75.0477
16.93	-79.2001	-71.6883			16.93	-71.5752	-75.0459
16.94	-79.1994	-71.6871			16.94	-71.5737	-75.0442
16.95	-79.1987	-71.6859			16.95	-71.5721	-75.0424
16.96	-79.198	-71.6847			16.96	-71.5706	-75.0406
16.97	-79.1973	-71.6835			16.97	-71.569	-75.0388
16.98	-79.1965	-71.6823			16.98	-71.5675	-75.0371
16.99	-79.1958	-71.6811			16.99	-71.5659	-75.0353
17	-79.1951	-71.6798			17	-71.5643	-75.0335
17.01	-79.1943	-71.6786			17.01	-71.5628	-75.0317
17.02	-79.1936	-71.6774			17.02	-71.5612	-75.03
17.03	-79.1929	-71.6762			17.03	-71.5596	-75.0282
17.04	-79.1921	-71.675			17.04	-71.5581	-75.0264
17.05	-79.1914	-71.6737			17.05	-71.5565	-75.0246
17.06	-79.1906	-71.6725			17.06	-71.5549	-75.0228
17.07	-79.1899	-71.6713			17.07	-71.5534	-75.0211
17.08	-79.1891	-71.67			17.08	-71.5518	-75.0193
17.09	-79.1884	-71.6688			17.09	-71.5502	-75.0175
17.1	-79.1876	-71.6676			17.1	-71.5486	-75.0157
17.11	-79.1869	-71.6663			17.11	-71.5471	-75.0139
17.12	-79.1861	-71.6651			17.12	-71.5455	-75.0121
17.13	-79.1853	-71.6639			17.13	-71.5439	-75.0103
17.14	-79.1846	-71.6626			17.14	-71.5423	-75.0086
17.15	-79.1838	-71.6614			17.15	-71.5407	-75.0068
17.16	-79.183	-71.6601			17.16	-71.5391	-75.005
17.17	-79.1822	-71.6589			17.17	-71.5376	-75.0032
17.18	-79.1814	-71.6576			17.18	-71.536	-75.0014
17.19	-79.1807	-71.6564			17.19	-71.5344	-74.9996
17.2	-79.1799	-71.6551			17.2	-71.5328	-74.9978
17.21	-79.1791	-71.6539			17.21	-71.5312	-74.996
17.22	-79.1783	-71.6526			17.22	-71.5296	-74.9942
17.23	-79.1775	-71.6514			17.23	-71.528	-74.9924
17.24	-79.1767	-71.6501			17.24	-71.5265	-74.9906
17.25	-79.1759	-71.6489			17.25	-71.5249	-74.9889
17.26	-79.1751	-71.6476			17.26	-71.5233	-74.9871
17.27	-79.1743	-71.6463			17.27	-71.5217	-74.9853
17.28	-79.1735	-71.6451			17.28	-71.5201	-74.9835
17.29	-79.1727	-71.6438			17.29	-71.5185	-74.9817
17.3	-79.1719	-71.6425			17.3	-71.5169	-74.9799
17.31	-79.1711	-71.6413			17.31	-71.5153	-74.9781
17.32	-79.1703	-71.64			17.32	-71.5137	-74.9763
17.33	-79.1695	-71.6387			17.33	-71.5121	-74.9745
17.34	-79.1686	-71.6375			17.34	-71.5105	-74.9727
17.35	-79.1678	-71.6362			17.35	-71.5089	-74.9709
17.36	-79.167	-71.6349			17.36	-71.5073	-74.9691
17.37	-79.1662	-71.6337			17.37	-71.5057	-74.9673
17.38	-79.1654	-71.6324			17.38	-71.5041	-74.9655
17.39	-79.1645	-71.6311			17.39	-71.5025	-74.9637
17.4	-79.1637	-71.6298			17.4	-71.5009	-74.9619
17.41	-79.1629	-71.6286			17.41	-71.4993	-74.9601
17.42	-79.162	-71.6273			17.42	-71.4977	-74.9583
17.43	-79.1612	-71.626			17.43	-71.4961	-74.9565
17.44	-79.1604	-71.6247			17.44	-71.4945	-74.9547
17.45	-79.1595	-71.6234			17.45	-71.4929	-74.9529
17.46	-79.1587	-71.6222			17.46	-71.4913	-74.9511
17.47	-79.1578	-71.6209			17.47	-71.4897	-74.9493
17.48	-79.157	-71.6196			17.48	-71.4881	-74.9475
17.49	-79.1561	-71.6183			17.49	-71.4865	-74.9457
17.5	-79.1553	-71.617			17.5	-71.4849	-74.9439
17.51	-79.1544	-71.6157			17.51	-71.4833	-74.9421
17.52	-79.1536	-71.6145			17.52	-71.4817	-74.9403
17.53	-79.1527	-71.6132			17.53	-71.4801	-74.9385
17.54	-79.1519	-71.6119			17.54	-71.4785	-74.9367
17.55	-79.151	-71.6106			17.55	-71.4769	-74.9349
17.56	-79.1501	-71.6093			17.56	-71.4753	-74.9332
17.57	-79.1493	-71.608			17.57	-71.4737	-74.9314
17.58	-79.1484	-71.6067			17.58	-71.4721	-74.9296
17.59	-79.1476	-71.6054			17.59	-71.4705	-74.9278
17.6	-79.1467	-71.6041			17.6	-71.4689	-74.926
17.61	-79.1458	-71.6028			17.61	-71.4673	-74.9242
17.62	-79.145	-71.6016			17.62	-71.4657	-74.9224
17.63	-79.1441	-71.6003			17.63	-71.4641	-74.9206
17.64	-79.1432	-71.599			17.64	-71.4625	-74.9188
17.65	-79.1423	-71.5977			17.65	-71.4609	-74.917
17.66	-79.1415	-71.5964			17.66	-71.4593	-74.9152
17.67	-79.1406	-71.5951			17.67	-71.4577	-74.9134
17.68	-79.1397	-71.5938			17.68	-71.4561	-74.9116
17.69	-79.1388	-71.5925			17.69	-71.4545	-74.9098
17.7	-79.1379	-71.5912			17.7	-71.4529	-74.908
17.71	-79.137	-71.5899			17.71	-71.4513	-74.9062
17.72	-79.1362	-71.5886			17.72	-71.4497	-74.9044
17.73	-79.1353	-71.5873			17.73	-71.4481	-74.9027
17.74	-79.1344	-71.586			17.74	-71.4465	-74.9009
17.75	-79.1335	-71.5847			17.75	-71.4449	-74.8991
17.76	-79.1326	-71.5834			17.76	-71.4433	-74.8973
17.77	-79.1317	-71.5821			17.77	-71.4417	-74.8955
17.78	-79.1308	-71.5808			17.78	-71.4401	-74.8937
17.79	-79.1299	-71.5795			17.79	-71.4385	-74.8919
17.8	-79.129	-71.5782			17.8	-71.4369	-74.8901
17.81	-79.1281	-71.5769			17.81	-71.4353	-74.8883
17.82	-79.1272	-71.5756			17.82	-71.4337	-74.8866
17.83	-79.1263	-71.5743			17.83	-71.4321	-74.8848
17.84	-79.1254	-71.573			17.84	-71.4305	-74.883
17.85	-79.1245	-71.5717			17.85	-71.429	-74.8812
17.86	-79.1236	-71.5704			17.86	-71.4274	-74.8794
17.87	-79.1227	-71.5691			17.87	-71.4258	-74.8776
17.88	-79.1218	-71.5678			17.88	-71.4242	-74.8758
17.89	-79.1209	-71.5665			17.89	-71.4226	-74.8741
17.9	-79.12	-71.5652			17.9	-71.421	-74.8723
17.91	-79.1191	-71.5639			17.91	-71.4194	-74.8705
17.92	-79.1182	-71.5626			17.92	-71.4178	-74.8687
17.93	-79.1172	-71.5613			17.93	-71.4162	-74.8669
17.94	-79.1163	-71.56			17.94	-71.4147	-74.8652
17.95	-79.1154	-71.5587			17.95	-71.4131	-74.8634
17.96	-79.1145	-71.5574			17.96	-71.4115	-74.8616
17.97	-79.1136	-71.5561			17.97	-71.4099	-74.8598
17.98	-79.1127	-71.5548			17.98	-71.4083	-74.8581
17.99	-79.1117	-71.5535			17.99	-71.4067	-74.8563
18	-79.1108	-71.5523			18	-71.4051	-74.8545
18.01	-79.1099	-71.551			18.01	-71.4036	-74.8527
18.02	-79.109	-71.5497			18.02	-71.402	-74.851
18.03	-79.1081	-71.5484			18.03	-71.4004	-74.8492
18.04	-79.1071	-71.5471			18.04	-71.3988	-74.8474
18.05	-79.1062	-71.5458			18.05	-71.3973	-74.8457
18.06	-79.1053	-71.5445			18.06	-71.3957	-74.8439
18.07	-79.1043	-71.5432			18.07	-71.3941	-74.8421
18.08	-79.1034	-71.5419			18.08	-71.3925	-74.8404
18.09	-79.1025	-71.5406			18.09	-71.391	-74.8386
18.1	-79.1016	-71.5393			18.1	-71.3894	-74.8368
18.11	-79.1006	-71.538			18.11	-71.3878	-74.8351
18.12	-79.0997	-71.5367			18.12	-71.3862	-74.8333
18.13	-79.0988	-71.5354			18.13	-71.3847	-74.8316
18.14	-79.0978	-71.5341			18.14	-71.3831	-74.8298
18.15	-79.0969	-71.5328			18.15	-71.3815	-74.828
18.16	-79.096	-71.5315			18.16	-71.38	-74.8263
18.17	-79.095	-71.5302			18.17	-71.3784	-74.8245
18.18	-79.0941	-71.5289			18.18	-71.3769	-74.8228
18.19	-79.0932	-71.5277			18.19	-71.3753	-74.821
18.2	-79.0922	-71.5264			18.2	-71.3737	-74.8193
18.21	-79.0913	-71.5251			18.21	-71.3722	-74.8175
18.22	-79.0903	-71.5238			18.22	-71.3706	-74.8158
18.23	-79.0894	-71.5225			18.23	-71.3691	-74.814
18.24	-79.0885	-71.5212			18.24	-71.3675	-74.8123
18.25	-79.0875	-71.5199			18.25	-71.3659	-74.8105
18.26	-79.0866	-71.5186			18.26	-71.3644	-74.8088
18.27	-79.0856	-71.5173			18.27	-71.3628	-74.807
18.28	-79.0847	-71.5161			18.28	-71.3613	-74.8053
18.29	-79.0837	-71.5148			18.29	-71.3597	-74.8035
18.3	-79.0828	-71.5135			18.3	-71.3582	-74.8018
18.31	-79.0818	-71.5122			18.31	-71.3566	-74.8001
18.32	-79.0809	-71.5109			18.32	-71.3551	-74.7983
18.33	-79.08	-71.5096			18.33	-71.3536	-74.7966
18.34	-79.079	-71.5084			18.34	-71.352	-74.7948
18.35	-79.0781	-71.5071			18.35	-71.3505	-74.7931
18.36	-79.0771	-71.5058			18.36	-71.3489	-74.7914
18.37	-79.0762	-71.5045			18.37	-71.3474	-74.7896
18.38	-79.0752	-71.5032			18.38	-71.3459	-74.7879
18.39	-79.0743	-71.502			18.39	-71.3443	-74.7862
18.4	-79.0733	-71.5007			18.4	-71.3428	-74.7845
18.41	-79.0724	-71.4994			18.41	-71.3413	-74.7827
18.42	-79.0714	-71.4981			18.42	-71.3397	-74.781
18.43	-79.0705	-71.4969			18.43	-71.3382	-74.7793
18.44	-79.0695	-71.4956			18.44	-71.3367	-74.7776
18.45	-79.0686	-71.4943			18.45	-71.3351	-74.7758
18.46	-79.0676	-71.493			18.46	-71.3336	-74.7741
18.47	-79.0667	-71.4918			18.47	-71.3321	-74.7724
18.48	-79.0657	-71.4905			18.48	-71.3306	-74.7707
18.49	-79.0647	-71.4892			18.49	-71.3291	-74.769
18.5	-79.0638	-71.488			18.5	-71.3275	-74.7672
18.51	-79.0628	-71.4867			18.51	-71.326	-74.7655
18.52	-79.0619	-71.4854			18.52	-71.3245	-74.7638
18.53	-79.0609	-71.4842			18.53	-71.323	-74.7621
18.54	-79.06	-71.4829			18.54	-71.3215	-74.7604
18.55	-79.059	-71.4816			18.55	-71.32	-74.7587
18.56	-79.0581	-71.4804			18.56	-71.3185	-74.757
18.57	-79.0571	-71.4791			18.57	-71.317	-74.7553
18.58	-79.0561	-71.4779			18.58	-71.3155	-74.7536
18.59	-79.0552	-71.4766			18.59	-71.314	-74.7519
18.6	-79.0542	-71.4753			18.6	-71.3125	-74.7502
18.61	-79.0533	-71.4741			18.61	-71.311	-74.7485
18.62	-79.0523	-71.4728			18.62	-71.3095	-74.7468
18.63	-79.0514	-71.4716			18.63	-71.308	-74.7451
18.64	-79.0504	-71.4703			18.64	-71.3065	-74.7434
18.65	-79.0494	-71.4691			18.65	-71.305	-74.7417
18.66	-79.0485	-71.4678			18.66	-71.3035	-74.74
18.67	-79.0475	-71.4666			18.67	-71.302	-74.7383
18.68	-79.0466	-71.4653			18.68	-71.3005	-74.7366
18.69	-79.0456	-71.4641			18.69	-71.299	-74.735
18.7	-79.0446	-71.4628			18.7	-71.2975	-74.7333
18.71	-79.0437	-71.4616			18.71	-71.2961	-74.7316
18.72	-79.0427	-71.4603			18.72	-71.2946	-74.7299
18.73	-79.0418	-71.4591			18.73	-71.2931	-74.7282
18.74	-79.0408	-71.4578			18.74	-71.2916	-74.7266
18.75	-79.0398	-71.4566			18.75	-71.2902	-74.7249
18.76	-79.0389	-71.4554			18.76	-71.2887	-74.7232
18.77	-79.0379	-71.4541			18.77	-71.2872	-74.7215
18.78	-79.037	-71.4529			18.78	-71.2857	-74.7199
18.79	-79.036	-71.4517			18.79	-71.2843	-74.7182
18.8	-79.035	-71.4504			18.8	-71.2828	-74.7165
18.81	-79.0341	-71.4492			18.81	-71.2814	-74.7149
18.82	-79.0331	-71.448			18.82	-71.2799	-74.7132
18.83	-79.0322	-71.4467			18.83	-71.2784	-74.7115
18.84	-79.0312	-71.4455			18.84	-71.277	-74.7099
18.85	-79.0302	-71.4443			18.85	-71.2755	-74.7082
18.86	-79.0293	-71.443			18.86	-71.2741	-74.7066
18.87	-79.0283	-71.4418			18.87	-71.2726	-74.7049
18.88	-79.0274	-71.4406			18.88	-71.2712	-74.7033
18.89	-79.0264	-71.4394			18.89	-71.2697	-74.7016
18.9	-79.0254	-71.4382			18.9	-71.2683	-74.7
18.91	-79.0245	-71.4369			18.91	-71.2669	-74.6983
18.92	-79.0235	-71.4357			18.92	-71.2654	-74.6967
18.93	-79.0226	-71.4345			18.93	-71.264	-74.695
18.94	-79.0216	-71.4333			18.94	-71.2625	-74.6934
18.95	-79.0206	-71.4321			18.95	-71.2611	-74.6917
18.96	-79.0197	-71.4309			18.96	-71.2597	-74.6901
18.97	-79.0187	-71.4296			18.97	-71.2582	-74.6885
18.98	-79.0178	-71.4284			18.98	-71.2568	-74.6868
18.99	-79.0168	-71.4272			18.99	-71.2554	-74.6852
19	-79.0159	-71.426			19	-71.254	-74.6836
19.01	-79.0149	-71.4248			19.01	-71.2526	-74.6819
19.02	-79.0139	-71.4236			19.02	-71.2511	-74.6803
19.03	-79.013	-71.4224			19.03	-71.2497	-74.6787
19.04	-79.012	-71.4212			19.04	-71.2483	-74.6771
19.05	-79.0111	-71.42			19.05	-71.2469	-74.6754
19.06	-79.0101	-71.4188			19.06	-71.2455	-74.6738
19.07	-79.0091	-71.4176			19.07	-71.2441	-74.6722
19.08	-79.0082	-71.4164			19.08	-71.2427	-74.6706
19.09	-79.0072	-71.4152			19.09	-71.2413	-74.669
19.1	-79.0063	-71.414			19.1	-71.2399	-74.6674
19.11	-79.0053	-71.4129			19.11	-71.2385	-74.6658
19.12	-79.0044	-71.4117			19.12	-71.2371	-74.6642
19.13	-79.0034	-71.4105			19.13	-71.2357	-74.6625
19.14	-79.0024	-71.4093			19.14	-71.2343	-74.6609
19.15	-79.0015	-71.4081			19.15	-71.2329	-74.6593
19.16	-79.0005	-71.4069			19.16	-71.2315	-74.6577
19.17	-78.9996	-71.4057			19.17	-71.2301	-74.6561
19.18	-78.9986	-71.4046			19.18	-71.2287	-74.6545
19.19	-78.9977	-71.4034			19.19	-71.2274	-74.6529
19.2	-78.9967	-71.4022			19.2	-71.226	-74.6514
19.21	-78.9958	-71.401			19.21	-71.2246	-74.6498
19.22	-78.9948	-71.3999			19.22	-71.2232	-74.6482
19.23	-78.9939	-71.3987			19.23	-71.2219	-74.6466
19.24	-78.9929	-71.3975			19.24	-71.2205	-74.645
19.25	-78.992	-71.3964			19.25	-71.2191	-74.6434
19.26	-78.991	-71.3952			19.26	-71.2178	-74.6418
19.27	-78.9901	-71.394			19.27	-71.2164	-74.6403
19.28	-78.9891	-71.3929			19.28	-71.215	-74.6387
19.29	-78.9882	-71.3917			19.29	-71.2137	-74.6371
19.3	-78.9872	-71.3906			19.3	-71.2123	-74.6355
19.31	-78.9863	-71.3894			19.31	-71.211	-74.634
19.32	-78.9853	-71.3882			19.32	-71.2096	-74.6324
19.33	-78.9844	-71.3871			19.33	-71.2083	-74.6308
19.34	-78.9834	-71.3859			19.34	-71.2069	-74.6293
19.35	-78.9825	-71.3848			19.35	-71.2056	-74.6277
19.36	-78.9815	-71.3836			19.36	-71.2043	-74.6262
19.37	-78.9806	-71.3825			19.37	-71.2029	-74.6246
19.38	-78.9796	-71.3814			19.38	-71.2016	-74.623
19.39	-78.9787	-71.3802			19.39	-71.2003	-74.6215
19.4	-78.9777	-71.3791			19.4	-71.1989	-74.6199
19.41	-78.9768	-71.3779			19.41	-71.1976	-74.6184
19.42	-78.9758	-71.3768			19.42	-71.1963	-74.6168
19.43	-78.9749	-71.3757			19.43	-71.1949	-74.6153
19.44	-78.9739	-71.3745			19.44	-71.1936	-74.6138
19.45	-78.973	-71.3734			19.45	-71.1923	-74.6122
19.46	-78.9721	-71.3723			19.46	-71.191	-74.6107
19.47	-78.9711	-71.3711			19.47	-71.1897	-74.6091
19.48	-78.9702	-71.37			19.48	-71.1884	-74.6076
19.49	-78.9692	-71.3689			19.49	-71.1871	-74.6061
19.5	-78.9683	-71.3678			19.5	-71.1858	-74.6045
19.51	-78.9674	-71.3667			19.51	-71.1845	-74.603
19.52	-78.9664	-71.3655			19.52	-71.1832	-74.6015
19.53	-78.9655	-71.3644			19.53	-71.1819	-74.6
19.54	-78.9645	-71.3633			19.54	-71.1806	-74.5984
19.55	-78.9636	-71.3622			19.55	-71.1793	-74.5969
19.56	-78.9627	-71.3611			19.56	-71.178	-74.5954
19.57	-78.9617	-71.36			19.57	-71.1767	-74.5939
19.58	-78.9608	-71.3589			19.58	-71.1754	-74.5924
19.59	-78.9599	-71.3578			19.59	-71.1741	-74.5909
19.6	-78.9589	-71.3567			19.6	-71.1728	-74.5894
19.61	-78.958	-71.3556			19.61	-71.1716	-74.5879
19.62	-78.9571	-71.3545			19.62	-71.1703	-74.5864
19.63	-78.9561	-71.3534			19.63	-71.169	-74.5849
19.64	-78.9552	-71.3523			19.64	-71.1677	-74.5834
19.65	-78.9543	-71.3512			19.65	-71.1665	-74.5819
19.66	-78.9533	-71.3501			19.66	-71.1652	-74.5804
19.67	-78.9524	-71.349			19.67	-71.164	-74.5789
19.68	-78.9515	-71.3479			19.68	-71.1627	-74.5774
19.69	-78.9505	-71.3468			19.69	-71.1614	-74.5759
19.7	-78.9496	-71.3457			19.7	-71.1602	-74.5744
19.71	-78.9487	-71.3446			19.71	-71.1589	-74.5729
19.72	-78.9478	-71.3436			19.72	-71.1577	-74.5714
19.73	-78.9468	-71.3425			19.73	-71.1564	-74.57
19.74	-78.9459	-71.3414			19.74	-71.1552	-74.5685
19.75	-78.945	-71.3403			19.75	-71.1539	-74.567
19.76	-78.9441	-71.3393			19.76	-71.1527	-74.5655
19.77	-78.9431	-71.3382			19.77	-71.1515	-74.5641
19.78	-78.9422	-71.3371			19.78	-71.1502	-74.5626
19.79	-78.9413	-71.3361			19.79	-71.149	-74.5611
19.8	-78.9404	-71.335			19.8	-71.1478	-74.5597
19.81	-78.9394	-71.3339			19.81	-71.1466	-74.5582
19.82	-78.9385	-71.3329			19.82	-71.1453	-74.5567
19.83	-78.9376	-71.3318			19.83	-71.1441	-74.5553
19.84	-78.9367	-71.3308			19.84	-71.1429	-74.5538
19.85	-78.9358	-71.3297			19.85	-71.1417	-74.5524
19.86	-78.9349	-71.3287			19.86	-71.1405	-74.5509
19.87	-78.9339	-71.3276			19.87	-71.1393	-74.5495
19.88	-78.933	-71.3266			19.88	-71.1381	-74.548
19.89	-78.9321	-71.3255			19.89	-71.1368	-74.5466
19.9	-78.9312	-71.3245			19.9	-71.1356	-74.5452
19.91	-78.9303	-71.3234			19.91	-71.1344	-74.5437
19.92	-78.9294	-71.3224			19.92	-71.1332	-74.5423
19.93	-78.9285	-71.3214			19.93	-71.1321	-74.5408
19.94	-78.9275	-71.3203			19.94	-71.1309	-74.5394
19.95	-78.9266	-71.3193			19.95	-71.1297	-74.538
19.96	-78.9257	-71.3183			19.96	-71.1285	-74.5366
19.97	-78.9248	-71.3172			19.97	-71.1273	-74.5351
19.98	-78.9239	-71.3162			19.98	-71.1261	-74.5337
[truncated: 5,002 more rows]

## Sheet: Fig 4
t	V1	V2	<--- Fig 4A-a	Fig 4A-b --->	t	V1	V2			t	V1	V2	<--- Fig 4B-a	Fig 4B-b --->	t	V1	V2			Fig 4C --->	gj=	1				gj=	2
-4	-70	-70	<--- cell1	cell2 --->	-4	-70	-70			0	-70	-70	<--- cell1	cell2 --->	0	-70	-70				A2/A1	AP(1--->2)	A2/A1	AP(2--->1)		A2/A1	AP(1--->2)	A2/A1	AP(2--->1)
-3.99	-70	-70	AP delay 4.57	AP delay 2.36	-3.99	-70	-70			0.05	-70	-70			0.05	-70	-70				1	2.37	1	2.37		1	1.38	1	1.38
-3.98	-70	-70			-3.98	-70	-70			0.1	-70	-70			0.1	-70	-70				1.06	2.51	1.125	2.37		1.125	1.5	1.125	1.38
-3.97	-70	-70			-3.97	-70	-70			0.15	-70	-70			0.15	-70	-70				1.125	2.67	1.25	2.36		1.25	1.62	1.25	1.38
-3.96	-70	-70			-3.96	-70	-70			0.2	-70	-70			0.2	-70	-70				1.185	2.83	1.375	2.36		1.375	1.74	1.375	1.37
-3.95	-70	-70			-3.95	-70	-70			0.25	-69.9999	-69.9999			0.25	-69.9999	-69.9999				1.25	3.03	1.5	2.36		1.5	1.86	1.5	1.37
-3.94	-70	-70			-3.94	-70	-70			0.3	-69.9999	-69.9999			0.3	-69.9999	-69.9999				1.31	3.25	1.625	2.37		1.625	1.98	1.625	1.36
-3.93	-70	-70			-3.93	-70	-70			0.35	-69.9999	-69.9999			0.35	-69.9999	-69.9999				1.375	3.53	1.75	2.36		1.75	2.11	1.75	1.36
-3.92	-70	-70			-3.92	-70	-70			0.4	-69.9999	-69.9999			0.4	-69.9999	-69.9999				1.43	3.86	1.875	2.36		1.875	2.24	1.875	1.35
-3.91	-70	-70			-3.91	-70	-70			0.45	-69.9999	-69.9999			0.45	-69.9999	-69.9999				1.47	4.19	2	2.36		2	2.37	2	1.35
-3.9	-70	-70			-3.9	-70	-70			0.5	-69.9999	-69.9999			0.5	-69.9999	-69.9999				1.505	4.65	2.125	2.37		2.125	2.52	2.125	1.35
-3.89	-70	-70			-3.89	-70	-70			0.55	-69.9999	-69.9999			0.55	-69.9999	-69.9999				1.525	5.16	2.25	2.37		2.25	2.68	2.25	1.35
-3.88	-70	-70			-3.88	-70	-70			0.6	-69.9998	-69.9998			0.6	-69.9998	-69.9998				1.534	5.64	2.375	2.38		2.375	2.85	2.375	1.35
-3.87	-70	-70			-3.87	-70	-70			0.65	-69.9998	-69.9998			0.65	-69.9998	-69.9998				1.538	6.11	2.5	2.39		2.5	3.04	2.5	1.35
-3.86	-70	-70			-3.86	-70	-70			0.7	-69.9998	-69.9998			0.7	-69.9998	-69.9998				1.54	6.68	2.625	2.42		2.625	3.27	2.61	1.36
-3.85	-70	-70			-3.85	-70	-70			0.75	-69.9998	-69.9998			0.75	-69.9998	-69.9998						2.75	2.48		2.75	3.55	2.729	1.52
-3.84	-70	-70			-3.84	-70	-70			0.8	-69.9998	-69.9998			0.8	-69.9998	-69.9998						2.81	2.66		2.875	3.93
-3.83	-70	-70			-3.83	-70	-70			0.85	-69.9998	-69.9998			0.85	-69.9998	-69.9998						2.819	3.17		2.975	4.43
-3.82	-69.9999	-69.9999			-3.82	-69.9999	-69.9999			0.9	-69.9998	-69.9998			0.9	-69.9998	-69.9998									3.04	5.11
-3.81	-69.9999	-69.9999			-3.81	-69.9999	-69.9999			0.95	-69.9998	-69.9998			0.95	-69.9998	-69.9998									3.065	5.85
-3.8	-69.9999	-69.9999			-3.8	-69.9999	-69.9999			1	-69.9997	-69.9997			1	-69.9997	-69.9997									3.072	6.54
-3.79	-69.9999	-69.9999			-3.79	-69.9999	-69.9999			1.05	-69.9997	-69.9997			1.05	-69.9997	-69.9997									3.074	7.28
-3.78	-69.9999	-69.9999			-3.78	-69.9999	-69.9999			1.1	-69.9997	-69.9997			1.1	-69.9997	-69.9997
-3.77	-69.9999	-69.9999			-3.77	-69.9999	-69.9999			1.15	-69.9997	-69.9997			1.15	-69.9997	-69.9997
-3.76	-69.9999	-69.9999			-3.76	-69.9999	-69.9999			1.2	-69.9997	-69.9997			1.2	-69.9997	-69.9997
-3.75	-69.9999	-69.9999			-3.75	-69.9999	-69.9999			1.25	-69.9997	-69.9997			1.25	-69.9997	-69.9997
-3.74	-69.9999	-69.9999			-3.74	-69.9999	-69.9999			1.3	-69.9997	-69.9997			1.3	-69.9997	-69.9997
-3.73	-69.9999	-69.9999			-3.73	-69.9999	-69.9999			1.35	-69.9997	-69.9997			1.35	-69.9997	-69.9997
-3.72	-69.9999	-69.9999			-3.72	-69.9999	-69.9999			1.4	-69.9997	-69.9997			1.4	-69.9997	-69.9997
-3.71	-69.9999	-69.9999			-3.71	-69.9999	-69.9999			1.45	-69.9997	-69.9997			1.45	-69.9997	-69.9997
-3.7	-69.9999	-69.9999			-3.7	-69.9999	-69.9999			1.5	-69.9996	-69.9996			1.5	-69.9996	-69.9996
-3.69	-69.9999	-69.9999			-3.69	-69.9999	-69.9999			1.55	-69.9996	-69.9996			1.55	-69.9996	-69.9996
-3.68	-69.9999	-69.9999			-3.68	-69.9999	-69.9999			1.6	-69.9996	-69.9996			1.6	-69.9996	-69.9996
-3.67	-69.9999	-69.9999			-3.67	-69.9999	-69.9999			1.65	-69.9996	-69.9996			1.65	-69.9996	-69.9996
-3.66	-69.9999	-69.9999			-3.66	-69.9999	-69.9999			1.7	-69.9996	-69.9996			1.7	-69.9996	-69.9996
-3.65	-69.9999	-69.9999			-3.65	-69.9999	-69.9999			1.75	-69.9996	-69.9996			1.75	-69.9996	-69.9996
-3.64	-69.9999	-69.9999			-3.64	-69.9999	-69.9999			1.8	-69.9996	-69.9996			1.8	-69.9996	-69.9996
-3.63	-69.9999	-69.9999			-3.63	-69.9999	-69.9999			1.85	-69.9996	-69.9996			1.85	-69.9996	-69.9996
-3.62	-69.9999	-69.9999			-3.62	-69.9999	-69.9999			1.9	-69.9996	-69.9996			1.9	-69.9996	-69.9996
-3.61	-69.9999	-69.9999			-3.61	-69.9999	-69.9999			1.95	-69.9996	-69.9996			1.95	-69.9996	-69.9996
-3.6	-69.9999	-69.9999			-3.6	-69.9999	-69.9999			2	-69.9996	-69.9996			2	-69.9996	-69.9996
-3.59	-69.9999	-69.9999			-3.59	-69.9999	-69.9999			2.05	-69.9996	-69.9996			2.05	-69.9996	-69.9996
-3.58	-69.9999	-69.9999			-3.58	-69.9999	-69.9999			2.1	-69.9996	-69.9996			2.1	-69.9996	-69.9996
-3.57	-69.9999	-69.9999			-3.57	-69.9999	-69.9999			2.15	-69.9995	-69.9995			2.15	-69.9995	-69.9995
-3.56	-69.9999	-69.9999			-3.56	-69.9999	-69.9999			2.2	-69.9995	-69.9995			2.2	-69.9995	-69.9995
-3.55	-69.9999	-69.9999			-3.55	-69.9999	-69.9999			2.25	-69.9995	-69.9995			2.25	-69.9995	-69.9995
-3.54	-69.9999	-69.9999			-3.54	-69.9999	-69.9999			2.3	-69.9995	-69.9995			2.3	-69.9995	-69.9995
-3.53	-69.9999	-69.9999			-3.53	-69.9999	-69.9999			2.35	-69.9995	-69.9995			2.35	-69.9995	-69.9995
-3.52	-69.9999	-69.9999			-3.52	-69.9999	-69.9999			2.4	-69.9995	-69.9995			2.4	-69.9995	-69.9995
-3.51	-69.9999	-69.9999			-3.51	-69.9999	-69.9999			2.45	-69.9995	-69.9995			2.45	-69.9995	-69.9995
-3.5	-69.9999	-69.9999			-3.5	-69.9999	-69.9999			2.5	-69.9995	-69.9995			2.5	-69.9995	-69.9995
-3.49	-69.9999	-69.9999			-3.49	-69.9999	-69.9999			2.55	-69.9995	-69.9995			2.55	-69.9995	-69.9995
-3.48	-69.9999	-69.9999			-3.48	-69.9999	-69.9999			2.6	-69.9995	-69.9995			2.6	-69.9995	-69.9995
-3.47	-69.9999	-69.9999			-3.47	-69.9999	-69.9999			2.65	-69.9995	-69.9995			2.65	-69.9995	-69.9995
-3.46	-69.9998	-69.9998			-3.46	-69.9998	-69.9998			2.7	-69.9995	-69.9995			2.7	-69.9995	-69.9995
-3.45	-69.9998	-69.9998			-3.45	-69.9998	-69.9998			2.75	-69.9995	-69.9995			2.75	-69.9995	-69.9995
-3.44	-69.9998	-69.9998			-3.44	-69.9998	-69.9998			2.8	-69.9995	-69.9995			2.8	-69.9995	-69.9995
-3.43	-69.9998	-69.9998			-3.43	-69.9998	-69.9998			2.85	-69.9995	-69.9995			2.85	-69.9995	-69.9995
-3.42	-69.9998	-69.9998			-3.42	-69.9998	-69.9998			2.9	-69.9995	-69.9995			2.9	-69.9995	-69.9995
-3.41	-69.9998	-69.9998			-3.41	-69.9998	-69.9998			2.95	-69.9995	-69.9995			2.95	-69.9995	-69.9995
-3.4	-69.9998	-69.9998			-3.4	-69.9998	-69.9998			3	-69.9995	-69.9995			3	-69.9995	-69.9995
-3.39	-69.9998	-69.9998			-3.39	-69.9998	-69.9998			3.05	-69.9995	-69.9995			3.05	-69.9995	-69.9995
-3.38	-69.9998	-69.9998			-3.38	-69.9998	-69.9998			3.1	-69.9995	-69.9995			3.1	-69.9995	-69.9995
-3.37	-69.9998	-69.9998			-3.37	-69.9998	-69.9998			3.15	-69.9995	-69.9995			3.15	-69.9995	-69.9995
-3.36	-69.9998	-69.9998			-3.36	-69.9998	-69.9998			3.2	-69.9995	-69.9995			3.2	-69.9995	-69.9995
-3.35	-69.9998	-69.9998			-3.35	-69.9998	-69.9998			3.25	-69.9995	-69.9995			3.25	-69.9995	-69.9995
-3.34	-69.9998	-69.9998			-3.34	-69.9998	-69.9998			3.3	-69.9995	-69.9995			3.3	-69.9995	-69.9995
-3.33	-69.9998	-69.9998			-3.33	-69.9998	-69.9998			3.35	-69.9995	-69.9995			3.35	-69.9995	-69.9995
-3.32	-69.9998	-69.9998			-3.32	-69.9998	-69.9998			3.4	-69.9995	-69.9995			3.4	-69.9995	-69.9995
-3.31	-69.9998	-69.9998			-3.31	-69.9998	-69.9998			3.45	-69.9995	-69.9995			3.45	-69.9995	-69.9995
-3.3	-69.9998	-69.9998			-3.3	-69.9998	-69.9998			3.5	-69.9995	-69.9995			3.5	-69.9995	-69.9995
-3.29	-69.9998	-69.9998			-3.29	-69.9998	-69.9998			3.55	-69.9995	-69.9995			3.55	-69.9995	-69.9995
-3.28	-69.9998	-69.9998			-3.28	-69.9998	-69.9998			3.6	-69.9994	-69.9994			3.6	-69.9994	-69.9994
-3.27	-69.9998	-69.9998			-3.27	-69.9998	-69.9998			3.65	-69.9994	-69.9994			3.65	-69.9994	-69.9994
-3.26	-69.9998	-69.9998			-3.26	-69.9998	-69.9998			3.7	-69.9994	-69.9994			3.7	-69.9994	-69.9994
-3.25	-69.9998	-69.9998			-3.25	-69.9998	-69.9998			3.75	-69.9994	-69.9994			3.75	-69.9994	-69.9994
-3.24	-69.9998	-69.9998			-3.24	-69.9998	-69.9998			3.8	-69.9994	-69.9994			3.8	-69.9994	-69.9994
-3.23	-69.9998	-69.9998			-3.23	-69.9998	-69.9998			3.85	-69.9994	-69.9994			3.85	-69.9994	-69.9994
-3.22	-69.9998	-69.9998			-3.22	-69.9998	-69.9998			3.9	-69.9994	-69.9994			3.9	-69.9994	-69.9994
-3.21	-69.9998	-69.9998			-3.21	-69.9998	-69.9998			3.95	-69.9994	-69.9994			3.95	-69.9994	-69.9994
-3.2	-69.9998	-69.9998			-3.2	-69.9998	-69.9998			4	-69.9994	-69.9994			4	-69.9994	-69.9994
-3.19	-69.9998	-69.9998			-3.19	-69.9998	-69.9998			4.05	-69.9994	-69.9994			4.05	-69.9994	-69.9994
-3.18	-69.9998	-69.9998			-3.18	-69.9998	-69.9998			4.1	-69.9994	-69.9994			4.1	-69.9994	-69.9994
-3.17	-69.9998	-69.9998			-3.17	-69.9998	-69.9998			4.15	-69.9994	-69.9994			4.15	-69.9994	-69.9994
-3.16	-69.9998	-69.9998			-3.16	-69.9998	-69.9998			4.2	-69.9994	-69.9994			4.2	-69.9994	-69.9994
-3.15	-69.9998	-69.9998			-3.15	-69.9998	-69.9998			4.25	-69.9994	-69.9994			4.25	-69.9994	-69.9994
-3.14	-69.9998	-69.9998			-3.14	-69.9998	-69.9998			4.3	-69.9994	-69.9994			4.3	-69.9994	-69.9994
-3.13	-69.9998	-69.9998			-3.13	-69.9998	-69.9998			4.35	-69.9995	-69.9995			4.35	-69.9995	-69.9995
-3.12	-69.9998	-69.9998			-3.12	-69.9998	-69.9998			4.4	-69.9995	-69.9995			4.4	-69.9995	-69.9995
-3.11	-69.9998	-69.9998			-3.11	-69.9998	-69.9998			4.45	-69.9995	-69.9995			4.45	-69.9995	-69.9995
-3.1	-69.9998	-69.9998			-3.1	-69.9998	-69.9998			4.5	-69.9995	-69.9995			4.5	-69.9995	-69.9995
-3.09	-69.9998	-69.9998			-3.09	-69.9998	-69.9998			4.55	-69.9995	-69.9995			4.55	-69.9995	-69.9995
-3.08	-69.9998	-69.9998			-3.08	-69.9998	-69.9998			4.6	-69.9995	-69.9995			4.6	-69.9995	-69.9995
-3.07	-69.9998	-69.9998			-3.07	-69.9998	-69.9998			4.65	-69.9995	-69.9995			4.65	-69.9995	-69.9995
-3.06	-69.9998	-69.9998			-3.06	-69.9998	-69.9998			4.7	-69.9995	-69.9995			4.7	-69.9995	-69.9995
-3.05	-69.9998	-69.9998			-3.05	-69.9998	-69.9998			4.75	-69.9995	-69.9995			4.75	-69.9995	-69.9995
-3.04	-69.9997	-69.9997			-3.04	-69.9997	-69.9997			4.8	-69.9995	-69.9995			4.8	-69.9995	-69.9995
-3.03	-69.9997	-69.9997			-3.03	-69.9997	-69.9997			4.85	-69.9995	-69.9995			4.85	-69.9995	-69.9995
-3.02	-69.9997	-69.9997			-3.02	-69.9997	-69.9997			4.9	-69.9995	-69.9995			4.9	-69.9995	-69.9995
-3.01	-69.9997	-69.9997			-3.01	-69.9997	-69.9997			4.95	-69.9995	-69.9995			4.95	-69.9995	-69.9995
-3	-69.9997	-69.9997			-3	-69.9997	-69.9997			5	-69.9995	-69.9995			5	-69.9995	-69.9995
-2.99	-69.9997	-69.9997			-2.99	-69.9997	-69.9997			5.05	-69.9995	-69.9995			5.05	-69.9995	-69.9995
-2.98	-69.9997	-69.9997			-2.98	-69.9997	-69.9997			5.1	-69.9995	-69.9995			5.1	-69.9995	-69.9995
-2.97	-69.9997	-69.9997			-2.97	-69.9997	-69.9997			5.15	-69.9995	-69.9995			5.15	-69.9995	-69.9995
-2.96	-69.9997	-69.9997			-2.96	-69.9997	-69.9997			5.2	-69.9995	-69.9995			5.2	-69.9995	-69.9995
-2.95	-69.9997	-69.9997			-2.95	-69.9997	-69.9997			5.25	-69.9995	-69.9995			5.25	-69.9995	-69.9995
-2.94	-69.9997	-69.9997			-2.94	-69.9997	-69.9997			5.3	-69.9995	-69.9995			5.3	-69.9995	-69.9995
-2.93	-69.9997	-69.9997			-2.93	-69.9997	-69.9997			5.35	-69.9995	-69.9995			5.35	-69.9995	-69.9995
-2.92	-69.9997	-69.9997			-2.92	-69.9997	-69.9997			5.4	-69.9995	-69.9995			5.4	-69.9995	-69.9995
-2.91	-69.9997	-69.9997			-2.91	-69.9997	-69.9997			5.45	-69.9995	-69.9995			5.45	-69.9995	-69.9995
-2.9	-69.9997	-69.9997			-2.9	-69.9997	-69.9997			5.5	-69.9995	-69.9995			5.5	-69.9995	-69.9995
-2.89	-69.9997	-69.9997			-2.89	-69.9997	-69.9997			5.55	-69.9995	-69.9995			5.55	-69.9995	-69.9995
-2.88	-69.9997	-69.9997			-2.88	-69.9997	-69.9997			5.6	-69.9995	-69.9995			5.6	-69.9995	-69.9995
-2.87	-69.9997	-69.9997			-2.87	-69.9997	-69.9997			5.65	-69.9995	-69.9995			5.65	-69.9995	-69.9995
-2.86	-69.9997	-69.9997			-2.86	-69.9997	-69.9997			5.7	-69.9995	-69.9995			5.7	-69.9995	-69.9995
-2.85	-69.9997	-69.9997			-2.85	-69.9997	-69.9997			5.75	-69.9995	-69.9995			5.75	-69.9995	-69.9995
-2.84	-69.9997	-69.9997			-2.84	-69.9997	-69.9997			5.8	-69.9995	-69.9995			5.8	-69.9995	-69.9995
-2.83	-69.9997	-69.9997			-2.83	-69.9997	-69.9997			5.85	-69.9995	-69.9995			5.85	-69.9995	-69.9995
-2.82	-69.9997	-69.9997			-2.82	-69.9997	-69.9997			5.9	-69.9995	-69.9995			5.9	-69.9995	-69.9995
-2.81	-69.9997	-69.9997			-2.81	-69.9997	-69.9997			5.95	-69.9995	-69.9995			5.95	-69.9995	-69.9995
-2.8	-69.9997	-69.9997			-2.8	-69.9997	-69.9997			6	-69.9995	-69.9995			6	-69.9995	-69.9995
-2.79	-69.9997	-69.9997			-2.79	-69.9997	-69.9997			6.05	-69.9995	-69.9995			6.05	-69.9995	-69.9995
-2.78	-69.9997	-69.9997			-2.78	-69.9997	-69.9997			6.1	-69.9995	-69.9995			6.1	-69.9995	-69.9995
-2.77	-69.9997	-69.9997			-2.77	-69.9997	-69.9997			6.15	-69.9995	-69.9995			6.15	-69.9995	-69.9995
-2.76	-69.9997	-69.9997			-2.76	-69.9997	-69.9997			6.2	-69.9995	-69.9995			6.2	-69.9995	-69.9995
-2.75	-69.9997	-69.9997			-2.75	-69.9997	-69.9997			6.25	-69.9995	-69.9995			6.25	-69.9995	-69.9995
-2.74	-69.9997	-69.9997			-2.74	-69.9997	-69.9997			6.3	-69.9995	-69.9995			6.3	-69.9995	-69.9995
-2.73	-69.9997	-69.9997			-2.73	-69.9997	-69.9997			6.35	-69.9995	-69.9995			6.35	-69.9995	-69.9995
-2.72	-69.9997	-69.9997			-2.72	-69.9997	-69.9997			6.4	-69.9996	-69.9996			6.4	-69.9996	-69.9996
-2.71	-69.9997	-69.9997			-2.71	-69.9997	-69.9997			6.45	-69.9996	-69.9996			6.45	-69.9996	-69.9996
-2.7	-69.9997	-69.9997			-2.7	-69.9997	-69.9997			6.5	-69.9996	-69.9996			6.5	-69.9996	-69.9996
-2.69	-69.9997	-69.9997			-2.69	-69.9997	-69.9997			6.55	-69.9996	-69.9996			6.55	-69.9996	-69.9996
-2.68	-69.9997	-69.9997			-2.68	-69.9997	-69.9997			6.6	-69.9996	-69.9996			6.6	-69.9996	-69.9996
-2.67	-69.9997	-69.9997			-2.67	-69.9997	-69.9997			6.65	-69.9996	-69.9996			6.65	-69.9996	-69.9996
-2.66	-69.9997	-69.9997			-2.66	-69.9997	-69.9997			6.7	-69.9996	-69.9996			6.7	-69.9996	-69.9996
-2.65	-69.9997	-69.9997			-2.65	-69.9997	-69.9997			6.75	-69.9996	-69.9996			6.75	-69.9996	-69.9996
-2.64	-69.9997	-69.9997			-2.64	-69.9997	-69.9997			6.8	-69.9996	-69.9996			6.8	-69.9996	-69.9996
-2.63	-69.9997	-69.9997			-2.63	-69.9997	-69.9997			6.85	-69.9996	-69.9996			6.85	-69.9996	-69.9996
-2.62	-69.9997	-69.9997			-2.62	-69.9997	-69.9997			6.9	-69.9996	-69.9996			6.9	-69.9996	-69.9996
-2.61	-69.9997	-69.9997			-2.61	-69.9997	-69.9997			6.95	-69.9996	-69.9996			6.95	-69.9996	-69.9996
-2.6	-69.9997	-69.9997			-2.6	-69.9997	-69.9997			7	-69.9996	-69.9996			7	-69.9996	-69.9996
-2.59	-69.9997	-69.9997			-2.59	-69.9997	-69.9997			7.05	-69.9996	-69.9996			7.05	-69.9996	-69.9996
-2.58	-69.9997	-69.9997			-2.58	-69.9997	-69.9997			7.1	-69.9996	-69.9996			7.1	-69.9996	-69.9996
-2.57	-69.9997	-69.9997			-2.57	-69.9997	-69.9997			7.15	-69.9996	-69.9996			7.15	-69.9996	-69.9996
-2.56	-69.9997	-69.9997			-2.56	-69.9997	-69.9997			7.2	-69.9996	-69.9996			7.2	-69.9996	-69.9996
-2.55	-69.9997	-69.9997			-2.55	-69.9997	-69.9997			7.25	-69.9996	-69.9996			7.25	-69.9996	-69.9996
-2.54	-69.9997	-69.9997			-2.54	-69.9997	-69.9997			7.3	-69.9996	-69.9996			7.3	-69.9996	-69.9996
-2.53	-69.9996	-69.9996			-2.53	-69.9996	-69.9996			7.35	-69.9996	-69.9996			7.35	-69.9996	-69.9996
-2.52	-69.9996	-69.9996			-2.52	-69.9996	-69.9996			7.4	-69.9996	-69.9996			7.4	-69.9996	-69.9996
-2.51	-69.9996	-69.9996			-2.51	-69.9996	-69.9996			7.45	-69.9996	-69.9996			7.45	-69.9996	-69.9996
-2.5	-69.9996	-69.9996			-2.5	-69.9996	-69.9996			7.5	-69.9996	-69.9996			7.5	-69.9996	-69.9996
-2.49	-69.9996	-69.9996			-2.49	-69.9996	-69.9996			7.55	-69.9996	-69.9996			7.55	-69.9996	-69.9996
-2.48	-69.9996	-69.9996			-2.48	-69.9996	-69.9996			7.6	-69.9996	-69.9996			7.6	-69.9996	-69.9996
-2.47	-69.9996	-69.9996			-2.47	-69.9996	-69.9996			7.65	-69.9996	-69.9996			7.65	-69.9996	-69.9996
-2.46	-69.9996	-69.9996			-2.46	-69.9996	-69.9996			7.7	-69.9996	-69.9996			7.7	-69.9996	-69.9996
-2.45	-69.9996	-69.9996			-2.45	-69.9996	-69.9996			7.75	-69.9996	-69.9996			7.75	-69.9996	-69.9996
-2.44	-69.9996	-69.9996			-2.44	-69.9996	-69.9996			7.8	-69.9996	-69.9996			7.8	-69.9996	-69.9996
-2.43	-69.9996	-69.9996			-2.43	-69.9996	-69.9996			7.85	-69.9996	-69.9996			7.85	-69.9996	-69.9996
-2.42	-69.9996	-69.9996			-2.42	-69.9996	-69.9996			7.9	-69.9997	-69.9997			7.9	-69.9997	-69.9997
-2.41	-69.9996	-69.9996			-2.41	-69.9996	-69.9996			7.95	-69.9997	-69.9997			7.95	-69.9997	-69.9997
-2.4	-69.9996	-69.9996			-2.4	-69.9996	-69.9996			8	-69.9997	-69.9997			8	-69.9997	-69.9997
-2.39	-69.9996	-69.9996			-2.39	-69.9996	-69.9996			8.05	-69.9997	-69.9997			8.05	-69.9997	-69.9997
-2.38	-69.9996	-69.9996			-2.38	-69.9996	-69.9996			8.1	-69.9997	-69.9997			8.1	-69.9997	-69.9997
-2.37	-69.9996	-69.9996			-2.37	-69.9996	-69.9996			8.15	-69.9997	-69.9997			8.15	-69.9997	-69.9997
-2.36	-69.9996	-69.9996			-2.36	-69.9996	-69.9996			8.2	-69.9997	-69.9997			8.2	-69.9997	-69.9997
-2.35	-69.9996	-69.9996			-2.35	-69.9996	-69.9996			8.25	-69.9997	-69.9997			8.25	-69.9997	-69.9997
-2.34	-69.9996	-69.9996			-2.34	-69.9996	-69.9996			8.3	-69.9997	-69.9997			8.3	-69.9997	-69.9997
-2.33	-69.9996	-69.9996			-2.33	-69.9996	-69.9996			8.35	-69.9997	-69.9997			8.35	-69.9997	-69.9997
-2.32	-69.9996	-69.9996			-2.32	-69.9996	-69.9996			8.4	-69.9997	-69.9997			8.4	-69.9997	-69.9997
-2.31	-69.9996	-69.9996			-2.31	-69.9996	-69.9996			8.45	-69.9997	-69.9997			8.45	-69.9997	-69.9997
-2.3	-69.9996	-69.9996			-2.3	-69.9996	-69.9996			8.5	-69.9997	-69.9997			8.5	-69.9997	-69.9997
-2.29	-69.9996	-69.9996			-2.29	-69.9996	-69.9996			8.55	-69.9997	-69.9997			8.55	-69.9997	-69.9997
-2.28	-69.9996	-69.9996			-2.28	-69.9996	-69.9996			8.6	-69.9997	-69.9997			8.6	-69.9997	-69.9997
-2.27	-69.9996	-69.9996			-2.27	-69.9996	-69.9996			8.65	-69.9997	-69.9997			8.65	-69.9997	-69.9997
-2.26	-69.9996	-69.9996			-2.26	-69.9996	-69.9996			8.7	-69.9997	-69.9997			8.7	-69.9997	-69.9997
-2.25	-69.9996	-69.9996			-2.25	-69.9996	-69.9996			8.75	-69.9997	-69.9997			8.75	-69.9997	-69.9997
-2.24	-69.9996	-69.9996			-2.24	-69.9996	-69.9996			8.8	-69.9997	-69.9997			8.8	-69.9997	-69.9997
-2.23	-69.9996	-69.9996			-2.23	-69.9996	-69.9996			8.85	-69.9997	-69.9997			8.85	-69.9997	-69.9997
-2.22	-69.9996	-69.9996			-2.22	-69.9996	-69.9996			8.9	-69.9997	-69.9997			8.9	-69.9997	-69.9997
-2.21	-69.9996	-69.9996			-2.21	-69.9996	-69.9996			8.95	-69.9997	-69.9997			8.95	-69.9997	-69.9997
-2.2	-69.9996	-69.9996			-2.2	-69.9996	-69.9996			9	-69.9997	-69.9997			9	-69.9997	-69.9997
-2.19	-69.9996	-69.9996			-2.19	-69.9996	-69.9996			9.05	-69.9997	-69.9997			9.05	-69.9997	-69.9997
-2.18	-69.9996	-69.9996			-2.18	-69.9996	-69.9996			9.1	-69.9997	-69.9997			9.1	-69.9997	-69.9997
-2.17	-69.9996	-69.9996			-2.17	-69.9996	-69.9996			9.15	-69.9997	-69.9997			9.15	-69.9997	-69.9997
-2.16	-69.9996	-69.9996			-2.16	-69.9996	-69.9996			9.2	-69.9997	-69.9997			9.2	-69.9997	-69.9997
-2.15	-69.9996	-69.9996			-2.15	-69.9996	-69.9996			9.25	-69.9997	-69.9997			9.25	-69.9997	-69.9997
-2.14	-69.9996	-69.9996			-2.14	-69.9996	-69.9996			9.3	-69.9997	-69.9997			9.3	-69.9997	-69.9997
-2.13	-69.9996	-69.9996			-2.13	-69.9996	-69.9996			9.35	-69.9997	-69.9997			9.35	-69.9997	-69.9997
-2.12	-69.9996	-69.9996			-2.12	-69.9996	-69.9996			9.4	-69.9997	-69.9997			9.4	-69.9997	-69.9997
-2.11	-69.9996	-69.9996			-2.11	-69.9996	-69.9996			9.45	-69.9997	-69.9997			9.45	-69.9997	-69.9997
-2.1	-69.9996	-69.9996			-2.1	-69.9996	-69.9996			9.5	-69.9997	-69.9997			9.5	-69.9997	-69.9997
-2.09	-69.9996	-69.9996			-2.09	-69.9996	-69.9996			9.55	-69.9997	-69.9997			9.55	-69.9997	-69.9997
-2.08	-69.9996	-69.9996			-2.08	-69.9996	-69.9996			9.6	-69.9997	-69.9997			9.6	-69.9997	-69.9997
-2.07	-69.9996	-69.9996			-2.07	-69.9996	-69.9996			9.65	-69.9997	-69.9997			9.65	-69.9997	-69.9997
-2.06	-69.9996	-69.9996			-2.06	-69.9996	-69.9996			9.7	-69.9997	-69.9997			9.7	-69.9997	-69.9997
-2.05	-69.9996	-69.9996			-2.05	-69.9996	-69.9996			9.75	-69.9997	-69.9997			9.75	-69.9997	-69.9997
-2.04	-69.9996	-69.9996			-2.04	-69.9996	-69.9996			9.8	-69.9997	-69.9997			9.8	-69.9997	-69.9997
-2.03	-69.9996	-69.9996			-2.03	-69.9996	-69.9996			9.85	-69.9997	-69.9997			9.85	-69.9997	-69.9997
-2.02	-69.9996	-69.9996			-2.02	-69.9996	-69.9996			9.9	-69.9997	-69.9997			9.9	-69.9997	-69.9997
-2.01	-69.9996	-69.9996			-2.01	-69.9996	-69.9996			9.95	-69.9997	-69.9997			9.95	-69.9997	-69.9997
-2	-69.9996	-69.9996			-2	-69.9996	-69.9996			10	-68.9997	-69.9997			10	-69.9997	-69.4997
-1.99	-69.9996	-69.9996			-1.99	-69.9996	-69.9996			10.05	-68.0376	-69.9978			10.05	-69.9978	-69.0177
-1.98	-69.9996	-69.9996			-1.98	-69.9996	-69.9996			10.1	-67.1077	-69.9939			10.1	-69.9939	-68.5508
-1.97	-69.9996	-69.9996			-1.97	-69.9996	-69.9996			10.15	-66.2054	-69.9884			10.15	-69.9884	-68.097
-1.96	-69.9996	-69.9996			-1.96	-69.9996	-69.9996			10.2	-65.3261	-69.9812			10.2	-69.9812	-67.6543
-1.95	-69.9996	-69.9996			-1.95	-69.9996	-69.9996			10.25	-64.4652	-69.9725			10.25	-69.9725	-67.2211
-1.94	-69.9996	-69.9996			-1.94	-69.9996	-69.9996			10.3	-63.6175	-69.9623			10.3	-69.9624	-66.7958
-1.93	-69.9996	-69.9996			-1.93	-69.9996	-69.9996			10.35	-62.7773	-69.9508			10.35	-69.9508	-66.3768
-1.92	-69.9996	-69.9996			-1.92	-69.9996	-69.9996			10.4	-61.9379	-69.9378			10.4	-69.9379	-65.9625
-1.91	-69.9996	-69.9996			-1.91	-69.9996	-69.9996			10.45	-61.0916	-69.9236			10.45	-69.9238	-65.5515
-1.9	-69.9996	-69.9996			-1.9	-69.9996	-69.9996			10.5	-60.2292	-69.908			10.5	-69.9083	-65.142
-1.89	-69.9996	-69.9996			-1.89	-69.9996	-69.9996			10.55	-59.3398	-69.8911			10.55	-69.8917	-64.7324
-1.88	-69.9996	-69.9996			-1.88	-69.9996	-69.9996			10.6	-58.4102	-69.8728			10.6	-69.8739	-64.3209
-1.87	-69.9996	-69.9996			-1.87	-69.9996	-69.9996			10.65	-57.4243	-69.8531			10.65	-69.8549	-63.9055
-1.86	-69.9995	-69.9995			-1.86	-69.9995	-69.9995			10.7	-56.362	-69.8319			10.7	-69.8347	-63.4842
-1.85	-69.9995	-69.9995			-1.85	-69.9995	-69.9995			10.75	-55.1982	-69.8091			10.75	-69.8133	-63.0545
-1.84	-69.9995	-69.9995			-1.84	-69.9995	-69.9995			10.8	-53.9002	-69.7845			10.8	-69.7908	-62.614
-1.83	-69.9995	-69.9995			-1.83	-69.9995	-69.9995			10.85	-52.4254	-69.7579			10.85	-69.767	-62.1596
-1.82	-69.9995	-69.9995			-1.82	-69.9995	-69.9995			10.9	-50.7165	-69.729			10.9	-69.7421	-61.6881
-1.81	-69.9995	-69.9995			-1.81	-69.9995	-69.9995			10.95	-48.6958	-69.6973			10.95	-69.7158	-61.1956
-1.8	-69.9995	-69.9995			-1.8	-69.9995	-69.9995			11	-46.2547	-69.6624			11	-69.6883	-60.6775
-1.79	-69.9995	-69.9995			-1.79	-69.9995	-69.9995			11.05	-44.2399	-69.6234			11.05	-69.6593	-60.6287
-1.78	-69.9995	-69.9995			-1.78	-69.9995	-69.9995			11.1	-41.3363	-69.5814			11.1	-69.6308	-60.5203
-1.77	-69.9995	-69.9995			-1.77	-69.9995	-69.9995			11.15	-37.3496	-69.5345			11.15	-69.6026	-60.3593
-1.76	-69.9995	-69.9995			-1.76	-69.9995	-69.9995			11.2	-31.9692	-69.4809			11.2	-69.5744	-60.1507
-1.75	-69.9995	-69.9995			-1.75	-69.9995	-69.9995			11.25	-24.7431	-69.4178			11.25	-69.5459	-59.898
-1.74	-69.9995	-69.9995			-1.74	-69.9995	-69.9995			11.3	-15.1052	-69.3419			11.3	-69.5171	-59.6026
-1.73	-69.9995	-69.9995			-1.73	-69.9995	-69.9995			11.35	-2.6006	-69.2487			11.35	-69.4877	-59.2643
-1.72	-69.9995	-69.9995			-1.72	-69.9995	-69.9995			11.4	12.3448	-69.1331			11.4	-69.4577	-58.8811
-1.71	-69.9995	-69.9995			-1.71	-69.9995	-69.9995			11.45	26.8593	-68.9907			11.45	-69.4268	-58.4493
-1.7	-69.9995	-69.9995			-1.7	-69.9995	-69.9995			11.5	35.4312	-68.8232			11.5	-69.3949	-57.9631
-1.69	-69.9995	-69.9995			-1.69	-69.9995	-69.9995			11.55	36.4647	-68.643			11.55	-69.3618	-57.4149
-1.68	-69.9995	-69.9995			-1.68	-69.9995	-69.9995			11.6	35.9745	-68.465			11.6	-69.3272	-56.7942
-1.67	-69.9995	-69.9995			-1.67	-69.9995	-69.9995			11.65	34.9652	-68.2919			11.65	-69.291	-56.0876
-1.66	-69.9995	-69.9995			-1.66	-69.9995	-69.9995			11.7	33.4999	-68.124			11.7	-69.2529	-55.2775
-1.65	-69.9995	-69.9995			-1.65	-69.9995	-69.9995			11.75	31.8032	-67.9618			11.75	-69.2125	-54.3412
-1.64	-69.9995	-69.9995			-1.64	-69.9995	-69.9995			11.8	29.8211	-67.8053			11.8	-69.1693	-53.2485
-1.63	-69.9995	-69.9995			-1.63	-69.9995	-69.9995			11.85	27.6957	-67.6546			11.85	-69.1228	-51.9596
-1.62	-69.9995	-69.9995			-1.62	-69.9995	-69.9995			11.9	25.378	-67.5097			11.9	-69.0724	-50.4209
-1.61	-69.9995	-69.9995			-1.61	-69.9995	-69.9995			11.95	22.9682	-67.3705			11.95	-69.017	-48.5591
-1.6	-69.9995	-69.9995			-1.6	-69.9995	-69.9995			12	20.4396	-67.237			12	-68.9557	-46.2733
-1.59	-69.9995	-69.9995			-1.59	-69.9995	-69.9995			12.05	17.8561	-67.1091			12.05	-68.8868	-43.422
-1.58	-69.9995	-69.9995			-1.58	-69.9995	-69.9995			12.1	15.2109	-66.9866			12.1	-68.8083	-39.8054
-1.57	-69.9995	-69.9995			-1.57	-69.9995	-69.9995			12.15	12.5407	-66.8694			12.15	-68.7174	-35.1427
-1.56	-69.9995	-69.9995			-1.56	-69.9995	-69.9995			12.2	9.8499	-66.7575			12.2	-68.6104	-29.0463
-1.55	-69.9995	-69.9995			-1.55	-69.9995	-69.9995			12.25	7.1582	-66.6506			12.25	-68.4819	-21.0176
-1.54	-69.9995	-69.9995			-1.54	-69.9995	-69.9995			12.3	4.473	-66.5486			12.3	-68.3248	-10.5336
-1.53	-69.9995	-69.9995			-1.53	-69.9995	-69.9995			12.35	1.805	-66.4514			12.35	-68.1302	2.5829
-1.52	-69.9995	-69.9995			-1.52	-69.9995	-69.9995			12.4	-0.8398	-66.3588			12.4	-67.8886	17.1772
-1.51	-69.9995	-69.9995			-1.51	-69.9995	-69.9995			12.45	-3.4557	-66.2707			12.45	-67.5954	29.497
-1.5	-69.9995	-69.9995			-1.5	-69.9995	-69.9995			12.5	-6.0391	-66.1871			12.5	-67.2609	34.9888
-1.49	-69.9995	-69.9995			-1.49	-69.9995	-69.9995			12.55	-8.5872	-66.1077			12.55	-66.9128	35.0492
-1.48	-69.9995	-69.9995			-1.48	-69.9995	-69.9995			12.6	-11.0987	-66.0326			12.6	-66.5719	34.4778
-1.47	-69.9995	-69.9995			-1.47	-69.9995	-69.9995			12.65	-13.5729	-65.9615			12.65	-66.2393	33.1026
-1.46	-69.9995	-69.9995			-1.46	-69.9995	-69.9995			12.7	-16.0101	-65.8945			12.7	-65.9164	31.5493
-1.45	-69.9995	-69.9995			-1.45	-69.9995	-69.9995			12.75	-18.4111	-65.8315			12.75	-65.6025	29.5717
-1.44	-69.9995	-69.9995			-1.44	-69.9995	-69.9995			12.8	-20.7777	-65.7724			12.8	-65.2977	27.4952
-1.43	-69.9995	-69.9995			-1.43	-69.9995	-69.9995			12.85	-23.112	-65.7173			12.85	-65.0009	25.1564
-1.42	-69.9995	-69.9995			-1.42	-69.9995	-69.9995			12.9	-25.4173	-65.666			12.9	-64.7117	22.7502
-1.41	-69.9995	-69.9995			-1.41	-69.9995	-69.9995			12.95	-27.6977	-65.6187			12.95	-64.4289	20.1935
-1.4	-69.9995	-69.9995			-1.4	-69.9995	-69.9995			13	-29.9583	-65.5753			13	-64.1517	17.5924
-1.39	-69.9995	-69.9995			-1.39	-69.9995	-69.9995			13.05	-32.2062	-65.5359			13.05	-63.8789	14.9186
-1.38	-69.9995	-69.9995			-1.38	-69.9995	-69.9995			13.1	-34.4498	-65.5006			13.1	-63.6095	12.2237
-1.37	-69.9995	-69.9995			-1.37	-69.9995	-69.9995			13.15	-36.7003	-65.4694			13.15	-63.3422	9.5061
-1.36	-69.9995	-69.9995			-1.36	-69.9995	-69.9995			13.2	-38.9713	-65.4424			13.2	-63.0758	6.7899
-1.35	-69.9995	-69.9995			-1.35	-69.9995	-69.9995			13.25	-41.2795	-65.4198			13.25	-62.8088	4.0812
-1.34	-69.9995	-69.9995			-1.34	-69.9995	-69.9995			13.3	-43.6446	-65.4018			13.3	-62.5398	1.3918
-1.33	-69.9995	-69.9995			-1.33	-69.9995	-69.9995			13.35	-46.0894	-65.3885			13.35	-62.2674	-1.2725
-1.32	-69.9995	-69.9995			-1.32	-69.9995	-69.9995			13.4	-48.6393	-65.3804			13.4	-61.9897	-3.9059
-1.31	-69.9995	-69.9995			-1.31	-69.9995	-69.9995			13.45	-51.3202	-65.3776			13.45	-61.7051	-6.5047
-1.3	-69.9995	-69.9995			-1.3	-69.9995	-69.9995			13.5	-54.156	-65.3806			13.5	-61.4115	-9.0664
-1.29	-69.9995	-69.9995			-1.29	-69.9995	-69.9995			13.55	-57.1631	-65.3898			13.55	-61.1068	-11.5896
-1.28	-69.9995	-69.9995			-1.28	-69.9995	-69.9995			13.6	-60.3407	-65.4057			13.6	-60.7886	-14.0738
-1.27	-69.9995	-69.9995			-1.27	-69.9995	-69.9995			13.65	-63.6588	-65.4287			13.65	-60.454	-16.5196
-1.26	-69.9995	-69.9995			-1.26	-69.9995	-69.9995			13.7	-67.0413	-65.4591			13.7	-60.0999	-18.9279
-1.25	-69.9995	-69.9995			-1.25	-69.9995	-69.9995			13.75	-70.3542	-65.4974			13.75	-59.7225	-21.3005
-1.24	-69.9995	-69.9995			-1.24	-69.9995	-69.9995			13.8	-73.41	-65.5434			13.8	-59.3176	-23.64
-1.23	-69.9995	-69.9995			-1.23	-69.9995	-69.9995			13.85	-76.0063	-65.5967			13.85	-58.8799	-25.9498
-1.22	-69.9995	-69.9995			-1.22	-69.9995	-69.9995			13.9	-77.9978	-65.6567			13.9	-58.4033	-28.2342
-1.21	-69.9995	-69.9995			-1.21	-69.9995	-69.9995			13.95	-79.3627	-65.7224			13.95	-57.8804	-30.4989
-1.2	-69.9995	-69.9995			-1.2	-69.9995	-69.9995			14	-80.2024	-65.7926			14	-57.3018	-32.7512
-1.19	-69.9995	-69.9995			-1.19	-69.9995	-69.9995			14.05	-80.6746	-65.8667			14.05	-56.6562	-35.0002
-1.18	-69.9995	-69.9995			-1.18	-69.9995	-69.9995			14.1	-80.9222	-65.9442			14.1	-55.9294	-37.2575
-1.17	-69.9995	-69.9995			-1.17	-69.9995	-69.9995			14.15	-81.0442	-66.0247			14.15	-55.1033	-39.5375
-1.16	-69.9995	-69.9995			-1.16	-69.9995	-69.9995			14.2	-81.0992	-66.1081			14.2	-54.1547	-41.8573
-1.15	-69.9995	-69.9995			-1.15	-69.9995	-69.9995			14.25	-81.1188	-66.1945			14.25	-53.0532	-44.2375
-1.14	-69.9995	-69.9995			-1.14	-69.9995	-69.9995			14.3	-81.12	-66.2838			14.3	-51.7588	-46.7012
-1.13	-69.9995	-69.9995			-1.13	-69.9995	-69.9995			14.35	-81.1112	-66.376			14.35	-50.2181	-49.2737
-1.12	-69.9995	-69.9995			-1.12	-69.9995	-69.9995			14.4	-81.097	-66.4711			14.4	-48.3581	-51.9803
-1.11	-69.9995	-69.9995			-1.11	-69.9995	-69.9995			14.45	-81.0798	-66.569			14.45	-46.0782	-54.843
-1.1	-69.9995	-69.9995			-1.1	-69.9995	-69.9995			14.5	-81.0606	-66.6696			14.5	-43.2381	-57.8744
-1.09	-69.9995	-69.9995			-1.09	-69.9995	-69.9995			14.55	-81.0402	-66.7727			14.55	-39.6401	-61.0675
-1.08	-69.9995	-69.9995			-1.08	-69.9995	-69.9995			14.6	-81.019	-66.8784			14.6	-35.0069	-64.3824
-1.07	-69.9995	-69.9995			-1.07	-69.9995	-69.9995			14.65	-80.9971	-66.9863			14.65	-28.9583	-67.7307
-1.06	-69.9995	-69.9995			-1.06	-69.9995	-69.9995			14.7	-80.9747	-67.0965			14.7	-21.0081	-70.9659
-1.05	-69.9995	-69.9995			-1.05	-69.9995	-69.9995			14.75	-80.9518	-67.2086			14.75	-10.653	-73.8948
-1.04	-69.9995	-69.9995			-1.04	-69.9995	-69.9995			14.8	-80.9284	-67.3225			14.8	2.2649	-76.3233
-1.03	-69.9995	-69.9995			-1.03	-69.9995	-69.9995			14.85	-80.9047	-67.438			14.85	16.6125	-78.131
-1.02	-69.9995	-69.9995			-1.02	-69.9995	-69.9995			14.9	-80.8805	-67.555			14.9	28.7788	-79.3261
-1.01	-69.9995	-69.9995			-1.01	-69.9995	-69.9995			14.95	-80.8559	-67.6731			14.95	34.3803	-80.0326
-1	-69.9995	-69.9995			-1	-69.9995	-69.9995			15	-80.831	-67.7922			15	34.5971	-80.4175
-0.99	-69.9995	-69.9995			-0.99	-69.9995	-69.9995			15.05	-80.8056	-67.9121			15.05	34.0208	-80.6167
-0.98	-69.9995	-69.9995			-0.98	-69.9995	-69.9995			15.1	-80.7798	-68.0324			15.1	32.6806	-80.7119
-0.97	-69.9995	-69.9995			-0.97	-69.9995	-69.9995			15.15	-80.7537	-68.1531			15.15	31.0992	-80.7521
-0.96	-69.9995	-69.9995			-0.96	-69.9995	-69.9995			15.2	-80.7271	-68.2739			15.2	29.1315	-80.7633
-0.95	-69.9995	-69.9995			-0.95	-69.9995	-69.9995			15.25	-80.7001	-68.3945			15.25	27.0264	-80.7598
-0.94	-69.9995	-69.9995			-0.94	-69.9995	-69.9995			15.3	-80.6727	-68.5148			15.3	24.688	-80.7485
-0.93	-69.9995	-69.9995			-0.93	-69.9995	-69.9995			15.35	-80.6449	-68.6346			15.35	22.2602	-80.7334
-0.92	-69.9995	-69.9995			-0.92	-69.9995	-69.9995			15.4	-80.6167	-68.7536			15.4	19.6999	-80.7164
-0.91	-69.9995	-69.9995			-0.91	-69.9995	-69.9995			15.45	-80.588	-68.8716			15.45	17.0852	-80.6984
-0.9	-69.9995	-69.9995			-0.9	-69.9995	-69.9995			15.5	-80.5589	-68.9885			15.5	14.4072	-80.68
-0.89	-69.9995	-69.9995			-0.89	-69.9995	-69.9995			15.55	-80.5294	-69.104			15.55	11.7052	-80.6614
-0.88	-69.9995	-69.9995			-0.88	-69.9995	-69.9995			15.6	-80.4995	-69.2181			15.6	8.9849	-80.6428
-0.87	-69.9995	-69.9995			-0.87	-69.9995	-69.9995			15.65	-80.4691	-69.3306			15.65	6.2659	-80.6242
-0.86	-69.9995	-69.9995			-0.86	-69.9995	-69.9995			15.7	-80.4383	-69.4412			15.7	3.5566	-80.6056
-0.85	-69.9995	-69.9995			-0.85	-69.9995	-69.9995			15.75	-80.4071	-69.5499			15.75	0.8671	-80.587
-0.84	-69.9995	-69.9995			-0.84	-69.9995	-69.9995			15.8	-80.3754	-69.6566			15.8	-1.7961	-80.5684
-0.83	-69.9995	-69.9995			-0.83	-69.9995	-69.9995			15.85	-80.3432	-69.7611			15.85	-4.4277	-80.5497
-0.82	-69.9995	-69.9995			-0.82	-69.9995	-69.9995			15.9	-80.3107	-69.8634			15.9	-7.0242	-80.5309
-0.81	-69.9995	-69.9995			-0.81	-69.9995	-69.9995			15.95	-80.2776	-69.9633			15.95	-9.5833	-80.5121
-0.8	-69.9995	-69.9995			-0.8	-69.9995	-69.9995			16	-80.2441	-70.0608			16	-12.1038	-80.4931
-0.79	-69.9995	-69.9995			-0.79	-69.9995	-69.9995			16.05	-80.2102	-70.1558			16.05	-14.5852	-80.474
-0.78	-69.9995	-69.9995			-0.78	-69.9995	-69.9995			16.1	-80.1758	-70.2482			16.1	-17.0283	-80.4548
-0.77	-69.9995	-69.9995			-0.77	-69.9995	-69.9995			16.15	-80.1409	-70.338			16.15	-19.4342	-80.4354
-0.76	-69.9995	-69.9995			-0.76	-69.9995	-69.9995			16.2	-80.1056	-70.4252			16.2	-21.8049	-80.4158
-0.75	-69.9995	-69.9995			-0.75	-69.9995	-69.9995			16.25	-80.0698	-70.5098			16.25	-24.1431	-80.3962
-0.74	-69.9995	-69.9995			-0.74	-69.9995	-69.9995			16.3	-80.0336	-70.5917			16.3	-26.4524	-80.3764
-0.73	-69.9995	-69.9995			-0.73	-69.9995	-69.9995			16.35	-79.9969	-70.6708			16.35	-28.7375	-80.3564
-0.72	-69.9995	-69.9995			-0.72	-69.9995	-69.9995			16.4	-79.9597	-70.7473			16.4	-31.0045	-80.3364
-0.71	-69.9995	-69.9995			-0.71	-69.9995	-69.9995			16.45	-79.9221	-70.8211			16.45	-33.261	-80.3162
-0.7	-69.9995	-69.9995			-0.7	-69.9995	-69.9995			16.5	-79.884	-70.8922			16.5	-35.5168	-80.296
-0.69	-69.9995	-69.9995			-0.69	-69.9995	-69.9995			16.55	-79.8454	-70.9607			16.55	-37.7844	-80.2758
-0.68	-69.9995	-69.9995			-0.68	-69.9995	-69.9995			16.6	-79.8064	-71.0265			16.6	-40.0787	-80.2557
-0.67	-69.9995	-69.9995			-0.67	-69.9995	-69.9995			16.65	-79.7669	-71.0897			16.65	-42.4181	-80.2357
-0.66	-69.9995	-69.9995			-0.66	-69.9995	-69.9995			16.7	-79.7269	-71.1503			16.7	-44.8239	-80.2159
-0.65	-69.9995	-69.9995			-0.65	-69.9995	-69.9995			16.75	-79.6865	-71.2083			16.75	-47.3202	-80.1964
-0.64	-69.9995	-69.9995			-0.64	-69.9995	-69.9995			16.8	-79.6456	-71.2638			16.8	-49.9331	-80.1775
-0.63	-69.9995	-69.9995			-0.63	-69.9995	-69.9995			16.85	-79.6043	-71.3168			16.85	-52.688	-80.1592
-0.62	-69.9995	-69.9995			-0.62	-69.9995	-69.9995			16.9	-79.5625	-71.3674			16.9	-55.606	-80.1418
-0.61	-69.9995	-69.9995			-0.61	-69.9995	-69.9995			16.95	-79.5203	-71.4156			16.95	-58.6969	-80.1254
-0.6	-69.9995	-69.9995			-0.6	-69.9995	-69.9995			17	-79.4776	-71.4615			17	-61.9477	-80.1104
-0.59	-69.9995	-69.9995			-0.59	-69.9995	-69.9995			17.05	-79.4344	-71.505			17.05	-65.3086	-80.0967
-0.58	-69.9995	-69.9995			-0.58	-69.9995	-69.9995			17.1	-79.3908	-71.5463			17.1	-68.6775	-80.0845
-0.57	-69.9995	-69.9995			-0.57	-69.9995	-69.9995			17.15	-79.3468	-71.5855			17.15	-71.8935	-80.0736
-0.56	-69.9995	-69.9995			-0.56	-69.9995	-69.9995			17.2	-79.3023	-71.6224			17.2	-74.756	-80.0635
-0.55	-69.9995	-69.9995			-0.55	-69.9995	-69.9995			17.25	-79.2574	-71.6573			17.25	-77.0807	-80.0536
-0.54	-69.9995	-69.9995			-0.54	-69.9995	-69.9995			17.3	-79.2121	-71.6901			17.3	-78.7762	-80.0428
-0.53	-69.9995	-69.9995			-0.53	-69.9995	-69.9995			17.35	-79.1664	-71.7209			17.35	-79.883	-80.0302
-0.52	-69.9995	-69.9995			-0.52	-69.9995	-69.9995			17.4	-79.1202	-71.7498			17.4	-80.5378	-80.0151
-0.51	-69.9995	-69.9995			-0.51	-69.9995	-69.9995			17.45	-79.0736	-71.7768			17.45	-80.8966	-79.9969
-0.5	-69.9995	-69.9995			-0.5	-69.9995	-69.9995			17.5	-79.0266	-71.802			17.5	-81.082	-79.9758
-0.49	-69.9995	-69.9995			-0.49	-69.9995	-69.9995			17.55	-78.9792	-71.8254			17.55	-81.1722	-79.9518
-0.48	-69.9995	-69.9995			-0.48	-69.9995	-69.9995			17.6	-78.9314	-71.847			17.6	-81.2117	-79.9253
-0.47	-69.9995	-69.9995			-0.47	-69.9995	-69.9995			17.65	-78.8832	-71.867			17.65	-81.2243	-79.8966
-0.46	-69.9995	-69.9995			-0.46	-69.9995	-69.9995			17.7	-78.8346	-71.8853			17.7	-81.2227	-79.8659
-0.45	-69.9995	-69.9995			-0.45	-69.9995	-69.9995			17.75	-78.7856	-71.9021			17.75	-81.2132	-79.8336
-0.44	-69.9995	-69.9995			-0.44	-69.9995	-69.9995			17.8	-78.7362	-71.9173			17.8	-81.1994	-79.7997
-0.43	-69.9995	-69.9995			-0.43	-69.9995	-69.9995			17.85	-78.6865	-71.9311			17.85	-81.1829	-79.7645
-0.42	-69.9995	-69.9995			-0.42	-69.9995	-69.9995			17.9	-78.6364	-71.9434			17.9	-81.1648	-79.7281
-0.41	-69.9995	-69.9995			-0.41	-69.9995	-69.9995			17.95	-78.586	-71.9543			17.95	-81.1456	-79.6908
-0.4	-69.9995	-69.9995			-0.4	-69.9995	-69.9995			18	-78.5352	-71.9638			18	-81.1256	-79.6524
-0.39	-69.9995	-69.9995			-0.39	-69.9995	-69.9995			18.05	-78.484	-71.9721			18.05	-81.1049	-79.6132
-0.38	-69.9995	-69.9995			-0.38	-69.9995	-69.9995			18.1	-78.4325	-71.9791			18.1	-81.0837	-79.5732
-0.37	-69.9995	-69.9995			-0.37	-69.9995	-69.9995			18.15	-78.3807	-71.9849			18.15	-81.0619	-79.5325
-0.36	-69.9995	-69.9995			-0.36	-69.9995	-69.9995			18.2	-78.3286	-71.9895			18.2	-81.0397	-79.4912
-0.35	-69.9995	-69.9995			-0.35	-69.9995	-69.9995			18.25	-78.2761	-71.993			18.25	-81.017	-79.4491
-0.34	-69.9995	-69.9995			-0.34	-69.9995	-69.9995			18.3	-78.2234	-71.9953			18.3	-80.9939	-79.4065
-0.33	-69.9995	-69.9995			-0.33	-69.9995	-69.9995			18.35	-78.1703	-71.9966			18.35	-80.9703	-79.3634
-0.32	-69.9995	-69.9995			-0.32	-69.9995	-69.9995			18.4	-78.117	-71.9969			18.4	-80.9463	-79.3196
-0.31	-69.9995	-69.9995			-0.31	-69.9995	-69.9995			18.45	-78.0634	-71.9962			18.45	-80.9218	-79.2754
-0.3	-69.9995	-69.9995			-0.3	-69.9995	-69.9995			18.5	-78.0095	-71.9946			18.5	-80.8969	-79.2306
-0.29	-69.9995	-69.9995			-0.29	-69.9995	-69.9995			18.55	-77.9553	-71.992			18.55	-80.8715	-79.1854
-0.28	-69.9995	-69.9995			-0.28	-69.9995	-69.9995			18.6	-77.9009	-71.9886			18.6	-80.8457	-79.1398
-0.27	-69.9995	-69.9995			-0.27	-69.9995	-69.9995			18.65	-77.8462	-71.9843			18.65	-80.8194	-79.0936
-0.26	-69.9995	-69.9995			-0.26	-69.9995	-69.9995			18.7	-77.7913	-71.9791			18.7	-80.7926	-79.0471
-0.25	-69.9995	-69.9995			-0.25	-69.9995	-69.9995			18.75	-77.7362	-71.9732			18.75	-80.7654	-79.0001
-0.24	-69.9995	-69.9995			-0.24	-69.9995	-69.9995			18.8	-77.6808	-71.9666			18.8	-80.7377	-78.9527
-0.23	-69.9995	-69.9995			-0.23	-69.9995	-69.9995			18.85	-77.6252	-71.9592			18.85	-80.7096	-78.9049
-0.22	-69.9995	-69.9995			-0.22	-69.9995	-69.9995			18.9	-77.5694	-71.9511			18.9	-80.681	-78.8567
-0.21	-69.9995	-69.9995			-0.21	-69.9995	-69.9995			18.95	-77.5134	-71.9423			18.95	-80.6519	-78.8082
-0.2	-69.9995	-69.9995			-0.2	-69.9995	-69.9995			19	-77.4573	-71.9329			19	-80.6223	-78.7592
-0.19	-69.9995	-69.9995			-0.19	-69.9995	-69.9995			19.05	-77.4009	-71.9229			19.05	-80.5923	-78.71
-0.18	-69.9995	-69.9995			-0.18	-69.9995	-69.9995			19.1	-77.3444	-71.9123			19.1	-80.5618	-78.6603
-0.17	-69.9995	-69.9995			-0.17	-69.9995	-69.9995			19.15	-77.2877	-71.9011			19.15	-80.5308	-78.6103
-0.16	-69.9995	-69.9995			-0.16	-69.9995	-69.9995			19.2	-77.2309	-71.8893			19.2	-80.4993	-78.56
-0.15	-69.9995	-69.9995			-0.15	-69.9995	-69.9995			19.25	-77.1739	-71.877			19.25	-80.4673	-78.5094
-0.14	-69.9995	-69.9995			-0.14	-69.9995	-69.9995			19.3	-77.1168	-71.8642			19.3	-80.4348	-78.4584
-0.13	-69.9995	-69.9995			-0.13	-69.9995	-69.9995			19.35	-77.0595	-71.851			19.35	-80.4019	-78.4072
-0.12	-69.9995	-69.9995			-0.12	-69.9995	-69.9995			19.4	-77.0022	-71.8373			19.4	-80.3685	-78.3556
-0.11	-69.9995	-69.9995			-0.11	-69.9995	-69.9995			19.45	-76.9447	-71.8231			19.45	-80.3345	-78.3038
-0.1	-69.9995	-69.9995			-0.1	-69.9995	-69.9995			19.5	-76.8872	-71.8085			19.5	-80.3001	-78.2516
-0.09	-69.9995	-69.9995			-0.09	-69.9995	-69.9995			19.55	-76.8295	-71.7935			19.55	-80.2652	-78.1992
-0.08	-69.9995	-69.9995			-0.08	-69.9995	-69.9995			19.6	-76.7718	-71.7782			19.6	-80.2298	-78.1465
-0.07	-69.9995	-69.9995			-0.07	-69.9995	-69.9995			19.65	-76.714	-71.7625			19.65	-80.1939	-78.0936
-0.06	-69.9995	-69.9995			-0.06	-69.9995	-69.9995			19.7	-76.6561	-71.7464			19.7	-80.1576	-78.0404
-0.05	-69.9995	-69.9995			-0.05	-69.9995	-69.9995			19.75	-76.5982	-71.73			19.75	-80.1207	-77.9869
-0.04	-69.9995	-69.9995			-0.04	-69.9995	-69.9995			19.8	-76.5402	-71.7132			19.8	-80.0833	-77.9332
-0.03	-69.9995	-69.9995			-0.03	-69.9995	-69.9995			19.85	-76.4822	-71.6962			19.85	-80.0455	-77.8793
-0.02	-69.9995	-69.9995			-0.02	-69.9995	-69.9995			19.9	-76.4242	-71.6789			19.9	-80.0072	-77.8252
-0.01	-69.9995	-69.9995			-0.01	-69.9995	-69.9995			19.95	-76.3662	-71.6614			19.95	-79.9683	-77.7709
0	-69.9995	-69.9995			0	-69.9995	-69.9995			20	-76.3081	-71.6435			20	-79.929	-77.7163
0.01	-69.9995	-69.9995			0.01	-69.9995	-69.9995			20.05	-76.25	-71.6255			20.05	-79.8893	-77.6616
0.02	-69.9995	-69.9995			0.02	-69.9995	-69.9995			20.1	-76.192	-71.6072			20.1	-79.849	-77.6067
0.03	-69.9995	-69.9995			0.03	-69.9995	-69.9995			20.15	-76.1339	-71.5887			20.15	-79.8082	-77.5516
0.04	-69.9995	-69.9995			0.04	-69.9995	-69.9995			20.2	-76.0759	-71.57			20.2	-79.767	-77.4963
0.05	-69.9995	-69.9995			0.05	-69.9995	-69.9995			20.25	-76.0179	-71.5511			20.25	-79.7253	-77.4409
0.06	-69.9995	-69.9995			0.06	-69.9995	-69.9995			20.3	-75.96	-71.532			20.3	-79.6832	-77.3853
0.07	-69.9995	-69.9995			0.07	-69.9995	-69.9995			20.35	-75.9021	-71.5128			20.35	-79.6405	-77.3296
0.08	-69.9995	-69.9995			0.08	-69.9995	-69.9995			20.4	-75.8442	-71.4934			20.4	-79.5974	-77.2737
0.09	-69.9995	-69.9995			0.09	-69.9995	-69.9995			20.45	-75.7864	-71.4739			20.45	-79.5539	-77.2177
0.1	-69.9995	-69.9995			0.1	-69.9995	-69.9995			20.5	-75.7287	-71.4543			20.5	-79.5099	-77.1616
0.11	-69.9995	-69.9995			0.11	-69.9995	-69.9995			20.55	-75.6711	-71.4345			20.55	-79.4654	-77.1053
0.12	-69.9995	-69.9995			0.12	-69.9995	-69.9995			20.6	-75.6135	-71.4146			20.6	-79.4205	-77.049
0.13	-69.9995	-69.9995			0.13	-69.9995	-69.9995			20.65	-75.556	-71.3946			20.65	-79.3751	-76.9926
0.14	-69.9995	-69.9995			0.14	-69.9995	-69.9995			20.7	-75.4987	-71.3746			20.7	-79.3293	-76.936
0.15	-69.9995	-69.9995			0.15	-69.9995	-69.9995			20.75	-75.4414	-71.3544			20.75	-79.2831	-76.8794
0.16	-69.9995	-69.9995			0.16	-69.9995	-69.9995			20.8	-75.3842	-71.3342			20.8	-79.2364	-76.8227
0.17	-69.9995	-69.9995			0.17	-69.9995	-69.9995			20.85	-75.3272	-71.3139			20.85	-79.1893	-76.766
0.18	-69.9995	-69.9995			0.18	-69.9995	-69.9995			20.9	-75.2703	-71.2936			20.9	-79.1418	-76.7092
0.19	-69.9995	-69.9995			0.19	-69.9995	-69.9995			20.95	-75.2135	-71.2732			20.95	-79.0938	-76.6523
0.2	-69.9995	-69.9995			0.2	-69.9995	-69.9995			21	-75.1569	-71.2528			21	-79.0455	-76.5954
0.21	-69.9995	-69.9995			0.21	-69.9995	-69.9995			21.05	-75.1004	-71.2323			21.05	-78.9967	-76.5385
0.22	-69.9995	-69.9995			0.22	-69.9995	-69.9995			21.1	-75.044	-71.2119			21.1	-78.9476	-76.4815
0.23	-69.9995	-69.9995			0.23	-69.9995	-69.9995			21.15	-74.9879	-71.1914			21.15	-78.898	-76.4245
0.24	-69.9995	-69.9995			0.24	-69.9995	-69.9995			21.2	-74.9318	-71.1709			21.2	-78.8481	-76.3675
0.25	-69.9995	-69.9995			0.25	-69.9995	-69.9995			21.25	-74.876	-71.1504			21.25	-78.7978	-76.3105
0.26	-69.9995	-69.9995			0.26	-69.9995	-69.9995			21.3	-74.8203	-71.1299			21.3	-78.7471	-76.2535
0.27	-69.9995	-69.9995			0.27	-69.9995	-69.9995			21.35	-74.7648	-71.1094			21.35	-78.696	-76.1965
0.28	-69.9995	-69.9995			0.28	-69.9995	-69.9995			21.4	-74.7095	-71.0889			21.4	-78.6446	-76.1395
0.29	-69.9995	-69.9995			0.29	-69.9995	-69.9995			21.45	-74.6544	-71.0685			21.45	-78.5929	-76.0826
0.3	-69.9995	-69.9995			0.3	-69.9995	-69.9995			21.5	-74.5995	-71.0481			21.5	-78.5408	-76.0256
0.31	-69.9995	-69.9995			0.31	-69.9995	-69.9995			21.55	-74.5447	-71.0277			21.55	-78.4883	-75.9687
0.32	-69.9995	-69.9995			0.32	-69.9995	-69.9995			21.6	-74.4902	-71.0074			21.6	-78.4356	-75.9119
0.33	-69.9995	-69.9995			0.33	-69.9995	-69.9995			21.65	-74.4359	-70.9871			21.65	-78.3825	-75.8551
0.34	-69.9995	-69.9995			0.34	-69.9995	-69.9995			21.7	-74.3818	-70.9669			21.7	-78.3291	-75.7984
0.35	-69.9995	-69.9995			0.35	-69.9995	-69.9995			21.75	-74.328	-70.9467			21.75	-78.2753	-75.7417
0.36	-69.9995	-69.9995			0.36	-69.9995	-69.9995			21.8	-74.2743	-70.9266			21.8	-78.2213	-75.6851
0.37	-69.9995	-69.9995			0.37	-69.9995	-69.9995			21.85	-74.2209	-70.9065			21.85	-78.167	-75.6286
0.38	-69.9995	-69.9995			0.38	-69.9995	-69.9995			21.9	-74.1677	-70.8865			21.9	-78.1125	-75.5721
0.39	-69.9995	-69.9995			0.39	-69.9995	-69.9995			21.95	-74.1148	-70.8667			21.95	-78.0576	-75.5158
0.4	-69.9995	-69.9995			0.4	-69.9995	-69.9995			22	-74.0621	-70.8468			22	-78.0025	-75.4595
0.41	-69.9995	-69.9995			0.41	-69.9995	-69.9995			22.05	-74.0097	-70.8271			22.05	-77.9471	-75.4034
0.42	-69.9995	-69.9995			0.42	-69.9995	-69.9995			22.1	-73.9575	-70.8075			22.1	-77.8915	-75.3473
0.43	-69.9995	-69.9995			0.43	-69.9995	-69.9995			22.15	-73.9055	-70.7879			22.15	-77.8356	-75.2914
0.44	-69.9995	-69.9995			0.44	-69.9995	-69.9995			22.2	-73.8538	-70.7685			22.2	-77.7795	-75.2356
0.45	-69.9995	-69.9995			0.45	-69.9995	-69.9995			22.25	-73.8024	-70.7491			22.25	-77.7232	-75.1799
0.46	-69.9995	-69.9995			0.46	-69.9995	-69.9995			22.3	-73.7512	-70.7299			22.3	-77.6667	-75.1243
0.47	-69.9995	-69.9995			0.47	-69.9995	-69.9995			22.35	-73.7003	-70.7108			22.35	-77.61	-75.0689
0.48	-69.9995	-69.9995			0.48	-69.9995	-69.9995			22.4	-73.6497	-70.6918			22.4	-77.553	-75.0136
0.49	-69.9995	-69.9995			0.49	-69.9995	-69.9995			22.45	-73.5993	-70.6729			22.45	-77.4959	-74.9585
0.5	-69.9995	-69.9995			0.5	-69.9995	-69.9995			22.5	-73.5493	-70.6541			22.5	-77.4387	-74.9035
0.51	-69.9995	-69.9995			0.51	-69.9995	-69.9995			22.55	-73.4995	-70.6354			22.55	-77.3812	-74.8487
0.52	-69.9995	-69.9995			0.52	-69.9995	-69.9995			22.6	-73.45	-70.6169			22.6	-77.3236	-74.794
0.53	-69.9995	-69.9995			0.53	-69.9995	-69.9995			22.65	-73.4007	-70.5985			22.65	-77.2658	-74.7395
0.54	-69.9995	-69.9995			0.54	-69.9995	-69.9995			22.7	-73.3518	-70.5802			22.7	-77.2079	-74.6852
0.55	-69.9995	-69.9995			0.55	-69.9995	-69.9995			22.75	-73.3031	-70.5621			22.75	-77.1499	-74.631
0.56	-69.9995	-69.9995			0.56	-69.9995	-69.9995			22.8	-73.2548	-70.5441			22.8	-77.0917	-74.5771
0.57	-69.9995	-69.9995			0.57	-69.9995	-69.9995			22.85	-73.2067	-70.5263			22.85	-77.0335	-74.5233
0.58	-69.9995	-69.9995			0.58	-69.9995	-69.9995			22.9	-73.1589	-70.5086			22.9	-76.9751	-74.4697
0.59	-69.9995	-69.9995			0.59	-69.9995	-69.9995			22.95	-73.1114	-70.491			22.95	-76.9166	-74.4163
0.6	-69.9995	-69.9995			0.6	-69.9995	-69.9995			23	-73.0643	-70.4736			23	-76.858	-74.3631
0.61	-69.9995	-69.9995			0.61	-69.9995	-69.9995			23.05	-73.0174	-70.4564			23.05	-76.7994	-74.31
0.62	-69.9995	-69.9995			0.62	-69.9995	-69.9995			23.1	-72.9708	-70.4393			23.1	-76.7407	-74.2572
0.63	-69.9995	-69.9995			0.63	-69.9995	-69.9995			23.15	-72.9246	-70.4223			23.15	-76.6819	-74.2046
0.64	-69.9995	-69.9995			0.64	-69.9995	-69.9995			23.2	-72.8786	-70.4056			23.2	-76.6231	-74.1522
0.65	-69.9995	-69.9995			0.65	-69.9995	-69.9995			23.25	-72.833	-70.3889			23.25	-76.5643	-74.1001
0.66	-69.9995	-69.9995			0.66	-69.9995	-69.9995			23.3	-72.7877	-70.3725			23.3	-76.5054	-74.0481
0.67	-69.9995	-69.9995			0.67	-69.9995	-69.9995			23.35	-72.7426	-70.3562			23.35	-76.4464	-73.9964
0.68	-69.9995	-69.9995			0.68	-69.9995	-69.9995			23.4	-72.6979	-70.3401			23.4	-76.3875	-73.9449
0.69	-69.9995	-69.9995			0.69	-69.9995	-69.9995			23.45	-72.6535	-70.3241			23.45	-76.3286	-73.8936
0.7	-69.9995	-69.9995			0.7	-69.9995	-69.9995			23.5	-72.6095	-70.3083			23.5	-76.2696	-73.8425
0.71	-69.9995	-69.9995			0.71	-69.9995	-69.9995			23.55	-72.5657	-70.2927			23.55	-76.2107	-73.7917
0.72	-69.9995	-69.9995			0.72	-69.9995	-69.9995			23.6	-72.5223	-70.2773			23.6	-76.1517	-73.7412
0.73	-69.9995	-69.9995			0.73	-69.9995	-69.9995			23.65	-72.4792	-70.262			23.65	-76.0928	-73.6908
0.74	-69.9995	-69.9995			0.74	-69.9995	-69.9995			23.7	-72.4364	-70.2469			23.7	-76.034	-73.6407
0.75	-69.9995	-69.9995			0.75	-69.9995	-69.9995			23.75	-72.3939	-70.232			23.75	-75.9752	-73.5909
0.76	-69.9995	-69.9995			0.76	-69.9995	-69.9995			23.8	-72.3518	-70.2173			23.8	-75.9164	-73.5413
0.77	-69.9995	-69.9995			0.77	-69.9995	-69.9995			23.85	-72.3099	-70.2028			23.85	-75.8577	-73.492
0.78	-69.9995	-69.9995			0.78	-69.9995	-69.9995			23.9	-72.2684	-70.1884			23.9	-75.799	-73.4429
0.79	-69.9995	-69.9995			0.79	-69.9995	-69.9995			23.95	-72.2273	-70.1743			23.95	-75.7404	-73.394
0.8	-69.9995	-69.9995			0.8	-69.9995	-69.9995			24	-72.1864	-70.1603			24	-75.6819	-73.3455
0.81	-69.9995	-69.9995			0.81	-69.9995	-69.9995			24.05	-72.1459	-70.1465			24.05	-75.6235	-73.2972
0.82	-69.9995	-69.9995			0.82	-69.9995	-69.9995			24.1	-72.1057	-70.1329			24.1	-75.5652	-73.2491
0.83	-69.9995	-69.9995			0.83	-69.9995	-69.9995			24.15	-72.0658	-70.1195			24.15	-75.5069	-73.2013
0.84	-69.9995	-69.9995			0.84	-69.9995	-69.9995			24.2	-72.0263	-70.1063			24.2	-75.4488	-73.1538
0.85	-69.9995	-69.9995			0.85	-69.9995	-69.9995			24.25	-71.9871	-70.0932			24.25	-75.3908	-73.1066
0.86	-69.9995	-69.9995			0.86	-69.9995	-69.9995			24.3	-71.9482	-70.0804			24.3	-75.3329	-73.0596
0.87	-69.9995	-69.9995			0.87	-69.9995	-69.9995			24.35	-71.9097	-70.0677			24.35	-75.2752	-73.0129
0.88	-69.9995	-69.9995			0.88	-69.9995	-69.9995			24.4	-71.8715	-70.0553			24.4	-75.2175	-72.9665
0.89	-69.9995	-69.9995			0.89	-69.9995	-69.9995			24.45	-71.8336	-70.043			24.45	-75.1601	-72.9203
0.9	-69.9995	-69.9995			0.9	-69.9995	-69.9995			24.5	-71.7961	-70.031			24.5	-75.1027	-72.8744
0.91	-69.9995	-69.9995			0.91	-69.9995	-69.9995			24.55	-71.7589	-70.0191			24.55	-75.0456	-72.8288
0.92	-69.9995	-69.9995			0.92	-69.9995	-69.9995			24.6	-71.722	-70.0075			24.6	-74.9885	-72.7835
0.93	-69.9995	-69.9995			0.93	-69.9995	-69.9995			24.65	-71.6855	-69.996			24.65	-74.9317	-72.7385
0.94	-69.9995	-69.9995			0.94	-69.9995	-69.9995			24.7	-71.6493	-69.9847			24.7	-74.875	-72.6937
0.95	-69.9995	-69.9995			0.95	-69.9995	-69.9995			24.75	-71.6134	-69.9737			24.75	-74.8185	-72.6493
0.96	-69.9995	-69.9995			0.96	-69.9995	-69.9995			24.8	-71.5778	-69.9628			24.8	-74.7622	-72.6051
0.97	-69.9995	-69.9995			0.97	-69.9995	-69.9995			24.85	-71.5426	-69.9521			24.85	-74.706	-72.5612
0.98	-69.9995	-69.9995			0.98	-69.9995	-69.9995			24.9	-71.5078	-69.9416			24.9	-74.6501	-72.5176
0.99	-69.9995	-69.9995			0.99	-69.9995	-69.9995			24.95	-71.4732	-69.9314			24.95	-74.5943	-72.4743
1	-69.7995	-69.9995			1	-69.9995	-69.8661			25	-71.439	-69.9213			25	-74.5388	-72.4313
1.01	-69.601	-69.9994			1.01	-69.9994	-69.7338			25.05	-71.4052	-69.9114			25.05	-74.4834	-72.3886
1.02	-69.404	-69.9992			1.02	-69.9992	-69.6024			25.1	-71.3716	-69.9018			25.1	-74.4283	-72.3462
1.03	-69.2084	-69.9988			1.03	-69.9988	-69.4719			25.15	-71.3384	-69.8923			25.15	-74.3734	-72.304
1.04	-69.0142	-69.9984			1.04	-69.9984	-69.3423			25.2	-71.3056	-69.883			25.2	-74.3187	-72.2622
1.05	-68.8213	-69.9979			1.05	-69.9979	-69.2135			25.25	-71.2731	-69.874			25.25	-74.2643	-72.2206
1.06	-68.6298	-69.9973			1.06	-69.9973	-69.0856			25.3	-71.2409	-69.8651			25.3	-74.2101	-72.1794
1.07	-68.4395	-69.9966			1.07	-69.9966	-68.9585			25.35	-71.209	-69.8565			25.35	-74.1561	-72.1384
1.08	-68.2505	-69.9958			1.08	-69.9958	-68.8322			25.4	-71.1775	-69.848			25.4	-74.1023	-72.0978
1.09	-68.0626	-69.9949			1.09	-69.9949	-68.7067			25.45	-71.1463	-69.8397			25.45	-74.0488	-72.0575
1.1	-67.876	-69.9939			1.1	-69.9939	-68.582			25.5	-71.1155	-69.8317			25.5	-73.9956	-72.0174
1.11	-67.6904	-69.9928			1.11	-69.9928	-68.4579			25.55	-71.085	-69.8238			25.55	-73.9426	-71.9777
1.12	-67.506	-69.9916			1.12	-69.9916	-68.3346			25.6	-71.0548	-69.8162			25.6	-73.8898	-71.9382
1.13	-67.3226	-69.9904			1.13	-69.9904	-68.2119			25.65	-71.025	-69.8087			25.65	-73.8373	-71.8991
1.14	-67.1403	-69.989			1.14	-69.989	-68.09			25.7	-70.9955	-69.8014			25.7	-73.7851	-71.8602
1.15	-66.959	-69.9875			1.15	-69.9875	-67.9686			25.75	-70.9664	-69.7944			25.75	-73.7331	-71.8217
1.16	-66.7786	-69.986			1.16	-69.986	-67.8479			25.8	-70.9375	-69.7875			25.8	-73.6814	-71.7835
1.17	-66.5992	-69.9844			1.17	-69.9844	-67.7278			25.85	-70.909	-69.7808			25.85	-73.63	-71.7456
1.18	-66.4206	-69.9827			1.18	-69.9827	-67.6083			25.9	-70.8809	-69.7743			25.9	-73.5789	-71.708
1.19	-66.2429	-69.9809			1.19	-69.9809	-67.4894			25.95	-70.8531	-69.768			25.95	-73.528	-71.6706
1.2	-66.0661	-69.979			1.2	-69.979	-67.371			26	-69.8256	-69.762			26	-73.4774	-71.1336
1.21	-65.89	-69.9771			1.21	-69.9771	-67.2532			26.05	-68.835	-69.7541			26.05	-73.4251	-70.6141
1.22	-65.7147	-69.975			1.22	-69.975	-67.1359			26.1	-67.8769	-69.7445			26.1	-73.3713	-70.1101
1.23	-65.5401	-69.9729			1.23	-69.9729	-67.019			26.15	-66.9472	-69.7335			26.15	-73.316	-69.6202
1.24	-65.3662	-69.9707			1.24	-69.9707	-66.9027			26.2	-66.0422	-69.721			26.2	-73.2595	-69.1429
1.25	-65.1929	-69.9684			1.25	-69.9685	-66.7868			26.25	-65.1577	-69.7072			26.25	-73.2018	-68.6771
1.26	-65.0202	-69.9661			1.26	-69.9661	-66.6713			26.3	-64.2894	-69.692			26.3	-73.143	-68.2214
1.27	-64.8481	-69.9637			1.27	-69.9637	-66.5562			26.35	-63.4322	-69.6757			26.35	-73.0832	-67.7747
1.28	-64.6765	-69.9611			1.28	-69.9612	-66.4416			26.4	-62.58	-69.6582			26.4	-73.0225	-67.3357
1.29	-64.5053	-69.9586			1.29	-69.9586	-66.3273			26.45	-61.7261	-69.6396			26.45	-72.9609	-66.9032
1.3	-64.3346	-69.9559			1.3	-69.9559	-66.2134			26.5	-60.8622	-69.6198			26.5	-72.8985	-66.4759
1.31	-64.1643	-69.9532			1.31	-69.9532	-66.0998			26.55	-59.9785	-69.5989			26.55	-72.8355	-66.0523
1.32	-63.9943	-69.9503			1.32	-69.9504	-65.9866			26.6	-59.0635	-69.5768			26.6	-72.7717	-65.6312
1.33	-63.8246	-69.9475			1.33	-69.9475	-65.8736			26.65	-58.1026	-69.5536			26.65	-72.7073	-65.2108
1.34	-63.6551	-69.9445			1.34	-69.9445	-65.7609			26.7	-57.0784	-69.5291			26.7	-72.6422	-64.7897
1.35	-63.4858	-69.9415			1.35	-69.9415	-65.6485			26.75	-55.9687	-69.5032			26.75	-72.5766	-64.3659
1.36	-63.3167	-69.9383			1.36	-69.9384	-65.5363			26.8	-54.7454	-69.4758			26.8	-72.5104	-63.9377
1.37	-63.1476	-69.9352			1.37	-69.9352	-65.4243			26.85	-53.3718	-69.4468			26.85	-72.4436	-63.5027
1.38	-62.9786	-69.9319			1.38	-69.932	-65.3125			26.9	-51.7996	-69.4157			26.9	-72.3762	-63.0586
1.39	-62.8095	-69.9286			1.39	-69.9287	-65.2009			26.95	-49.9635	-69.3824			26.95	-72.3082	-62.6027
1.4	-62.6403	-69.9252			1.4	-69.9253	-65.0894			27	-47.7734	-69.3462			27	-72.2397	-62.1319
1.41	-62.471	-69.9217			1.41	-69.9218	-64.9781			27.05	-46.103	-69.3067			27.05	-72.1704	-62.1426
1.42	-62.3014	-69.9182			1.42	-69.9183	-64.8668			27.1	-43.6873	-69.2648			27.1	-72.1025	-62.1106
1.43	-62.1315	-69.9145			1.43	-69.9147	-64.7556			27.15	-40.3774	-69.2192			27.15	-72.0356	-62.0419
1.44	-61.9613	-69.9109			1.44	-69.911	-64.6445			27.2	-35.9306	-69.1681			27.2	-71.9697	-61.9417
1.45	-61.7907	-69.9071			1.45	-69.9073	-64.5334			27.25	-29.978	-69.1095			27.25	-71.9044	-61.8143
1.46	-61.6195	-69.9033			1.46	-69.9035	-64.4223			27.3	-22.0069	-69.0405			27.3	-71.8398	-61.6626
1.47	-61.4478	-69.8994			1.47	-69.8996	-64.3112			27.35	-11.4269	-68.9574			27.35	-71.7756	-61.4887
1.48	-61.2754	-69.8954			1.48	-69.8957	-64.2			27.4	2.0802	-68.8555			27.4	-71.7119	-61.2939
1.49	-61.1023	-69.8914			1.49	-69.8917	-64.0887			27.45	17.5033	-68.7294			27.45	-71.6484	-61.0784
1.5	-60.9283	-69.8872			1.5	-69.8876	-63.9774			27.5	30.8547	-68.5759			27.5	-71.5852	-60.8421
1.51	-60.7534	-69.8831			1.51	-69.8835	-63.8658			27.55	36.6819	-68.3999			27.55	-71.5221	-60.5839
1.52	-60.5776	-69.8788			1.52	-69.8793	-63.7542			27.6	36.4635	-68.2166			27.6	-71.4591	-60.3021
1.53	-60.4005	-69.8745			1.53	-69.875	-63.6423			27.65	36.096	-68.0379			27.65	-71.3961	-59.9945
1.54	-60.2223	-69.8701			1.54	-69.8707	-63.5302			27.7	34.6694	-67.8633			27.7	-71.3329	-59.6581
1.55	-60.0428	-69.8656			1.55	-69.8663	-63.4179			27.75	33.3701	-67.6944			27.75	-71.2695	-59.289
1.56	-59.8618	-69.8611			1.56	-69.8618	-63.3053			27.8	31.3801	-67.5305			27.8	-71.2058	-58.8825
1.57	-59.6793	-69.8564			1.57	-69.8573	-63.1923			27.85	29.5533	-67.3724			27.85	-71.1416	-58.4326
1.58	-59.4952	-69.8518			1.58	-69.8527	-63.079			27.9	27.2157	-67.2193			27.9	-71.0768	-57.9322
1.59	-59.3092	-69.847			1.59	-69.848	-62.9653			27.95	25.0126	-67.072			27.95	-71.0112	-57.372
1.6	-59.1214	-69.8421			1.6	-69.8433	-62.8512			28	22.4713	-66.9297			28	-70.9446	-56.7408
1.61	-58.9315	-69.8372			1.61	-69.8385	-62.7366			28.05	20.0085	-66.7929			28.05	-70.8767	-56.0241
1.62	-58.7393	-69.8322			1.62	-69.8336	-62.6216			28.1	17.3597	-66.661			28.1	-70.8073	-55.2038
1.63	-58.5449	-69.8272			1.63	-69.8287	-62.506			28.15	14.7448	-66.5342			28.15	-70.736	-54.2561
1.64	-58.3479	-69.822			1.64	-69.8237	-62.3898			28.2	12.0507	-66.4122			28.2	-70.6624	-53.1502
1.65	-58.1483	-69.8168			1.65	-69.8186	-62.273			28.25	9.3731	-66.2949			28.25	-70.5858	-51.8453
1.66	-57.9459	-69.8115			1.66	-69.8135	-62.1556			28.3	6.6777	-66.1821			28.3	-70.5057	-50.2866
1.67	-57.7404	-69.8061			1.67	-69.8083	-62.0374			28.35	4.0008	-66.0737			28.35	-70.4211	-48.3993
1.68	-57.5317	-69.8006			1.68	-69.803	-61.9185			28.4	1.3373	-65.9696			28.4	-70.3308	-46.08
1.69	-57.3196	-69.795			1.69	-69.7976	-61.7989			28.45	-1.2997	-65.8696			28.45	-70.2334	-43.184
1.7	-57.1038	-69.7894			1.7	-69.7922	-61.6784			28.5	-3.9081	-65.7735			28.5	-70.1267	-39.5074
1.71	-56.8843	-69.7837			1.71	-69.7868	-61.557			28.55	-6.4831	-65.6813			28.55	-70.008	-34.7633
1.72	-56.6606	-69.7778			1.72	-69.7812	-61.4346			28.6	-9.0228	-65.5927			28.6	-69.8733	-28.5576
1.73	-56.4326	-69.7719			1.73	-69.7756	-61.3113			28.65	-11.5258	-65.5079			28.65	-69.7174	-20.3877
1.74	-56.2	-69.7659			1.74	-69.7699	-61.1869			28.7	-13.9917	-65.4265			28.7	-69.5332	-9.7401
1.75	-55.9625	-69.7598			1.75	-69.7642	-61.0614			28.75	-16.4208	-65.3486			28.75	-69.3116	3.5094
1.76	-55.7199	-69.7536			1.76	-69.7583	-60.9348			28.8	-18.8141	-65.2741			28.8	-69.0435	18.069
1.77	-55.4718	-69.7473			1.77	-69.7524	-60.8069			28.85	-21.1735	-65.203			28.85	-68.7251	30.0332
1.78	-55.2179	-69.7409			1.78	-69.7465	-60.6778			28.9	-23.5012	-65.1352			28.9	-68.3679	35.0445
1.79	-54.9578	-69.7344			1.79	-69.7404	-60.5473			28.95	-25.8007	-65.0706			28.95	-68.0002	34.9724
1.8	-54.6911	-69.7278			1.8	-69.7343	-60.4154			29	-28.0761	-65.0094			29	-67.6415	34.375
1.81	-54.4175	-69.7211			1.81	-69.7281	-60.282			29.05	-30.333	-64.9515			29.05	-67.2927	32.9545
1.82	-54.1366	-69.7143			1.82	-69.7218	-60.147			29.1	-32.5785	-64.897			29.1	-66.9556	31.3878
1.83	-53.8479	-69.7073			1.83	-69.7155	-60.0105			29.15	-34.8216	-64.8458			29.15	-66.6296	29.3821
1.84	-53.5508	-69.7002			1.84	-69.7091	-59.8721			29.2	-37.0737	-64.7982			29.2	-66.315	27.2943
1.85	-53.245	-69.6931			1.85	-69.7026	-59.732			29.25	-39.349	-64.7542			29.25	-66.0109	24.937
1.86	-52.9297	-69.6857			1.86	-69.696	-59.59			29.3	-41.6646	-64.714			29.3	-65.717	22.5213
1.87	-52.6046	-69.6783			1.87	-69.6893	-59.446			29.35	-44.0409	-64.6777			29.35	-65.4325	19.9531
1.88	-52.2688	-69.6707			1.88	-69.6826	-59.3			29.4	-46.501	-64.6457			29.4	-65.1565	17.3446
1.89	-51.9218	-69.663			1.89	-69.6758	-59.1518			29.45	-49.0706	-64.6181			29.45	-64.8883	14.6641
1.9	-51.5628	-69.6551			1.9	-69.6688	-59.0012			29.5	-51.7755	-64.5954			29.5	-64.6268	11.9646
1.91	-51.191	-69.6471			1.91	-69.6618	-58.8484			29.55	-54.639	-64.578			29.55	-64.3711	9.2436
1.92	-50.8057	-69.6389			1.92	-69.6548	-58.693			29.6	-57.6751	-64.5663			29.6	-64.1201	6.5252
1.93	-50.4058	-69.6305			1.93	-69.6476	-58.535			29.65	-60.8794	-64.5607			29.65	-63.8729	3.8154
1.94	-49.9904	-69.622			1.94	-69.6403	-58.3742			29.7	-64.2153	-64.5619			29.7	-63.6282	1.1257
1.95	-49.5585	-69.6133			1.95	-69.633	-58.2106			29.75	-67.5976	-64.5703			29.75	-63.3851	-1.5382
1.96	-49.109	-69.6044			1.96	-69.6255	-58.044			29.8	-70.8825	-64.586			29.8	-63.1423	-4.1706
1.97	-48.6405	-69.5953			1.97	-69.618	-57.8742			29.85	-73.8759	-64.6092			29.85	-62.8986	-6.768
1.98	-48.1519	-69.586			1.98	-69.6103	-57.7011			29.9	-76.3792	-64.6395			29.9	-62.6529	-9.3279
1.99	-47.6415	-69.5765			1.99	-69.6026	-57.5245			29.95	-78.2641	-64.6763			29.95	-62.4038	-11.8491
2	-47.108	-69.5667			2	-69.5947	-57.3443			30	-79.5314	-64.7185			30	-62.1499	-14.3313
2.01	-46.7496	-69.5568			2.01	-69.5868	-57.2936			30.05	-80.2979	-64.7655			30.05	-61.8897	-16.7749
2.02	-46.3613	-69.5467			2.02	-69.5788	-57.2376			30.1	-80.7231	-64.8165			30.1	-61.6217	-19.181
2.03	-45.9418	-69.5364			2.03	-69.5709	-57.1762			30.15	-80.9434	-64.8712			30.15	-61.3438	-21.5517
2.04	-45.4896	-69.526			2.04	-69.5629	-57.1096			30.2	-81.0504	-64.9297			30.2	-61.0543	-23.8894
2.05	-45.0034	-69.5153			2.05	-69.5549	-57.0376			30.25	-81.0972	-64.9918			30.25	-60.7508	-26.1977
2.06	-44.4812	-69.5045			2.06	-69.5469	-56.9603			30.3	-81.1124	-65.0579			30.3	-60.4306	-28.4811
2.07	-43.9213	-69.4934			2.07	-69.5389	-56.8776			30.35	-81.111	-65.1279			30.35	-60.091	-30.7455
2.08	-43.3216	-69.4821			2.08	-69.5308	-56.7895			30.4	-81.1007	-65.202			30.4	-59.7282	-32.9982
2.09	-42.6798	-69.4705			2.09	-69.5227	-56.6959			30.45	-81.0855	-65.2803			30.45	-59.3384	-35.2488
2.1	-41.9934	-69.4587			2.1	-69.5146	-56.5969			30.5	-81.0674	-65.3628			30.5	-58.9166	-37.5092
2.11	-41.2597	-69.4465			2.11	-69.5064	-56.4924			30.55	-81.0476	-65.4497			30.55	-58.4571	-39.794
2.12	-40.4757	-69.434			2.12	-69.4982	-56.3822			30.6	-81.0266	-65.5408			30.6	-57.9529	-42.121
2.13	-39.6381	-69.4212			2.13	-69.49	-56.2664			30.65	-81.0049	-65.6362			30.65	-57.3954	-44.511
2.14	-38.7434	-69.408			2.14	-69.4816	-56.1448			30.7	-80.9826	-65.7359			30.7	-56.774	-46.9875
2.15	-37.7878	-69.3943			2.15	-69.4733	-56.0173			30.75	-80.9597	-65.8398			30.75	-56.0755	-49.5761
2.16	-36.7671	-69.3802			2.16	-69.4648	-55.8839			30.8	-80.9363	-65.9477			30.8	-55.2832	-52.3022
2.17	-35.6767	-69.3657			2.17	-69.4563	-55.7443			30.85	-80.9126	-66.0597			30.85	-54.3755	-55.1875
2.18	-34.512	-69.3506			2.18	-69.4477	-55.5985			30.9	-80.8884	-66.1755			30.9	-53.3246	-58.2431
2.19	-33.2677	-69.335			2.19	-69.4391	-55.4462			30.95	-80.8639	-66.295			30.95	-52.0935	-61.4599
2.2	-31.9385	-69.3188			2.2	-69.4304	-55.2874			31	-80.8389	-66.4181			31	-50.6327	-64.7937
2.21	-30.5186	-69.302			2.21	-69.4215	-55.1218			31.05	-80.8136	-66.5444			31.05	-48.875	-68.1505
2.22	-29.0021	-69.2845			2.22	-69.4126	-54.9492			31.1	-80.7879	-66.6739			31.1	-46.7277	-71.3785
2.23	-27.3829	-69.2663			2.23	-69.4036	-54.7694			31.15	-80.7618	-66.8063			31.15	-44.0613	-74.2817
2.24	-25.6552	-69.2474			2.24	-69.3945	-54.5822			31.2	-80.7353	-66.9412			31.2	-40.6939	-76.6711
2.25	-23.8129	-69.2276			2.25	-69.3853	-54.3872			31.25	-80.7085	-67.0786			31.25	-36.3697	-78.4389
2.26	-21.8505	-69.2069			2.26	-69.376	-54.1842			31.3	-80.6813	-67.218			31.3	-30.736	-79.606
2.27	-19.7634	-69.1853			2.27	-69.3665	-53.9729			31.35	-80.6537	-67.3591			31.35	-23.331	-80.2968
2.28	-17.5477	-69.1627			2.28	-69.3569	-53.7529			31.4	-80.6257	-67.5017			31.4	-13.6377	-80.6653
2.29	-15.2011	-69.1391			2.29	-69.3472	-53.5239			31.45	-80.5973	-67.6455			31.45	-1.3464	-80.8373
2.3	-12.7237	-69.1143			2.3	-69.3374	-53.2854			31.5	-80.5685	-67.7902			31.5	12.876	-80.8949
2.31	-10.1181	-69.0884			2.31	-69.3274	-53.0371			31.55	-80.5393	-67.9353			31.55	26.1104	-80.8866
2.32	-7.3902	-69.0612			2.32	-69.3173	-52.7785			31.6	-80.5098	-68.0807			31.6	33.66	-80.8445
2.33	-4.5505	-69.0327			2.33	-69.307	-52.509			31.65	-80.4798	-68.226			31.65	34.7695	-80.7941
2.34	-1.6141	-69.0028			2.34	-69.2965	-52.2282			31.7	-80.4494	-68.3708			31.7	34.2345	-80.7511
2.35	1.3983	-68.9715			2.35	-69.2859	-51.9355			31.75	-80.4186	-68.515			31.75	33.132	-80.7145
2.36	4.4604	-68.9388			2.36	-69.2751	-51.6302			31.8	-80.3875	-68.6582			31.8	31.5519	-80.6824
2.37	7.5403	-68.9047			2.37	-69.2641	-51.3116			31.85	-80.3559	-68.8001			31.85	29.7175	-80.6533
2.38	10.6011	-68.869			2.38	-69.2529	-50.9791			31.9	-80.3239	-68.9404			31.9	27.613	-80.6264
2.39	13.6023	-68.832			2.39	-69.2415	-50.6319			31.95	-80.2914	-69.079			31.95	25.3531	-80.6011
2.4	16.5018	-68.7936			2.4	-69.2298	-50.269			32	-80.2586	-69.2156			32	22.9293	-80.5769
2.41	19.2579	-68.7538			2.41	-69.218	-49.8896			32.05	-80.2253	-69.3499			32.05	20.4099	-80.5537
2.42	21.8326	-68.7127			2.42	-69.2059	-49.4928			32.1	-80.1916	-69.4819			32.1	17.7996	-80.5312
2.43	24.1936	-68.6705			2.43	-69.1935	-49.0773			32.15	-80.1575	-69.6112			32.15	15.1383	-80.5093
2.44	26.3167	-68.6273			2.44	-69.1808	-48.6421			32.2	-80.1229	-69.7377			32.2	12.4375	-80.4878
2.45	28.1876	-68.5832			2.45	-69.1679	-48.1859			32.25	-80.0879	-69.8613			32.25	9.7199	-80.4667
2.46	29.802	-68.5383			2.46	-69.1547	-47.7074			32.3	-80.0525	-69.9819			32.3	6.9973	-80.4459
2.47	31.1652	-68.4927			2.47	-69.1411	-47.2051			32.35	-80.0166	-70.0993			32.35	4.2831	-80.4253
2.48	32.2906	-68.4467			2.48	-69.1273	-46.6774			32.4	-79.9803	-70.2135			32.4	1.586	-80.4048
2.49	33.1981	-68.4003			2.49	-69.113	-46.1226			32.45	-79.9435	-70.3244			32.45	-1.0861	-80.3844
2.5	33.9111	-68.3536			2.5	-69.0984	-45.5388			32.5	-79.9063	-70.4319			32.5	-3.7279	-80.364
2.51	34.4549	-68.3068			2.51	-69.0834	-44.9241			32.55	-79.8686	-70.536			32.55	-6.3353	-80.3436
2.52	34.8546	-68.2598			2.52	-69.068	-44.2761			32.6	-79.8305	-70.6366			32.6	-8.9057	-80.3232
2.53	35.1338	-68.2129			2.53	-69.0522	-43.5926			32.65	-79.792	-70.7338			32.65	-11.4375	-80.3027
2.54	35.3134	-68.1661			2.54	-69.0359	-42.871			32.7	-79.7529	-70.8275			32.7	-13.9303	-80.2821
2.55	35.4116	-68.1193			2.55	-69.0191	-42.1085			32.75	-79.7135	-70.9177			32.75	-16.3844	-80.2613
2.56	35.4435	-68.0727			2.56	-69.0018	-41.3022			32.8	-79.6735	-71.0044			32.8	-18.8008	-80.2405
2.57	35.4213	-68.0263			2.57	-68.9839	-40.4486			32.85	-79.6332	-71.0877			32.85	-21.1813	-80.2195
2.58	35.355	-67.98			2.58	-68.9654	-39.5444			32.9	-79.5924	-71.1676			32.9	-23.5284	-80.1985
2.59	35.2522	-67.934			2.59	-68.9463	-38.5858			32.95	-79.5511	-71.2442			32.95	-25.8456	-80.1772
2.6	35.119	-67.8882			2.6	-68.9266	-37.5686			33	-79.5094	-71.3174			33	-28.137	-80.1559
2.61	34.9598	-67.8427			2.61	-68.9061	-36.4886			33.05	-79.4672	-71.3873			33.05	-30.4085	-80.1345
2.62	34.7783	-67.7973			2.62	-68.8849	-35.341			33.1	-79.4246	-71.454			33.1	-32.6673	-80.113
2.63	34.5772	-67.7523			2.63	-68.8629	-34.121			33.15	-79.3816	-71.5176			33.15	-34.9225	-80.0914
2.64	34.3585	-67.7075			2.64	-68.84	-32.8232			33.2	-79.3381	-71.578			33.2	-37.1858	-80.0699
2.65	34.1241	-67.6629			2.65	-68.8162	-31.4423			33.25	-79.2941	-71.6355			33.25	-39.4716	-80.0483
2.66	33.8751	-67.6186			2.66	-68.7914	-29.9724			33.3	-79.2498	-71.6899			33.3	-41.7972	-80.027
2.67	33.6127	-67.5746			2.67	-68.7656	-28.4078			33.35	-79.205	-71.7415			33.35	-44.1833	-80.0058
2.68	33.3377	-67.5309			2.68	-68.7387	-26.7426			33.4	-79.1598	-71.7902			33.4	-46.6531	-79.985
2.69	33.0508	-67.4874			2.69	-68.7106	-24.9709			33.45	-79.1141	-71.8362			33.45	-49.2325	-79.9647
2.7	32.7528	-67.4442			2.7	-68.6812	-23.0872			33.5	-79.0681	-71.8796			33.5	-51.9473	-79.9451
2.71	32.444	-67.4013			2.71	-68.6505	-21.0866			33.55	-79.0216	-71.9203			33.55	-54.8203	-79.9263
2.72	32.1251	-67.3586			2.72	-68.6183	-18.9649			33.6	-78.9747	-71.9585			33.6	-57.865	-79.9086
2.73	31.7964	-67.3162			2.73	-68.5847	-16.719			33.65	-78.9274	-71.9942			33.65	-61.0759	-79.8922
2.74	31.4583	-67.2741			2.74	-68.5494	-14.3479			33.7	-78.8797	-72.0276			33.7	-64.4144	-79.8773
2.75	31.1113	-67.2322			2.75	-68.5124	-11.8524			33.75	-78.8317	-72.0586			33.75	-67.7934	-79.8639
2.76	30.7556	-67.1907			2.76	-68.4737	-9.2365			33.8	-78.7832	-72.0874			33.8	-71.0673	-79.852
2.77	30.3916	-67.1494			2.77	-68.4331	-6.5077			33.85	-78.7343	-72.1141			33.85	-74.0421	-79.8412
2.78	30.0195	-67.1083			2.78	-68.3905	-3.6779			33.9	-78.6851	-72.1386			33.9	-76.5223	-79.8309
2.79	29.6397	-67.0675			2.79	-68.3459	-0.7635			33.95	-78.6355	-72.1611			33.95	-78.3853	-79.8201
2.8	29.2525	-67.027			2.8	-68.2992	2.2136			34	-78.5856	-72.1817			34	-79.6371	-79.8079
2.81	28.8581	-66.9868			2.81	-68.2504	5.2263			34.05	-78.5352	-72.2003			34.05	-80.3961	-79.7932
2.82	28.4568	-66.9469			2.82	-68.1994	8.2422			34.1	-78.4846	-72.2171			34.1	-80.8198	-79.7757
2.83	28.0488	-66.9072			2.83	-68.1464	11.2252			34.15	-78.4336	-72.2322			34.15	-81.042	-79.7552
2.84	27.6344	-66.8677			2.84	-68.0912	14.136			34.2	-78.3822	-72.2456			34.2	-81.1521	-79.7317
2.85	27.2138	-66.8286			2.85	-68.034	16.9346			34.25	-78.3305	-72.2573			34.25	-81.2021	-79.7055
2.86	26.7873	-66.7897			2.86	-67.9749	19.5825			34.3	-78.2785	-72.2674			34.3	-81.2204	-79.6768
2.87	26.3551	-66.751			2.87	-67.914	22.0451			34.35	-78.2262	-72.276			34.35	-81.2217	-79.6461
2.88	25.9174	-66.7126			2.88	-67.8514	24.294			34.4	-78.1736	-72.2831			34.4	-81.2139	-79.6134
2.89	25.4744	-66.6745			2.89	-67.7874	26.309			34.45	-78.1207	-72.2888			34.45	-81.2009	-79.5791
2.9	25.0263	-66.6366			2.9	-67.722	28.079			34.5	-78.0675	-72.2931			34.5	-81.185	-79.5433
2.91	24.5734	-66.599			2.91	-67.6556	29.6022			34.55	-78.014	-72.2961			34.55	-81.1672	-79.5062
2.92	24.1159	-66.5617			2.92	-67.5884	30.8857			34.6	-77.9602	-72.2979			34.6	-81.1482	-79.468
2.93	23.654	-66.5246			2.93	-67.5204	31.9435			34.65	-77.9062	-72.2984			34.65	-81.1283	-79.4287
2.94	23.1878	-66.4877			2.94	-67.4519	32.7951			34.7	-77.8519	-72.2978			34.7	-81.1077	-79.3884
2.95	22.7176	-66.4511			2.95	-67.383	33.4631			34.75	-77.7974	-72.296			34.75	-81.0865	-79.3473
2.96	22.2435	-66.4148			2.96	-67.3139	33.9712			34.8	-77.7426	-72.2931			34.8	-81.0649	-79.3054
2.97	21.7658	-66.3787			2.97	-67.2447	34.343			34.85	-77.6877	-72.2892			34.85	-81.0427	-79.2627
2.98	21.2846	-66.3428			2.98	-67.1755	34.6002			34.9	-77.6324	-72.2843			34.9	-81.0201	-79.2193
2.99	20.8001	-66.3072			2.99	-67.1063	34.7625			34.95	-77.577	-72.2785			34.95	-80.997	-79.1754
3	20.3124	-66.2719			3	-67.0373	34.8465			35	-77.5214	-72.2717			35	-80.9734	-79.1308
3.01	19.8219	-66.2367			3.01	-66.9686	34.8665			35.05	-77.4655	-72.264			35.05	-80.9494	-79.0856
3.02	19.3285	-66.2018			3.02	-66.9	34.8338			35.1	-77.4095	-72.2555			35.1	-80.925	-79.0399
3.03	18.8325	-66.1672			3.03	-66.8317	34.7578			35.15	-77.3533	-72.2462			35.15	-80.9001	-78.9937
3.04	18.334	-66.1327			3.04	-66.7637	34.6456			35.2	-77.2969	-72.2361			35.2	-80.8748	-78.947
3.05	17.8332	-66.0985			3.05	-66.696	34.5032			35.25	-77.2404	-72.2253			35.25	-80.8489	-78.8998
3.06	17.3303	-66.0646			3.06	-66.6287	34.3347			35.3	-77.1837	-72.2137			35.3	-80.8227	-78.8522
3.07	16.8254	-66.0308			3.07	-66.5616	34.1438			35.35	-77.1269	-72.2015			35.35	-80.796	-78.8041
3.08	16.3186	-65.9973			3.08	-66.4949	33.9332			35.4	-77.0699	-72.1886			35.4	-80.7688	-78.7556
3.09	15.81	-65.964			3.09	-66.4286	33.7048			35.45	-77.0129	-72.175			35.45	-80.7411	-78.7068
3.1	15.2999	-65.9309			3.1	-66.3626	33.4604			35.5	-76.9557	-72.1609			35.5	-80.713	-78.6575
3.11	14.7883	-65.8981			3.11	-66.2969	33.2013			35.55	-76.8984	-72.1462			35.55	-80.6844	-78.6079
3.12	14.2754	-65.8654			3.12	-66.2316	32.9286			35.6	-76.841	-72.131			35.6	-80.6553	-78.5579
3.13	13.7613	-65.833			3.13	-66.1666	32.6432			35.65	-76.7835	-72.1152			35.65	-80.6258	-78.5075
3.14	13.246	-65.8008			3.14	-66.102	32.3459			35.7	-76.7259	-72.099			35.7	-80.5958	-78.4569
3.15	12.7299	-65.7688			3.15	-66.0377	32.0373			35.75	-76.6683	-72.0823			35.75	-80.5653	-78.4059
3.16	12.2128	-65.737			3.16	-65.9737	31.7179			35.8	-76.6106	-72.0651			35.8	-80.5343	-78.3545
3.17	11.6951	-65.7054			3.17	-65.9101	31.3883			35.85	-76.5529	-72.0475			35.85	-80.5028	-78.3029
3.18	11.1766	-65.674			3.18	-65.8469	31.0489			35.9	-76.4951	-72.0295			35.9	-80.4708	-78.251
3.19	10.6577	-65.6427			3.19	-65.7839	30.7002			35.95	-76.4372	-72.0111			35.95	-80.4384	-78.1988
3.2	10.1383	-65.6117			3.2	-65.7213	30.3425			36	-76.3794	-71.9924			36	-80.4054	-78.1463
3.21	9.6186	-65.5809			3.21	-65.659	29.9762			36.05	-76.3215	-71.9733			36.05	-80.372	-78.0935
3.22	9.0986	-65.5503			3.22	-65.597	29.6017			36.1	-76.2636	-71.9538			36.1	-80.3381	-78.0405
3.23	8.5785	-65.5199			3.23	-65.5353	29.2192			36.15	-76.2057	-71.9341			36.15	-80.3037	-77.9872
3.24	8.0583	-65.4896			3.24	-65.474	28.8291			36.2	-76.1479	-71.9141			36.2	-80.2688	-77.9337
3.25	7.5381	-65.4596			3.25	-65.4129	28.4316			36.25	-76.09	-71.8938			36.25	-80.2334	-77.88
3.26	7.018	-65.4297			3.26	-65.3522	28.027			36.3	-76.0322	-71.8732			36.3	-80.1975	-77.826
3.27	6.4981	-65.4			3.27	-65.2917	27.6157			36.35	-75.9744	-71.8524			36.35	-80.1611	-77.7718
3.28	5.9784	-65.3705			3.28	-65.2316	27.1978			36.4	-75.9166	-71.8313			36.4	-80.1243	-77.7174
3.29	5.4591	-65.3411			3.29	-65.1717	26.7737			36.45	-75.8589	-71.8101			36.45	-80.0869	-77.6628
3.3	4.9401	-65.312			3.3	-65.1121	26.3435			36.5	-75.8012	-71.7886			36.5	-80.0491	-77.608
3.31	4.4215	-65.283			3.31	-65.0527	25.9076			36.55	-75.7436	-71.767			36.55	-80.0107	-77.5531
3.32	3.9035	-65.2541			3.32	-64.9936	25.4661			36.6	-75.686	-71.7452			36.6	-79.9719	-77.498
3.33	3.386	-65.2255			3.33	-64.9348	25.0193			36.65	-75.6286	-71.7232			36.65	-79.9326	-77.4427
3.34	2.8692	-65.197			3.34	-64.8762	24.5675			36.7	-75.5712	-71.7011			36.7	-79.8928	-77.3872
3.35	2.353	-65.1686			3.35	-64.8179	24.1107			36.75	-75.5139	-71.6788			36.75	-79.8525	-77.3316
3.36	1.8375	-65.1404			3.36	-64.7598	23.6494			36.8	-75.4567	-71.6564			36.8	-79.8118	-77.2759
3.37	1.3229	-65.1124			3.37	-64.702	23.1836			36.85	-75.3997	-71.6339			36.85	-79.7705	-77.22
3.38	0.809	-65.0846			3.38	-64.6443	22.7135			36.9	-75.3427	-71.6113			36.9	-79.7288	-77.164
3.39	0.296	-65.0568			3.39	-64.5869	22.2395			36.95	-75.2859	-71.5886			36.95	-79.6867	-77.1079
3.4	-0.216	-65.0293			3.4	-64.5297	21.7616			37	-75.2291	-71.5659			37	-79.644	-77.0517
3.41	-0.7272	-65.0018			3.41	-64.4726	21.2801			37.05	-75.1725	-71.543			37.05	-79.6009	-76.9953
3.42	-1.2373	-64.9746			3.42	-64.4158	20.7951			37.1	-75.1161	-71.5201			37.1	-79.5573	-76.9389
3.43	-1.7465	-64.9474			3.43	-64.3592	20.3069			37.15	-75.0598	-71.4972			37.15	-79.5133	-76.8825
3.44	-2.2546	-64.9204			3.44	-64.3027	19.8156			37.2	-75.0036	-71.4742			37.2	-79.4688	-76.8259
3.45	-2.7616	-64.8936			3.45	-64.2464	19.3213			37.25	-74.9476	-71.4511			37.25	-79.4238	-76.7693
3.46	-3.2675	-64.8669			3.46	-64.1902	18.8244			37.3	-74.8918	-71.4281			37.3	-79.3784	-76.7126
3.47	-3.7722	-64.8403			3.47	-64.1342	18.3249			37.35	-74.8361	-71.405			37.35	-79.3326	-76.6558
3.48	-4.2758	-64.8138			3.48	-64.0784	17.8229			37.4	-74.7807	-71.3819			37.4	-79.2863	-76.5991
3.49	-4.7782	-64.7875			3.49	-64.0227	17.3188			37.45	-74.7254	-71.3588			37.45	-79.2396	-76.5422
3.5	-5.2795	-64.7613			3.5	-63.967	16.8125			37.5	-74.6702	-71.3357			37.5	-79.1925	-76.4854
3.51	-5.7794	-64.7352			3.51	-63.9116	16.3043			37.55	-74.6153	-71.3127			37.55	-79.1449	-76.4285
3.52	-6.2782	-64.7093			3.52	-63.8562	15.7943			37.6	-74.5606	-71.2896			37.6	-79.097	-76.3717
3.53	-6.7757	-64.6834			3.53	-63.8009	15.2826			37.65	-74.506	-71.2666			37.65	-79.0486	-76.3148
3.54	-7.2719	-64.6577			3.54	-63.7457	14.7694			37.7	-74.4517	-71.2436			37.7	-78.9998	-76.2579
3.55	-7.7668	-64.6322			3.55	-63.6905	14.2549			37.75	-74.3976	-71.2206			37.75	-78.9506	-76.201
3.56	-8.2605	-64.6067			3.56	-63.6354	13.7391			37.8	-74.3437	-71.1977			37.8	-78.901	-76.1442
3.57	-8.7528	-64.5813			3.57	-63.5804	13.2221			37.85	-74.29	-71.1749			37.85	-78.851	-76.0873
3.58	-9.2438	-64.5561			3.58	-63.5254	12.7042			37.9	-74.2366	-71.1521			37.9	-78.8007	-76.0305
3.59	-9.7335	-64.5309			3.59	-63.4705	12.1853			37.95	-74.1833	-71.1294			37.95	-78.75	-75.9738
3.6	-10.2219	-64.5059			3.6	-63.4156	11.6657			38	-74.1303	-71.1067			38	-78.6989	-75.9171
3.61	-10.7089	-64.481			3.61	-63.3607	11.1454			38.05	-74.0776	-71.0841			38.05	-78.6474	-75.8604
3.62	-11.1946	-64.4562			3.62	-63.3058	10.6246			38.1	-74.0251	-71.0616			38.1	-78.5956	-75.8038
3.63	-11.679	-64.4315			3.63	-63.2509	10.1033			38.15	-73.9728	-71.0392			38.15	-78.5435	-75.7472
3.64	-12.162	-64.4068			3.64	-63.1959	9.5817			38.2	-73.9208	-71.0168			38.2	-78.491	-75.6908
3.65	-12.6437	-64.3823			3.65	-63.141	9.0598			38.25	-73.869	-70.9946			38.25	-78.4382	-75.6344
3.66	-13.124	-64.3579			3.66	-63.086	8.5377			38.3	-73.8175	-70.9725			38.3	-78.385	-75.578
3.67	-13.603	-64.3336			3.67	-63.0309	8.0156			38.35	-73.7662	-70.9504			38.35	-78.3316	-75.5218
3.68	-14.0807	-64.3093			3.68	-62.9758	7.4934			38.4	-73.7153	-70.9285			38.4	-78.2778	-75.4657
3.69	-14.5571	-64.2852			3.69	-62.9205	6.9714			38.45	-73.6645	-70.9067			38.45	-78.2237	-75.4097
3.7	-15.0321	-64.2611			3.7	-62.8652	6.4495			38.5	-73.6141	-70.885			38.5	-78.1694	-75.3537
3.71	-15.5058	-64.2372			3.71	-62.8098	5.9279			38.55	-73.5639	-70.8634			38.55	-78.1148	-75.2979
3.72	-15.9783	-64.2133			3.72	-62.7543	5.4065			38.6	-73.514	-70.8419			38.6	-78.0598	-75.2422
3.73	-16.4494	-64.1895			3.73	-62.6987	4.8856			38.65	-73.4644	-70.8206			38.65	-78.0047	-75.1867
3.74	-16.9192	-64.1658			3.74	-62.6429	4.3651			38.7	-73.415	-70.7994			38.7	-77.9492	-75.1312
3.75	-17.3878	-64.1422			3.75	-62.5869	3.8452			38.75	-73.3659	-70.7783			38.75	-77.8936	-75.0759
3.76	-17.8552	-64.1186			3.76	-62.5308	3.3258			38.8	-73.3172	-70.7574			38.8	-77.8376	-75.0207
3.77	-18.3212	-64.0951			3.77	-62.4745	2.8071			38.85	-73.2687	-70.7366			38.85	-77.7815	-74.9657
3.78	-18.7861	-64.0718			3.78	-62.418	2.289			38.9	-73.2205	-70.716			38.9	-77.7251	-74.9109
3.79	-19.2497	-64.0484			3.79	-62.3612	1.7717			38.95	-73.1726	-70.6955			38.95	-77.6685	-74.8561
3.8	-19.7122	-64.0252			3.8	-62.3043	1.2552			39	-73.125	-70.6752			39	-77.6118	-74.8016
3.81	-20.1735	-64.002			3.81	-62.2471	0.7395			39.05	-73.0776	-70.655			39.05	-77.5548	-74.7472
3.82	-20.6336	-63.9789			3.82	-62.1897	0.2247			39.1	-73.0306	-70.6349			39.1	-77.4976	-74.693
3.83	-21.0926	-63.9559			3.83	-62.132	-0.2892			39.15	-72.9839	-70.6151			39.15	-77.4403	-74.6389
3.84	-21.5505	-63.9329			3.84	-62.0739	-0.8021			39.2	-72.9375	-70.5954			39.2	-77.3828	-74.5851
3.85	-22.0072	-63.91			3.85	-62.0156	-1.314			39.25	-72.8914	-70.5758			39.25	-77.3251	-74.5314
3.86	-22.463	-63.8872			3.86	-61.957	-1.8248			39.3	-72.8456	-70.5564			39.3	-77.2673	-74.4779
3.87	-22.9177	-63.8644			3.87	-61.898	-2.3346			39.35	-72.8001	-70.5372			39.35	-77.2093	-74.4246
3.88	-23.3714	-63.8417			3.88	-61.8387	-2.8433			39.4	-72.7549	-70.5182			39.4	-77.1512	-74.3715
3.89	-23.8241	-63.819			3.89	-61.779	-3.3508			39.45	-72.71	-70.4993			39.45	-77.093	-74.3186
3.9	-24.2759	-63.7964			3.9	-61.7189	-3.8572			39.5	-72.6655	-70.4807			39.5	-77.0346	-74.2659
3.91	-24.7267	-63.7739			3.91	-61.6584	-4.3624			39.55	-72.6212	-70.4622			39.55	-76.9762	-74.2134
3.92	-25.1767	-63.7514			3.92	-61.5975	-4.8664			39.6	-72.5773	-70.4438			39.6	-76.9177	-74.1611
3.93	-25.6259	-63.729			3.93	-61.5362	-5.3691			39.65	-72.5337	-70.4257			39.65	-76.8591	-74.109
3.94	-26.0743	-63.7067			3.94	-61.4743	-5.8706			39.7	-72.4904	-70.4078			39.7	-76.8004	-74.0572
3.95	-26.5219	-63.6843			3.95	-61.412	-6.3709			39.75	-72.4474	-70.39			39.75	-76.7416	-74.0055
3.96	-26.9688	-63.6621			3.96	-61.3492	-6.8698			39.8	-72.4047	-70.3724			39.8	-76.6828	-73.9541
3.97	-27.4151	-63.6399			3.97	-61.2858	-7.3675			39.85	-72.3624	-70.355			39.85	-76.6239	-73.9029
3.98	-27.8607	-63.6177			3.98	-61.2219	-7.8638			39.9	-72.3204	-70.3378			39.9	-76.565	-73.852
3.99	-28.3058	-63.5956			3.99	-61.1574	-8.3588			39.95	-72.2787	-70.3209			39.95	-76.506	-73.8012
4	-28.7504	-63.5735			4	-61.0923	-8.8525			40	-72.2373	-70.3041			40	-76.447	-73.7508
4.01	-29.1945	-63.5515			4.01	-61.0266	-9.3449			40.05	-72.1963	-70.2874			40.05	-76.388	-73.7005
4.02	-29.6382	-63.5295			4.02	-60.9602	-9.8359			40.1	-72.1556	-70.271			40.1	-76.329	-73.6505
4.03	-30.0816	-63.5076			4.03	-60.8932	-10.3255			40.15	-72.1152	-70.2548			40.15	-76.27	-73.6007
4.04	-30.5248	-63.4857			4.04	-60.8255	-10.8138			40.2	-72.0751	-70.2388			40.2	-76.211	-73.5512
4.05	-30.9677	-63.4639			4.05	-60.757	-11.3007			40.25	-72.0354	-70.223			40.25	-76.1521	-73.502
4.06	-31.4106	-63.4421			4.06	-60.6878	-11.7862			40.3	-71.9959	-70.2074			40.3	-76.0931	-73.453
4.07	-31.8534	-63.4203			4.07	-60.6179	-12.2704			40.35	-71.9569	-70.1921			40.35	-76.0342	-73.4042
4.08	-32.2962	-63.3986			4.08	-60.5471	-12.7532			40.4	-71.9181	-70.1769			40.4	-75.9753	-73.3557
4.09	-32.7392	-63.3769			4.09	-60.4754	-13.2347			40.45	-71.8797	-70.1619			40.45	-75.9165	-73.3075
4.1	-33.1824	-63.3552			4.1	-60.4029	-13.7148			40.5	-71.8416	-70.1471			40.5	-75.8577	-73.2595
4.11	-33.6259	-63.3336			4.11	-60.3295	-14.1935			40.55	-71.8038	-70.1326			40.55	-75.799	-73.2118
4.12	-34.0697	-63.3121			4.12	-60.2552	-14.6709			40.6	-71.7664	-70.1182			40.6	-75.7403	-73.1643
4.13	-34.5141	-63.2905			4.13	-60.1798	-15.147			40.65	-71.7293	-70.1041			40.65	-75.6818	-73.1171
4.14	-34.9591	-63.269			4.14	-60.1035	-15.6217			40.7	-71.6925	-70.0902			40.7	-75.6233	-73.0702
4.15	-35.4048	-63.2476			4.15	-60.0261	-16.095			40.75	-71.6561	-70.0765			40.75	-75.5649	-73.0236
4.16	-35.8514	-63.2261			4.16	-59.9477	-16.5671			40.8	-71.62	-70.063			40.8	-75.5067	-72.9772
4.17	-36.2989	-63.2047			4.17	-59.8681	-17.0379			40.85	-71.5842	-70.0497			40.85	-75.4485	-72.9311
4.18	-36.7475	-63.1834			4.18	-59.7873	-17.5073			40.9	-71.5488	-70.0367			40.9	-75.3904	-72.8853
4.19	-37.1973	-63.162			4.19	-59.7054	-17.9755			40.95	-71.5137	-70.0238			40.95	-75.3325	-72.8398
4.2	-37.6484	-63.1407			4.2	-59.6221	-18.4424			41	-71.4789	-70.0112			41	-75.2747	-72.7945
4.21	-38.1011	-63.1195			4.21	-59.5376	-18.908			41.05	-71.4445	-69.9988			41.05	-75.217	-72.7495
4.22	-38.5553	-63.0982			4.22	-59.4517	-19.3725			41.1	-71.4104	-69.9866			41.1	-75.1595	-72.7048
4.23	-39.0114	-63.077			4.23	-59.3645	-19.8357			41.15	-71.3766	-69.9746			41.15	-75.1021	-72.6604
4.24	-39.4694	-63.0559			4.24	-59.2758	-20.2977			41.2	-71.3432	-69.9628			41.2	-75.0449	-72.6163
4.25	-39.9295	-63.0347			4.25	-59.1855	-20.7585			41.25	-71.3101	-69.9513			41.25	-74.9879	-72.5724
4.26	-40.3919	-63.0136			4.26	-59.0938	-21.2182			41.3	-71.2773	-69.94			41.3	-74.931	-72.5289
4.27	-40.8567	-62.9926			4.27	-59.0004	-21.6767			41.35	-71.2449	-69.9289			41.35	-74.8742	-72.4856
4.28	-41.3242	-62.9715			4.28	-58.9053	-22.1341			41.4	-71.2128	-69.918			41.4	-74.8177	-72.4426
4.29	-41.7945	-62.9505			4.29	-58.8084	-22.5905			41.45	-71.181	-69.9073			41.45	-74.7613	-72.3999
4.3	-42.2678	-62.9296			4.3	-58.7098	-23.0458			41.5	-71.1496	-69.8969			41.5	-74.7052	-72.3575
4.31	-42.7444	-62.9086			4.31	-58.6093	-23.5			41.55	-71.1185	-69.8867			41.55	-74.6492	-72.3154
4.32	-43.2243	-62.8877			4.32	-58.5068	-23.9533			41.6	-71.0878	-69.8767			41.6	-74.5934	-72.2736
4.33	-43.7079	-62.8669			4.33	-58.4023	-24.4056			41.65	-71.0574	-69.8669			41.65	-74.5378	-72.2321
4.34	-44.1952	-62.8461			4.34	-58.2957	-24.857			41.7	-71.0273	-69.8573			41.7	-74.4825	-72.1909
4.35	-44.6867	-62.8253			4.35	-58.1869	-25.3075			41.75	-70.9975	-69.8479			41.75	-74.4273	-72.1499
4.36	-45.1824	-62.8045			4.36	-58.0758	-25.7571			41.8	-70.9681	-69.8388			41.8	-74.3724	-72.1093
4.37	-45.6826	-62.7838			4.37	-57.9624	-26.2059			41.85	-70.939	-69.8299			41.85	-74.3177	-72.069
4.38	-46.1875	-62.7632			4.38	-57.8464	-26.654			41.9	-70.9103	-69.8212			41.9	-74.2632	-72.0289
4.39	-46.6974	-62.7426			4.39	-57.728	-27.1013			41.95	-70.8819	-69.8127			41.95	-74.2089	-71.9892
4.4	-47.2124	-62.722			4.4	-57.6068	-27.548			42	-70.8538	-69.8045			42	-74.1549	-71.9498
4.41	-47.7329	-62.7015			4.41	-57.4829	-27.994			42.05	-70.8261	-69.7964			42.05	-74.1012	-71.9106
4.42	-48.2589	-62.681			4.42	-57.3561	-28.4394			42.1	-70.7987	-69.7886			42.1	-74.0476	-71.8718
4.43	-48.7908	-62.6606			4.43	-57.2263	-28.8844			42.15	-70.7717	-69.781			42.15	-73.9944	-71.8333
4.44	-49.3288	-62.6402			4.44	-57.0934	-29.3288			42.2	-70.7449	-69.7736			42.2	-73.9413	-71.7951
4.45	-49.8731	-62.6199			4.45	-56.9572	-29.7729			42.25	-70.7185	-69.7664			42.25	-73.8886	-71.7571
4.46	-50.4238	-62.5996			4.46	-56.8175	-30.2166			42.3	-70.6925	-69.7594			42.3	-73.8361	-71.7195
4.47	-50.9813	-62.5794			4.47	-56.6744	-30.66			42.35	-70.6668	-69.7527			42.35	-73.7838	-71.6822
4.48	-51.5456	-62.5593			4.48	-56.5275	-31.1033			42.4	-70.6414	-69.7461			42.4	-73.7318	-71.6452
4.49	-52.1169	-62.5392			4.49	-56.3767	-31.5464			42.45	-70.6163	-69.7398			42.45	-73.6801	-71.6085
4.5	-52.6954	-62.5192			4.5	-56.2219	-31.9894			42.5	-70.5916	-69.7336			42.5	-73.6287	-71.5721
4.51	-53.2812	-62.4992			4.51	-56.0629	-32.4325			42.55	-70.5673	-69.7277			42.55	-73.5775	-71.536
4.52	-53.8743	-62.4794			4.52	-55.8994	-32.8757			42.6	-70.5432	-69.722			42.6	-73.5267	-71.5002
4.53	-54.475	-62.4596			4.53	-55.7313	-33.3191			42.65	-70.5195	-69.7165			42.65	-73.4761	-71.4648
4.54	-55.0831	-62.4398			4.54	-55.5584	-33.7628			42.7	-70.4961	-69.7112			42.7	-73.4257	-71.4296
4.55	-55.6987	-62.4202			4.55	-55.3804	-34.2068			42.75	-70.4731	-69.7061			42.75	-73.3757	-71.3948
4.56	-56.3218	-62.4006			4.56	-55.1971	-34.6514			42.8	-70.4504	-69.7012			42.8	-73.326	-71.3602
4.57	-56.9522	-62.3812			4.57	-55.0082	-35.0966			42.85	-70.428	-69.6965			42.85	-73.2765	-71.326
4.58	-57.5897	-62.3618			4.58	-54.8135	-35.5425			42.9	-70.4059	-69.692			42.9	-73.2274	-71.292
4.59	-58.2342	-62.3425			4.59	-54.6127	-35.9892			42.95	-70.3842	-69.6877			42.95	-73.1785	-71.2584
4.6	-58.8853	-62.3233			4.6	-54.4055	-36.4368			43	-69.3628	-69.6836			43	-73.13	-70.7251
4.61	-59.5428	-62.3042			4.61	-54.1915	-36.8855			43.05	-68.3783	-69.6777			43.05	-73.0798	-70.2091
4.62	-60.2061	-62.2852			4.62	-53.9704	-37.3355			43.1	-67.4255	-69.6702			43.1	-73.028	-69.7083
4.63	-60.8747	-62.2663			4.63	-53.7419	-37.7867			43.15	-66.5002	-69.6611			43.15	-72.9749	-69.2212
4.64	-61.548	-62.2475			4.64	-53.5056	-38.2395			43.2	-65.5983	-69.6506			43.2	-72.9205	-68.7461
4.65	-62.2253	-62.2288			4.65	-53.261	-38.6938			43.25	-64.7151	-69.6388			43.25	-72.8649	-68.2819
4.66	-62.9057	-62.2102			4.66	-53.0076	-39.15			43.3	-63.8459	-69.6257			43.3	-72.8082	-67.8271
4.67	-63.5884	-62.1917			4.67	-52.7451	-39.608			43.35	-62.9851	-69.6113			43.35	-72.7506	-67.3805
4.68	-64.2724	-62.1733			4.68	-52.473	-40.0682			43.4	-62.126	-69.5958			43.4	-72.692	-66.9407
4.69	-64.9565	-62.155			4.69	-52.1906	-40.5306			43.45	-61.2611	-69.5791			43.45	-72.6326	-66.5063
4.7	-65.6394	-62.1368			4.7	-51.8974	-40.9955			43.5	-60.3812	-69.5612			43.5	-72.5723	-66.076
4.71	-66.32	-62.1188			4.71	-51.5928	-41.463			43.55	-59.4754	-69.5422			43.55	-72.5114	-65.6482
4.72	-66.9968	-62.1008			4.72	-51.2762	-41.9333			43.6	-58.5306	-69.5219			43.6	-72.4496	-65.2214
4.73	-67.6683	-62.0829			4.73	-50.9468	-42.4066			43.65	-57.5304	-69.5004			43.65	-72.3873	-64.7939
4.74	-68.333	-62.0652			4.74	-50.6038	-42.883			43.7	-56.4548	-69.4776			43.7	-72.3242	-64.3638
4.75	-68.9893	-62.0475			4.75	-50.2465	-43.3629			43.75	-55.2781	-69.4533			43.75	-72.2605	-63.929
4.76	-69.6355	-62.0299			4.76	-49.8739	-43.8463			43.8	-53.9674	-69.4273			43.8	-72.1962	-63.4875
4.77	-70.2702	-62.0124			4.77	-49.4852	-44.3336			43.85	-52.4794	-69.3995			43.85	-72.1313	-63.0366
4.78	-70.8916	-61.995			4.78	-49.0792	-44.8248			43.9	-50.7563	-69.3694			43.9	-72.0657	-62.5736
4.79	-71.4982	-61.9776			4.79	-48.655	-45.3203			43.95	-48.7189	-69.3368			43.95	-71.9994	-62.0953
4.8	-72.0886	-61.9603			4.8	-48.2113	-45.8202			44	-46.2569	-69.301			44	-71.9325	-61.598
4.81	-72.6611	-61.9431			4.81	-47.7469	-46.3248			44.05	-44.214	-69.2613			44.05	-71.8647	-61.5775
4.82	-73.2147	-61.9259			4.82	-47.2604	-46.8343			44.1	-41.2723	-69.2186			44.1	-71.7982	-61.5081
4.83	-73.7481	-61.9087			4.83	-46.7502	-47.3488			44.15	-37.2295	-69.1711			44.15	-71.7325	-61.3961
4.84	-74.2603	-61.8916			4.84	-46.2149	-47.8687			44.2	-31.7647	-69.1169			44.2	-71.6676	-61.2465
4.85	-74.7504	-61.8744			4.85	-45.6527	-48.3941			44.25	-24.4105	-69.0532			44.25	-71.6032	-61.063
4.86	-75.2178	-61.8573			4.86	-45.0616	-48.9253			44.3	-14.5835	-68.9765			44.3	-71.5392	-60.8482
4.87	-75.662	-61.8402			4.87	-44.4398	-49.4624			44.35	-1.8244	-68.8825			44.35	-71.4755	-60.6032
4.88	-76.0828	-61.823			4.88	-43.785	-50.0057			44.4	13.3754	-68.7655			44.4	-71.4119	-60.3282
4.89	-76.48	-61.8059			4.89	-43.0948	-50.5553			44.45	27.9216	-68.6216			44.45	-71.3483	-60.022
4.9	-76.8537	-61.7886			4.9	-42.3668	-51.1114			44.5	36.0914	-68.4526			44.5	-71.2847	-59.6828
4.91	-77.2042	-61.7714			4.91	-41.5981	-51.6742			44.55	36.7508	-68.2717			44.55	-71.2208	-59.3071
4.92	-77.5319	-61.754			4.92	-40.7859	-52.2439			44.6	36.3123	-68.0936			44.6	-71.1566	-58.8908
4.93	-77.8374	-61.7366			4.93	-39.9268	-52.8205			44.65	35.2119	-67.9201			44.65	-71.092	-58.4279
4.94	-78.1214	-61.7191			4.94	-39.0175	-53.4042			44.7	33.8159	-67.7518			44.7	-71.0266	-57.9111
4.95	-78.3847	-61.7015			4.95	-38.0543	-53.9949			44.75	32.0676	-67.5887			44.75	-70.9605	-57.3311
4.96	-78.6281	-61.6838			4.96	-37.0332	-54.5929			44.8	30.1529	-67.4312			44.8	-70.8933	-56.676
4.97	-78.8526	-61.6659			4.97	-35.95	-55.198			44.85	27.9947	-67.279			44.85	-70.8248	-55.9305
4.98	-79.0592	-61.648			4.98	-34.8002	-55.8103			44.9	25.7306	-67.1323			44.9	-70.7547	-55.0751
4.99	-79.2488	-61.6299			4.99	-33.5792	-56.4296			44.95	23.3041	-66.9908			44.95	-70.6826	-54.0845
5	-79.4226	-61.6116			5	-32.2818	-57.0558			45	20.8107	-66.8547			45	-70.608	-52.9255
5.01	-79.5815	-61.5932			5.01	-30.903	-57.6887			45.05	18.2223	-66.7237			45.05	-70.5304	-51.5536
5.02	-79.7266	-61.5747			5.02	-29.4373	-58.3281			45.1	15.5968	-66.5978			45.1	-70.449	-49.909
5.03	-79.8588	-61.556			5.03	-27.8794	-58.9735			45.15	12.9277	-66.4767			45.15	-70.3629	-47.9095
5.04	-79.979	-61.5371			5.04	-26.2239	-59.6247			45.2	10.2465	-66.3605			45.2	-70.2707	-45.4411
5.05	-80.0883	-61.518			5.05	-24.4655	-60.2812			45.25	7.5571	-66.2489			45.25	-70.1709	-42.343
5.06	-80.1874	-61.4988			5.06	-22.5994	-60.9423			45.3	4.8758	-66.1417			45.3	-70.0611	-38.3881
5.07	-80.2772	-61.4793			5.07	-20.6212	-61.6073			45.35	2.209	-66.0389			45.35	-69.9384	-33.2567
5.08	-80.3584	-61.4597			5.08	-18.5276	-62.2757			45.4	-0.435	-65.9403			45.4	-69.7984	-26.5138
5.09	-80.4318	-61.4399			5.09	-16.3164	-62.9464			45.45	-3.0513	-65.8458			45.45	-69.6354	-17.6216
5.1	-80.4981	-61.4198			5.1	-13.9874	-63.6185			45.5	-5.6357	-65.7553			45.5	-69.4415	-6.0951
5.11	-80.5578	-61.3996			5.11	-11.5422	-64.2911			45.55	-8.1855	-65.6685			45.55	-69.2073	7.9372
5.12	-80.6116	-61.3791			5.12	-8.9857	-64.9629			45.6	-10.699	-65.5856			45.6	-68.9241	22.4684
5.13	-80.66	-61.3584			5.13	-6.3259	-65.6327			45.65	-13.1756	-65.5062			45.65	-68.5914	32.7989
5.14	-80.7034	-61.3375			5.14	-3.5749	-66.2992			45.7	-15.6154	-65.4305			45.7	-68.2269	35.6648
5.15	-80.7424	-61.3164			5.15	-0.7491	-66.9611			45.75	-18.0191	-65.3583			45.75	-67.8603	35.16
5.16	-80.7773	-61.295			5.16	2.1301	-67.6168			45.8	-20.3883	-65.2896			45.8	-67.5041	34.4198
5.17	-80.8085	-61.2734			5.17	5.0369	-68.2649			45.85	-22.7251	-65.2243			45.85	-67.1578	32.8591
5.18	-80.8364	-61.2516			5.18	7.9409	-68.9039			45.9	-25.0326	-65.1624			45.9	-66.8233	31.2602
5.19	-80.8612	-61.2295			5.19	10.8083	-69.5322			45.95	-27.3146	-65.104			45.95	-66.4994	29.1792
5.2	-80.8833	-61.2072			5.2	13.603	-70.1482			46	-29.5762	-65.049			46	-66.1868	27.0852
5.21	-80.903	-61.1846			5.21	16.2884	-70.7506			46.05	-31.8239	-64.9976			46.05	-65.8841	24.6875
5.22	-80.9203	-61.1618			5.22	18.8297	-71.3379			46.1	-34.0661	-64.9496			46.1	-65.5913	22.2732
5.23	-80.9356	-61.1387			5.23	21.1957	-71.9088			46.15	-36.3133	-64.9054			46.15	-65.3073	19.6876
5.24	-80.9491	-61.1154			5.24	23.3607	-72.4619			46.2	-38.5788	-64.8648			46.2	-65.0314	17.0833
5.25	-80.9609	-61.0917			5.25	25.3065	-72.9961			46.25	-40.8785	-64.8282			46.25	-64.7626	14.3995
5.26	-80.9712	-61.0679			5.26	27.0229	-73.5105			46.3	-43.2318	-64.7956			46.3	-64.5001	11.706
5.27	-80.9801	-61.0437			5.27	28.508	-74.0042			46.35	-45.661	-64.7673			46.35	-64.2427	8.9891
5.28	-80.9877	-61.0192			5.28	29.7676	-74.4764			46.4	-48.1911	-64.7437			46.4	-63.9894	6.2783
5.29	-80.9942	-60.9945			5.29	30.8139	-74.9267			46.45	-50.8481	-64.7249			46.45	-63.7392	3.576
5.3	-80.9997	-60.9695			5.3	31.6638	-75.3547			46.5	-53.6566	-64.7114			46.5	-63.4909	0.8947
5.31	-81.0043	-60.9442			5.31	32.3375	-75.7602			46.55	-56.6347	-64.7037			46.55	-63.2434	-1.7605
5.32	-81.008	-60.9185			5.32	32.8562	-76.1431			46.6	-59.7857	-64.7023			46.6	-62.9954	-4.3841
5.33	-81.011	-60.8926			5.33	33.2414	-76.5036			46.65	-63.0854	-64.7075			46.65	-62.7457	-6.9728
5.34	-81.0132	-60.8663			5.34	33.5129	-76.842			46.7	-66.4666	-64.72			46.7	-62.493	-9.5244
5.35	-81.0148	-60.8398			5.35	33.6891	-77.1587			46.75	-69.8054	-64.74			46.75	-62.2359	-12.0375
5.36	-81.0159	-60.8129			5.36	33.7858	-77.4542			46.8	-72.9214	-64.7676			46.8	-61.9727	-14.512
5.37	-81.0164	-60.7857			5.37	33.8165	-77.7292			46.85	-75.6096	-64.8027			46.85	-61.702	-16.9484
5.38	-81.0164	-60.7581			5.38	33.7925	-77.9844			46.9	-77.7092	-64.8446			46.9	-61.4219	-19.3479
5.39	-81.016	-60.7302			5.39	33.723	-78.2206			46.95	-79.1751	-64.8924			46.95	-61.1304	-21.7124
5.4	-81.0152	-60.7019			5.4	33.6152	-78.4387			47	-80.0916	-64.9453			47	-60.8251	-24.0446
5.41	-81.0141	-60.6733			5.41	33.475	-78.6397			47.05	-80.6134	-65.0026			47.05	-60.5036	-26.3481
5.42	-81.0126	-60.6443			5.42	33.3071	-78.8245			47.1	-80.8895	-65.0637			47.1	-60.1629	-28.6273
5.43	-81.0108	-60.6149			5.43	33.1151	-78.9941			47.15	-81.0266	-65.1285			47.15	-59.7994	-30.8883
5.44	-81.0087	-60.5852			5.44	32.902	-79.1493			47.2	-81.0893	-65.197			47.2	-59.4092	-33.1386
5.45	-81.0063	-60.5551			5.45	32.6699	-79.2913			47.25	-81.1129	-65.2692			47.25	-58.9874	-35.3877
5.46	-81.0038	-60.5245			5.46	32.4208	-79.4208			47.3	-81.1159	-65.3454			47.3	-58.5283	-37.6478
5.47	-81.001	-60.4936			5.47	32.1561	-79.5388			47.35	-81.1081	-65.4255			47.35	-58.0249	-39.9338
5.48	-80.998	-60.4622			5.48	31.8771	-79.6461			47.4	-81.0943	-65.5096			47.4	-57.4688	-42.2634
5.49	-80.9948	-60.4305			5.49	31.5847	-79.7436			47.45	-81.0771	-65.5977			47.45	-56.8493	-44.6577
5.5	-80.9915	-60.3982			5.5	31.2799	-79.832			47.5	-81.0579	-65.69			47.5	-56.1535	-47.1405
5.51	-80.988	-60.3656			5.51	30.9632	-79.9122			47.55	-81.0374	-65.7862			47.55	-55.3647	-49.7374
5.52	-80.9844	-60.3324			5.52	30.6355	-79.9847			47.6	-81.0161	-65.8865			47.6	-54.4617	-52.4738
5.53	-80.9806	-60.2989			5.53	30.2972	-80.0503			47.65	-80.994	-65.9906			47.65	-53.4168	-55.3709
5.54	-80.9767	-60.2648			5.54	29.949	-80.1094			47.7	-80.9715	-66.0986			47.7	-52.1937	-58.4391
5.55	-80.9727	-60.2302			5.55	29.5911	-80.1628			47.75	-80.9484	-66.2103			47.75	-50.7438	-61.6673
5.56	-80.9686	-60.1952			5.56	29.2241	-80.2109			47.8	-80.925	-66.3256			47.8	-49.0009	-65.0085
5.57	-80.9643	-60.1596			5.57	28.8484	-80.2541			47.85	-80.9011	-66.4443			47.85	-46.874	-68.3651
5.58	-80.96	-60.1235			5.58	28.4644	-80.293			47.9	-80.8768	-66.5662			47.9	-44.2363	-71.5807
5.59	-80.9556	-60.0869			5.59	28.0723	-80.3279			47.95	-80.8521	-66.6911			47.95	-40.9091	-74.4574
5.6	-80.9511	-60.0497			5.6	27.6726	-80.3592			48	-80.8271	-66.8189			48	-36.641	-76.8081
5.61	-80.9466	-60.012			5.61	27.2656	-80.3872			48.05	-80.8016	-66.9492			48.05	-31.0834	-78.5323
5.62	-80.9419	-59.9737			5.62	26.8515	-80.4122			48.1	-80.7758	-67.0818			48.1	-23.7776	-79.6591
5.63	-80.9372	-59.9348			5.63	26.4306	-80.4345			48.15	-80.7496	-67.2165			48.15	-14.2016	-80.3178
5.64	-80.9324	-59.8953			5.64	26.0033	-80.4544			48.2	-80.723	-67.353			48.2	-2.0167	-80.6621
5.65	-80.9276	-59.8551			5.65	25.5698	-80.4721			48.25	-80.696	-67.4909			48.25	12.1925	-80.8154
5.66	-80.9227	-59.8144			5.66	25.1304	-80.4878			48.3	-80.6687	-67.6301			48.3	25.6313	-80.8589
5.67	-80.9177	-59.7729			5.67	24.6854	-80.5017			48.35	-80.6409	-67.7702			48.35	33.562	-80.8444
5.68	-80.9127	-59.7308			5.68	24.2349	-80.5139			48.4	-80.6127	-67.9109			48.4	34.8702	-80.8089
5.69	-80.9076	-59.688			5.69	23.7793	-80.5246			48.45	-80.5842	-68.0519			48.45	34.3426	-80.7741
5.7	-80.9025	-59.6445			5.7	23.3187	-80.534			48.5	-80.5552	-68.1929			48.5	33.2898	-80.7426
5.71	-80.8973	-59.6003			5.71	22.8535	-80.5422			48.55	-80.5259	-68.3336			48.55	31.7138	-80.7135
5.72	-80.8921	-59.5554			5.72	22.3838	-80.5493			48.6	-80.4961	-68.4738			48.6	29.9104	-80.6865
5.73	-80.8868	-59.5096			5.73	21.9098	-80.5554			48.65	-80.466	-68.6132			48.65	27.8105	-80.661
5.74	-80.8815	-59.4631			5.74	21.4318	-80.5607			48.7	-80.4354	-68.7514			48.7	25.5713	-80.6367
5.75	-80.8762	-59.4158			5.75	20.95	-80.565			48.75	-80.4044	-68.8883			48.75	23.1523	-80.6132
5.76	-80.8708	-59.3676			5.76	20.4645	-80.5687			48.8	-80.373	-69.0236			48.8	20.6455	-80.5906
5.77	-80.8653	-59.3186			5.77	19.9756	-80.5717			48.85	-80.3411	-69.1571			48.85	18.0393	-80.5686
5.78	-80.8598	-59.2687			5.78	19.4835	-80.5741			48.9	-80.3089	-69.2886			48.9	15.3847	-80.5472
5.79	-80.8543	-59.2179			5.79	18.9884	-80.5759			48.95	-80.2762	-69.4178			48.95	12.6864	-80.5261
5.8	-80.8487	-59.1662			5.8	18.4903	-80.5773			49	-80.243	-69.5446			49	9.9715	-80.5054
5.81	-80.8431	-59.1135			5.81	17.9896	-80.5782			49.05	-80.2095	-69.6688			49.05	7.2497	-80.4849
5.82	-80.8375	-59.0599			5.82	17.4864	-80.5787			49.1	-80.1755	-69.7903			49.1	4.5357	-80.4646
5.83	-80.8318	-59.0052			5.83	16.9808	-80.5789			49.15	-80.141	-69.909			49.15	1.8379	-80.4444
5.84	-80.8261	-58.9495			5.84	16.4731	-80.5787			49.2	-80.1061	-70.0247			49.2	-0.8355	-80.4242
5.85	-80.8203	-58.8927			5.85	15.9633	-80.5782			49.25	-80.0708	-70.1374			49.25	-3.4791	-80.4041
5.86	-80.8145	-58.8348			5.86	15.4516	-80.5774			49.3	-80.035	-70.2469			49.3	-6.0887	-80.384
5.87	-80.8087	-58.7758			5.87	14.9383	-80.5764			49.35	-79.9988	-70.3532			49.35	-8.6616	-80.3638
5.88	-80.8028	-58.7156			5.88	14.4233	-80.5752			49.4	-79.9621	-70.4563			49.4	-11.1961	-80.3435
5.89	-80.7969	-58.6542			5.89	13.9069	-80.5738			49.45	-79.925	-70.5561			49.45	-13.6916	-80.3232
5.9	-80.7909	-58.5916			5.9	13.3892	-80.5722			49.5	-79.8874	-70.6525			49.5	-16.1485	-80.3027
5.91	-80.7849	-58.5277			5.91	12.8704	-80.5704			49.55	-79.8493	-70.7457			49.55	-18.5676	-80.2821
5.92	-80.7789	-58.4625			5.92	12.3505	-80.5685			49.6	-79.8108	-70.8355			49.6	-20.9507	-80.2613
5.93	-80.7728	-58.3959			5.93	11.8297	-80.5664			49.65	-79.7719	-70.922			49.65	-23.3003	-80.2405
5.94	-80.7667	-58.3279			5.94	11.3081	-80.5643			49.7	-79.7324	-71.0051			49.7	-25.6195	-80.2195
5.95	-80.7606	-58.2584			5.95	10.7858	-80.562			49.75	-79.6926	-71.085			49.75	-27.9127	-80.1983
5.96	-80.7544	-58.1875			5.96	10.2629	-80.5596			49.8	-79.6522	-71.1616			49.8	-30.1853	-80.1771
5.97	-80.7482	-58.115			5.97	9.7396	-80.5571			49.85	-79.6115	-71.235			49.85	-32.4445	-80.1558
5.98	-80.7419	-58.0409			5.98	9.2159	-80.5545			49.9	-79.5702	-71.3052			49.9	-34.6993	-80.1344
5.99	-80.7356	-57.9652			5.99	8.692	-80.5519			49.95	-79.5286	-71.3723			49.95	-36.9609	-80.113
6	-80.7292	-57.8877			6	8.1678	-80.5492			50	-79.4864	-71.4363			50	-39.2436	-80.0917
6.01	-80.7228	-57.8085			6.01	7.6437	-80.5464			50.05	-79.4438	-71.4973			50.05	-41.5642	-80.0704
6.02	-80.7164	-57.7275			6.02	7.1195	-80.5436			50.1	-79.4008	-71.5553			50.1	-43.9432	-80.0494
6.03	-80.7099	-57.6446			6.03	6.5954	-80.5407			50.15	-79.3573	-71.6104			50.15	-46.4037	-80.0287
6.04	-80.7034	-57.5598			6.04	6.0715	-80.5378			50.2	-79.3134	-71.6627			50.2	-48.9712	-80.0085
6.05	-80.6969	-57.4729			6.05	5.5478	-80.5348			50.25	-79.2691	-71.7122			50.25	-51.6718	-79.9889
6.06	-80.6903	-57.384			6.06	5.0245	-80.5318			50.3	-79.2243	-71.759			50.3	-54.5287	-79.9701
6.07	-80.6836	-57.2928			6.07	4.5016	-80.5287			50.35	-79.1791	-71.8032			50.35	-57.5567	-79.9523
6.08	-80.6769	-57.1995			6.08	3.9792	-80.5257			50.4	-79.1335	-71.8448			50.4	-60.7529	-79.9359
6.09	-80.6702	-57.1038			6.09	3.4573	-80.5225			50.45	-79.0874	-71.884			50.45	-64.0825	-79.9208
6.1	-80.6634	-57.0058			6.1	2.9359	-80.5194			50.5	-79.041	-71.9207			50.5	-67.4639	-79.9073
6.11	-80.6566	-56.9052			6.11	2.4153	-80.5163			50.55	-78.9941	-71.955			50.55	-70.757	-79.8952
6.12	-80.6497	-56.8021			6.12	1.8954	-80.5131			50.6	-78.9468	-71.9871			50.6	-73.7711	-79.8843
6.13	-80.6428	-56.6962			6.13	1.3762	-80.5099			50.65	-78.8991	-72.0169			50.65	-76.3076	-79.8739
6.14	-80.6358	-56.5876			6.14	0.8578	-80.5067			50.7	-78.8511	-72.0446			50.7	-78.2333	-79.8631
6.15	-80.6288	-56.4761			6.15	0.3403	-80.5034			50.75	-78.8026	-72.0702			50.75	-79.5411	-79.8509
6.16	-80.6217	-56.3616			6.16	-0.1762	-80.5002			50.8	-78.7537	-72.0938			50.8	-80.3411	-79.8364
6.17	-80.6146	-56.244			6.17	-0.6919	-80.4969			50.85	-78.7045	-72.1155			50.85	-80.7907	-79.8191
6.18	-80.6074	-56.1231			6.18	-1.2065	-80.4936			50.9	-78.6549	-72.1352			50.9	-81.0278	-79.7987
6.19	-80.6002	-55.9989			6.19	-1.7201	-80.4903			50.95	-78.6049	-72.1532			50.95	-81.1458	-79.7754
6.2	-80.5929	-55.8711			6.2	-2.2327	-80.487			51	-78.5546	-72.1693			51	-81.2001	-79.7494
6.21	-80.5855	-55.7397			6.21	-2.7441	-80.4837			51.05	-78.5039	-72.1838			51.05	-81.2205	-79.721
6.22	-80.5781	-55.6045			6.22	-3.2544	-80.4804			51.1	-78.4529	-72.1966			51.1	-81.223	-79.6905
6.23	-80.5706	-55.4653			6.23	-3.7635	-80.4771			51.15	-78.4016	-72.2078			51.15	-81.2159	-79.6581
6.24	-80.5631	-55.3219			6.24	-4.2715	-80.4737			51.2	-78.3499	-72.2175			51.2	-81.2033	-79.624
6.25	-80.5555	-55.1743			6.25	-4.7782	-80.4704			51.25	-78.2979	-72.2257			51.25	-81.1876	-79.5884
6.26	-80.5478	-55.0222			6.26	-5.2837	-80.467			51.3	-78.2455	-72.2325			51.3	-81.17	-79.5516
6.27	-80.5401	-54.8653			6.27	-5.788	-80.4637			51.35	-78.1929	-72.238			51.35	-81.1511	-79.5136
6.28	-80.5323	-54.7036			6.28	-6.291	-80.4603			51.4	-78.14	-72.2421			51.4	-81.1313	-79.4745
6.29	-80.5244	-54.5367			6.29	-6.7926	-80.4569			51.45	-78.0867	-72.2449			51.45	-81.1108	-79.4345
6.3	-80.5164	-54.3645			6.3	-7.293	-80.4536			51.5	-78.0332	-72.2465			51.5	-81.0897	-79.3937
6.31	-80.5084	-54.1867			6.31	-7.7921	-80.4502			51.55	-77.9795	-72.2469			51.55	-81.0681	-79.352
6.32	-80.5003	-54.0031			6.32	-8.2898	-80.4468			51.6	-77.9254	-72.2462			51.6	-81.046	-79.3097
6.33	-80.4921	-53.8132			6.33	-8.7861	-80.4434			51.65	-77.8711	-72.2444			51.65	-81.0234	-79.2666
6.34	-80.4839	-53.617			6.34	-9.2811	-80.44			51.7	-77.8166	-72.2415			51.7	-81.0004	-79.2229
6.35	-80.4755	-53.414			6.35	-9.7748	-80.4366			51.75	-77.7618	-72.2376			51.75	-80.9769	-79.1786
6.36	-80.4671	-53.204			6.36	-10.267	-80.4332			51.8	-77.7067	-72.2328			51.8	-80.953	-79.1337
6.37	-80.4586	-52.9865			6.37	-10.7579	-80.4298			51.85	-77.6515	-72.227			51.85	-80.9286	-79.0883
6.38	-80.4499	-52.7613			6.38	-11.2474	-80.4263			51.9	-77.596	-72.2203			51.9	-80.9038	-79.0424
6.39	-80.4412	-52.5279			6.39	-11.7356	-80.4229			51.95	-77.5404	-72.2128			51.95	-80.8785	-78.996
6.4	-80.4324	-52.2859			6.4	-12.2223	-80.4195			52	-77.4845	-72.2045			52	-80.8528	-78.9491
6.41	-80.4235	-52.0348			6.41	-12.7077	-80.4161			52.05	-77.4284	-72.1953			52.05	-80.8266	-78.9018
6.42	-80.4144	-51.7742			6.42	-13.1916	-80.4126			52.1	-77.3722	-72.1854			52.1	-80.8	-78.854
6.43	-80.4053	-51.5036			6.43	-13.6742	-80.4092			52.15	-77.3158	-72.1748			52.15	-80.7729	-78.8058
6.44	-80.3961	-51.2224			6.44	-14.1555	-80.4057			52.2	-77.2592	-72.1635			52.2	-80.7453	-78.7573
6.45	-80.3867	-50.9301			6.45	-14.6353	-80.4023			52.25	-77.2025	-72.1515			52.25	-80.7172	-78.7083
6.46	-80.3772	-50.626			6.46	-15.1138	-80.3989			52.3	-77.1456	-72.1388			52.3	-80.6887	-78.6589
6.47	-80.3675	-50.3095			6.47	-15.5909	-80.3954			52.35	-77.0886	-72.1256			52.35	-80.6597	-78.6092
6.48	-80.3578	-49.9799			6.48	-16.0667	-80.3919			52.4	-77.0315	-72.1118			52.4	-80.6303	-78.5592
6.49	-80.3479	-49.6363			6.49	-16.5411	-80.3885			52.45	-76.9743	-72.0974			52.45	-80.6003	-78.5088
6.5	-80.3378	-49.2781			6.5	-17.0142	-80.385			52.5	-76.9169	-72.0825			52.5	-80.5699	-78.458
6.51	-80.3276	-48.9043			6.51	-17.486	-80.3816			52.55	-76.8595	-72.0671			52.55	-80.539	-78.4069
6.52	-80.3172	-48.5141			6.52	-17.9565	-80.3781			52.6	-76.802	-72.0512			52.6	-80.5076	-78.3556
6.53	-80.3066	-48.1064			6.53	-18.4258	-80.3746			52.65	-76.7444	-72.0348			52.65	-80.4757	-78.3039
6.54	-80.2959	-47.6801			6.54	-18.8937	-80.3711			52.7	-76.6867	-72.018			52.7	-80.4433	-78.2519
6.55	-80.285	-47.2341			6.55	-19.3604	-80.3677			52.75	-76.6289	-72.0008			52.75	-80.4105	-78.1996
6.56	-80.2739	-46.7672			6.56	-19.8258	-80.3642			52.8	-76.5711	-71.9831			52.8	-80.3772	-78.1471
6.57	-80.2626	-46.278			6.57	-20.29	-80.3607			52.85	-76.5133	-71.9651			52.85	-80.3433	-78.0943
6.58	-80.2511	-45.7652			6.58	-20.7531	-80.3572			52.9	-76.4554	-71.9468			52.9	-80.309	-78.0412
6.59	-80.2393	-45.2272			6.59	-21.2149	-80.3537			52.95	-76.3975	-71.9281			52.95	-80.2742	-77.9879
6.6	-80.2273	-44.6623			6.6	-21.6756	-80.3503			53	-76.3395	-71.9091			53	-80.2389	-77.9344
6.61	-80.2151	-44.0689			6.61	-22.1352	-80.3468			53.05	-76.2816	-71.8897			53.05	-80.2031	-77.8806
6.62	-80.2026	-43.4449			6.62	-22.5937	-80.3433			53.1	-76.2237	-71.8701			53.1	-80.1668	-77.8266
6.63	-80.1898	-42.7883			6.63	-23.0511	-80.3398			53.15	-76.1657	-71.8502			53.15	-80.13	-77.7724
6.64	-80.1767	-42.0971			6.64	-23.5075	-80.3363			53.2	-76.1078	-71.8301			53.2	-80.0927	-77.718
6.65	-80.1633	-41.3687			6.65	-23.9628	-80.3328			53.25	-76.0499	-71.8097			53.25	-80.055	-77.6633
6.66	-80.1496	-40.6008			6.66	-24.4172	-80.3293			53.3	-75.992	-71.7891			53.3	-80.0167	-77.6085
6.67	-80.1355	-39.7906			6.67	-24.8707	-80.3258			53.35	-75.9342	-71.7683			53.35	-79.978	-77.5535
6.68	-80.1211	-38.9352			6.68	-25.3232	-80.3223			53.4	-75.8764	-71.7473			53.4	-79.9388	-77.4984
6.69	-80.1062	-38.0317			6.69	-25.7749	-80.3188			53.45	-75.8186	-71.7261			53.45	-79.8991	-77.443
6.7	-80.091	-37.0766			6.7	-26.2257	-80.3153			53.5	-75.761	-71.7047			53.5	-79.8589	-77.3876
6.71	-80.0753	-36.0667			6.71	-26.6758	-80.3118			53.55	-75.7034	-71.6832			53.55	-79.8182	-77.3319
6.72	-80.0591	-34.9982			6.72	-27.1251	-80.3082			53.6	-75.6458	-71.6615			53.6	-79.7771	-77.2762
6.73	-80.0424	-33.8674			6.73	-27.5738	-80.3047			53.65	-75.5884	-71.6397			53.65	-79.7355	-77.2203
6.74	-80.0252	-32.6703			6.74	-28.0218	-80.3012			53.7	-75.531	-71.6178			53.7	-79.6934	-77.1642
6.75	-80.0075	-31.4029			6.75	-28.4692	-80.2977			53.75	-75.4738	-71.5957			53.75	-79.6508	-77.1081
6.76	-79.9891	-30.0608			6.76	-28.9161	-80.2942			53.8	-75.4166	-71.5736			53.8	-79.6078	-77.0518
6.77	-79.9701	-28.6401			6.77	-29.3625	-80.2907			53.85	-75.3596	-71.5513			53.85	-79.5643	-76.9955
6.78	-79.9505	-27.1364			6.78	-29.8086	-80.2872			53.9	-75.3026	-71.529			53.9	-79.5203	-76.9391
6.79	-79.9301	-25.5459			6.79	-30.2542	-80.2837			53.95	-75.2459	-71.5066			53.95	-79.4759	-76.8826
6.8	-79.909	-23.8647			6.8	-30.6996	-80.2802			54	-75.1892	-71.4842			54	-79.4311	-76.826
6.81	-79.887	-22.0897			6.81	-31.1449	-80.2767			54.05	-75.1327	-71.4617			54.05	-79.3857	-76.7693
6.82	-79.8642	-20.2183			6.82	-31.5899	-80.2732			54.1	-75.0763	-71.4392			54.1	-79.34	-76.7126
6.83	-79.8406	-18.2487			6.83	-32.035	-80.2697			54.15	-75.02	-71.4166			54.15	-79.2938	-76.6558
6.84	-79.8159	-16.1805			6.84	-32.48	-80.2662			54.2	-74.964	-71.394			54.2	-79.2472	-76.599
6.85	-79.7903	-14.0148			6.85	-32.9252	-80.2627			54.25	-74.9081	-71.3713			54.25	-79.2001	-76.5422
6.86	-79.7637	-11.7545			6.86	-33.3706	-80.2593			54.3	-74.8523	-71.3487			54.3	-79.1527	-76.4853
6.87	-79.736	-9.4049			6.87	-33.8163	-80.2558			54.35	-74.7967	-71.3261			54.35	-79.1048	-76.4284
6.88	-79.7072	-6.9741			6.88	-34.2624	-80.2523			54.4	-74.7413	-71.3034			54.4	-79.0565	-76.3715
6.89	-79.6773	-4.473			6.89	-34.7091	-80.2488			54.45	-74.6861	-71.2808			54.45	-79.0078	-76.3146
6.9	-79.6463	-1.9159			6.9	-35.1563	-80.2454			54.5	-74.6311	-71.2582			54.5	-78.9586	-76.2577
6.91	-79.6141	0.6795			6.91	-35.6043	-80.2419			54.55	-74.5763	-71.2356			54.55	-78.9091	-76.2008
6.92	-79.5808	3.2922			6.92	-36.0531	-80.2385			54.6	-74.5217	-71.2131			54.6	-78.8592	-76.1439
6.93	-79.5464	5.8983			6.93	-36.5029	-80.235			54.65	-74.4673	-71.1906			54.65	-78.809	-76.087
6.94	-79.5109	8.4715			6.94	-36.9538	-80.2316			54.7	-74.4131	-71.1681			54.7	-78.7583	-76.0302
6.95	-79.4744	10.984			6.95	-37.406	-80.2282			54.75	-74.3591	-71.1457			54.75	-78.7073	-75.9734
6.96	-79.437	13.4079			6.96	-37.8595	-80.2248			54.8	-74.3053	-71.1233			54.8	-78.6559	-75.9167
6.97	-79.3987	15.7163			6.97	-38.3145	-80.2214			54.85	-74.2518	-71.1011			54.85	-78.6042	-75.86
6.98	-79.3598	17.8847			6.98	-38.7712	-80.218			54.9	-74.1985	-71.0788			54.9	-78.5521	-75.8033
6.99	-79.3202	19.8924			6.99	-39.2298	-80.2146			54.95	-74.1454	-71.0567			54.95	-78.4997	-75.7468
7	-79.2803	21.7236			7	-39.6903	-80.2113			55	-74.0926	-71.0346			55	-78.447	-75.6903
7.01	-79.24	23.3678			7.01	-40.153	-80.2079			55.05	-74.0399	-71.0126			55.05	-78.3939	-75.6338
7.02	-79.1996	24.8206			7.02	-40.618	-80.2046			55.1	-73.9876	-70.9907			55.1	-78.3405	-75.5775
7.03	-79.1592	26.0827			7.03	-41.0855	-80.2013			55.15	-73.9355	-70.9689			55.15	-78.2868	-75.5212
7.04	-79.1189	27.1601			7.04	-41.5557	-80.198			55.2	-73.8836	-70.9471			55.2	-78.2328	-75.4651
7.05	-79.0789	28.0629			7.05	-42.0288	-80.1947			55.25	-73.832	-70.9255			55.25	-78.1785	-75.409
7.06	-79.0394	28.8039			7.06	-42.5049	-80.1915			55.3	-73.7807	-70.904			55.3	-78.1239	-75.353
7.07	-79.0003	29.398			7.07	-42.9844	-80.1883			55.35	-73.7296	-70.8826			55.35	-78.0691	-75.2972
7.08	-78.9618	29.8609			7.08	-43.4673	-80.1851			55.4	-73.6788	-70.8613			55.4	-78.014	-75.2415
7.09	-78.9239	30.2082			7.09	-43.9539	-80.1819			55.45	-73.6283	-70.8401			55.45	-77.9586	-75.1859
7.1	-78.8868	30.455			7.1	-44.4445	-80.1787			55.5	-73.578	-70.8191			55.5	-77.903	-75.1304
7.11	-78.8504	30.6149			7.11	-44.9391	-80.1756			55.55	-73.528	-70.7982			55.55	-77.8471	-75.0751
7.12	-78.8148	30.7004			7.12	-45.4381	-80.1725			55.6	-73.4783	-70.7774			55.6	-77.791	-75.0199
7.13	-78.78	30.7222			7.13	-45.9417	-80.1695			55.65	-73.4289	-70.7567			55.65	-77.7347	-74.9648
7.14	-78.746	30.6896			7.14	-46.4501	-80.1664			55.7	-73.3797	-70.7362			55.7	-77.6782	-74.91
7.15	-78.7129	30.6105			7.15	-46.9635	-80.1634			55.75	-73.3308	-70.7158			55.75	-77.6214	-74.8552
7.16	-78.6805	30.4914			7.16	-47.4822	-80.1605			55.8	-73.2823	-70.6955			55.8	-77.5645	-74.8006
7.17	-78.649	30.3377			7.17	-48.0063	-80.1576			55.85	-73.234	-70.6754			55.85	-77.5074	-74.7462
7.18	-78.6183	30.154			7.18	-48.5362	-80.1547			55.9	-73.186	-70.6555			55.9	-77.4501	-74.692
7.19	-78.5884	29.9437			7.19	-49.072	-80.1519			55.95	-73.1383	-70.6357			55.95	-77.3926	-74.6379
7.2	-78.5592	29.7101			7.2	-49.614	-80.1491			56	-73.0909	-70.616			56	-77.335	-74.584
7.21	-78.5309	29.4555			7.21	-50.1623	-80.1463			56.05	-73.0438	-70.5965			56.05	-77.2772	-74.5303
7.22	-78.5032	29.182			7.22	-50.7172	-80.1436			56.1	-72.997	-70.5772			56.1	-77.2193	-74.4768
7.23	-78.4763	28.8913			7.23	-51.2789	-80.141			56.15	-72.9505	-70.558			56.15	-77.1612	-74.4234
7.24	-78.4501	28.5848			7.24	-51.8475	-80.1384			56.2	-72.9043	-70.539			56.2	-77.103	-74.3703
7.25	-78.4246	28.2639			7.25	-52.4231	-80.1359			56.25	-72.8584	-70.5202			56.25	-77.0447	-74.3174
7.26	-78.3997	27.9294			7.26	-53.006	-80.1334			56.3	-72.8128	-70.5015			56.3	-76.9863	-74.2646
7.27	-78.3755	27.5824			7.27	-53.5963	-80.131			56.35	-72.7676	-70.483			56.35	-76.9278	-74.2121
7.28	-78.352	27.2237			7.28	-54.1939	-80.1286			56.4	-72.7226	-70.4647			56.4	-76.8693	-74.1598
7.29	-78.329	26.8539			7.29	-54.799	-80.1263			56.45	-72.678	-70.4466			56.45	-76.8106	-74.1077
7.3	-78.3067	26.4738			7.3	-55.4116	-80.1241			56.5	-72.6336	-70.4286			56.5	-76.7518	-74.0558
7.31	-78.2849	26.0838			7.31	-56.0317	-80.122			56.55	-72.5896	-70.4108			56.55	-76.693	-74.0042
7.32	-78.2637	25.6846			7.32	-56.6591	-80.1199			56.6	-72.5459	-70.3932			56.6	-76.6342	-73.9527
7.33	-78.2431	25.2766			7.33	-57.2938	-80.1179			56.65	-72.5025	-70.3758			56.65	-76.5753	-73.9015
7.34	-78.223	24.8603			7.34	-57.9355	-80.116			56.7	-72.4595	-70.3586			56.7	-76.5163	-73.8505
7.35	-78.2034	24.4362			7.35	-58.5841	-80.1141			56.75	-72.4167	-70.3415			56.75	-76.4574	-73.7998
7.36	-78.1843	24.0046			7.36	-59.2391	-80.1123			56.8	-72.3743	-70.3247			56.8	-76.3984	-73.7493
7.37	-78.1657	23.5659			7.37	-59.9003	-80.1106			56.85	-72.3322	-70.308			56.85	-76.3394	-73.699
7.38	-78.1476	23.1205			7.38	-60.567	-80.109			56.9	-72.2905	-70.2916			56.9	-76.2804	-73.649
7.39	-78.1299	22.6687			7.39	-61.2388	-80.1075			56.95	-72.249	-70.2753			56.95	-76.2214	-73.5992
7.4	-78.1127	22.2109			7.4	-61.915	-80.106			57	-72.2079	-70.2592			57	-76.1625	-73.5497
7.41	-78.096	21.7474			7.41	-62.5948	-80.1046			57.05	-72.1671	-70.2433			57.05	-76.1035	-73.5004
7.42	-78.0796	21.2785			7.42	-63.2773	-80.1034			57.1	-72.1266	-70.2276			57.1	-76.0446	-73.4514
7.43	-78.0637	20.8045			7.43	-63.9616	-80.1022			57.15	-72.0865	-70.2122			57.15	-75.9857	-73.4026
7.44	-78.0482	20.3256			7.44	-64.6467	-80.101			57.2	-72.0467	-70.1969			57.2	-75.9269	-73.3541
7.45	-78.033	19.8423			7.45	-65.3313	-80.1			57.25	-72.0072	-70.1818			57.25	-75.8681	-73.3058
7.46	-78.0183	19.3546			7.46	-66.0143	-80.099			57.3	-71.968	-70.1669			57.3	-75.8094	-73.2578
7.47	-78.0039	18.8629			7.47	-66.6942	-80.0981			57.35	-71.9292	-70.1523			57.35	-75.7508	-73.2101
7.48	-77.9899	18.3674			7.48	-67.3696	-80.0973			57.4	-71.8907	-70.1378			57.4	-75.6922	-73.1626
7.49	-77.9762	17.8684			7.49	-68.0391	-80.0965			57.45	-71.8525	-70.1236			57.45	-75.6338	-73.1154
7.5	-77.9629	17.366			7.5	-68.7011	-80.0958			57.5	-71.8147	-70.1095			57.5	-75.5754	-73.0685
7.51	-77.9499	16.8605			7.51	-69.3539	-80.0952			57.55	-71.7772	-70.0957			57.55	-75.5171	-73.0218
7.52	-77.9372	16.3522			7.52	-69.996	-80.0946			57.6	-71.74	-70.082			57.6	-75.4589	-72.9754
7.53	-77.9248	15.8412			7.53	-70.6257	-80.0941			57.65	-71.7031	-70.0686			57.65	-75.4008	-72.9293
7.54	-77.9128	15.3276			7.54	-71.2415	-80.0936			57.7	-71.6666	-70.0554			57.7	-75.3429	-72.8835
7.55	-77.901	14.8118			7.55	-71.8419	-80.0931			57.75	-71.6305	-70.0424			57.75	-75.2851	-72.8379
7.56	-77.8896	14.2939			7.56	-72.4253	-80.0927			57.8	-71.5946	-70.0296			57.8	-75.2274	-72.7926
7.57	-77.8784	13.7741			7.57	-72.9904	-80.0922			57.85	-71.5591	-70.0171			57.85	-75.1699	-72.7476
7.58	-77.8674	13.2525			7.58	-73.5359	-80.0918			57.9	-71.5239	-70.0047			57.9	-75.1125	-72.7029
7.59	-77.8568	12.7293			7.59	-74.0609	-80.0914			57.95	-71.4891	-69.9926			57.95	-75.0552	-72.6585
7.6	-77.8464	12.2047			7.6	-74.5642	-80.091			58	-71.4546	-69.9806			58	-74.9982	-72.6143
7.61	-77.8362	11.6788			7.61	-75.0452	-80.0905			58.05	-71.4204	-69.9689			58.05	-74.9412	-72.5705
7.62	-77.8263	11.1518			7.62	-75.5033	-80.09			58.1	-71.3866	-69.9574			58.1	-74.8845	-72.5269
7.63	-77.8167	10.6238			7.63	-75.9382	-80.0895			58.15	-71.3531	-69.9461			58.15	-74.8279	-72.4836
7.64	-77.8072	10.0949			7.64	-76.3495	-80.0889			58.2	-71.3199	-69.9351			58.2	-74.7715	-72.4406
7.65	-77.798	9.5654			7.65	-76.7374	-80.0883			58.25	-71.2871	-69.9242			58.25	-74.7153	-72.3979
7.66	-77.789	9.0352			7.66	-77.1019	-80.0876			58.3	-71.2546	-69.9136			58.3	-74.6593	-72.3555
7.67	-77.7802	8.5046			7.67	-77.4435	-80.0868			58.35	-71.2224	-69.9032			58.35	-74.6035	-72.3134
7.68	-77.7717	7.9737			7.68	-77.7625	-80.0859			58.4	-71.1906	-69.893			58.4	-74.5479	-72.2716
7.69	-77.7633	7.4425			7.69	-78.0597	-80.085			58.45	-71.1591	-69.883			58.45	-74.4925	-72.23
7.7	-77.7551	6.9111			7.7	-78.3358	-80.0839			58.5	-71.128	-69.8732			58.5	-74.4373	-72.1888
7.71	-77.7471	6.3798			7.71	-78.5915	-80.0828			58.55	-71.0971	-69.8636			58.55	-74.3824	-72.1479
7.72	-77.7393	5.8485			7.72	-78.8279	-80.0815			58.6	-71.0667	-69.8543			58.6	-74.3276	-72.1072
7.73	-77.7317	5.3174			7.73	-79.0458	-80.0801			58.65	-71.0365	-69.8452			58.65	-74.2731	-72.0669
7.74	-77.7243	4.7865			7.74	-79.2462	-80.0786			58.7	-71.0067	-69.8363			58.7	-74.2188	-72.0268
7.75	-77.717	4.256			7.75	-79.4302	-80.077			58.75	-70.9772	-69.8276			58.75	-74.1648	-71.9871
7.76	-77.7099	3.7259			7.76	-79.5989	-80.0752			58.8	-70.9481	-69.8191			58.8	-74.111	-71.9477
7.77	-77.7029	3.1963			7.77	-79.7531	-80.0733			58.85	-70.9193	-69.8108			58.85	-74.0574	-71.9085
7.78	-77.6961	2.6673			7.78	-79.8939	-80.0713			58.9	-70.8908	-69.8028			58.9	-74.0041	-71.8697
7.79	-77.6895	2.1389			7.79	-80.0223	-80.0691			58.95	-70.8627	-69.7949			58.95	-73.951	-71.8312
7.8	-77.683	1.6112			7.8	-80.1391	-80.0668			59	-70.8349	-69.7873			59	-73.8982	-71.7929
7.81	-77.6767	1.0843			7.81	-80.2454	-80.0644			59.05	-70.8074	-69.7799			59.05	-73.8457	-71.755
7.82	-77.6705	0.5582			7.82	-80.3418	-80.0619			59.1	-70.7803	-69.7727			59.1	-73.7934	-71.7174
7.83	-77.6644	0.033			7.83	-80.4293	-80.0592			59.15	-70.7535	-69.7657			59.15	-73.7414	-71.6801
7.84	-77.6585	-0.4912			7.84	-80.5085	-80.0563			59.2	-70.7271	-69.7589			59.2	-73.6896	-71.643
7.85	-77.6526	-1.0145			7.85	-80.5802	-80.0533			59.25	-70.701	-69.7523			59.25	-73.6381	-71.6063
7.86	-77.647	-1.5367			7.86	-80.6451	-80.0502			59.3	-70.6752	-69.746			59.3	-73.5869	-71.5699
7.87	-77.6414	-2.0578			7.87	-80.7036	-80.047			59.35	-70.6497	-69.7398			59.35	-73.536	-71.5339
7.88	-77.636	-2.5779			7.88	-80.7564	-80.0436			59.4	-70.6246	-69.7338			59.4	-73.4854	-71.4981
7.89	-77.6307	-3.0967			7.89	-80.804	-80.0402			59.45	-70.5999	-69.7281			59.45	-73.435	-71.4626
7.9	-77.6255	-3.6144			7.9	-80.8469	-80.0365			59.5	-70.5754	-69.7225			59.5	-73.3849	-71.4274
7.91	-77.6204	-4.1308			7.91	-80.8854	-80.0328			59.55	-70.5513	-69.7172			59.55	-73.3351	-71.3926
7.92	-77.6154	-4.6459			7.92	-80.92	-80.0289			59.6	-70.5275	-69.712			59.6	-73.2856	-71.358
7.93	-77.6105	-5.1598			7.93	-80.9511	-80.0249			59.65	-70.5041	-69.7071			59.65	-73.2364	-71.3238
7.94	-77.6057	-5.6723			7.94	-80.979	-80.0208			59.7	-70.481	-69.7023			59.7	-73.1875	-71.2899
7.95	-77.601	-6.1835			7.95	-81.0039	-80.0166			59.75	-70.4582	-69.6978			59.75	-73.1389	-71.2562
7.96	-77.5964	-6.6933			7.96	-81.0262	-80.0123			59.8	-70.4358	-69.6934			59.8	-73.0906	-71.2229
7.97	-77.5919	-7.2018			7.97	-81.0461	-80.0079			59.85	-70.4137	-69.6893			59.85	-73.0426	-71.1899
7.98	-77.5875	-7.7088			7.98	-81.0638	-80.0033			59.9	-70.3919	-69.6853			59.9	-72.9949	-71.1573
7.99	-77.5832	-8.2144			7.99	-81.0795	-79.9987			59.95	-70.3704	-69.6816			59.95	-72.9475	-71.1249
8	-77.579	-8.7186			8	-81.0935	-79.9939			60	-69.3493	-69.678			60	-72.9004	-70.5928
8.01	-77.5748	-9.2214			8.01	-81.1058	-79.989			60.05	-68.365	-69.6726			60.05	-72.8517	-70.078
8.02	-77.5708	-9.7226			8.02	-81.1166	-79.9841			60.1	-67.4125	-69.6656			60.1	-72.8014	-69.5784
8.03	-77.5668	-10.2224			8.03	-81.1262	-79.9791			60.15	-66.4875	-69.657			60.15	-72.7498	-69.0922
8.04	-77.5629	-10.7208			8.04	-81.1345	-79.9739			60.2	-65.5857	-69.6471			60.2	-72.6969	-68.618
8.05	-77.5591	-11.2176			8.05	-81.1417	-79.9687			60.25	-64.7027	-69.6357			60.25	-72.6429	-68.1544
8.06	-77.5553	-11.713			8.06	-81.1479	-79.9634			60.3	-63.8336	-69.6231			60.3	-72.5878	-67.7
8.07	-77.5516	-12.2069			8.07	-81.1532	-79.958			60.35	-62.9727	-69.6093			60.35	-72.5317	-67.2535
8.08	-77.548	-12.6993			8.08	-81.1577	-79.9525			60.4	-62.1135	-69.5942			60.4	-72.4746	-66.8136
8.09	-77.5445	-13.1902			8.09	-81.1614	-79.9469			60.45	-61.2484	-69.578			60.45	-72.4167	-66.3787
8.1	-77.541	-13.6796			8.1	-81.1645	-79.9413			60.5	-60.3681	-69.5606			60.5	-72.358	-65.9475
8.11	-77.5376	-14.1675			8.11	-81.167	-79.9355			60.55	-59.4618	-69.5421			60.55	-72.2986	-65.5185
8.12	-77.5343	-14.654			8.12	-81.1688	-79.9297			60.6	-58.5162	-69.5223			60.6	-72.2384	-65.0899
8.13	-77.531	-15.139			8.13	-81.1702	-79.9238			60.65	-57.515	-69.5012			60.65	-72.1775	-64.66
8.14	-77.5278	-15.6225			8.14	-81.1711	-79.9179			60.7	-56.438	-69.4789			60.7	-72.116	-64.227
8.15	-77.5246	-16.1045			8.15	-81.1716	-79.9119			60.75	-55.2595	-69.455			60.75	-72.0538	-63.7887
8.16	-77.5215	-16.5851			8.16	-81.1717	-79.9058			60.8	-53.9464	-69.4295			60.8	-71.9909	-63.3427
8.17	-77.5185	-17.0643			8.17	-81.1715	-79.8996			60.85	-52.4554	-69.4021			60.85	-71.9274	-62.8866
8.18	-77.5155	-17.542			8.18	-81.1709	-79.8934			60.9	-50.7281	-69.3725			60.9	-71.8632	-62.4173
8.19	-77.5126	-18.0184			8.19	-81.1701	-79.8871			60.95	-48.6851	-69.3403			60.95	-71.7983	-61.9315
8.2	-77.5097	-18.4933			8.2	-81.1689	-79.8808			61	-46.2155	-69.3049			61	-71.7327	-61.4252
8.21	-77.5069	-18.9668			8.21	-81.1675	-79.8744			61.05	-44.1622	-69.2656			61.05	-71.6663	-61.394
8.22	-77.5041	-19.439			8.22	-81.1659	-79.8679			61.1	-41.2056	-69.2232			61.1	-71.601	-61.3119
8.23	-77.5014	-19.9098			8.23	-81.1641	-79.8614			61.15	-37.1422	-69.1761			61.15	-71.5365	-61.185
8.24	-77.4987	-20.3793			8.24	-81.1621	-79.8549			61.2	-31.6486	-69.1222			61.2	-71.4727	-61.0182
8.25	-77.4961	-20.8475			8.25	-81.1599	-79.8482			61.25	-24.2552	-69.0588			61.25	-71.4093	-60.8151
8.26	-77.4935	-21.3144			8.26	-81.1576	-79.8415			61.3	-14.3777	-68.9824			61.3	-71.3463	-60.5779
8.27	-77.491	-21.7801			8.27	-81.1551	-79.8348			61.35	-1.5643	-68.8885			61.35	-71.2834	-60.3075
8.28	-77.4885	-22.2445			8.28	-81.1525	-79.828			61.4	13.6628	-68.7717			61.4	-71.2206	-60.0035
8.29	-77.4861	-22.7077			8.29	-81.1497	-79.8212			61.45	28.1468	-68.6279			61.45	-71.1577	-59.6642
8.3	-77.4837	-23.1697			8.3	-81.1468	-79.8143			61.5	36.1585	-68.4592			61.5	-71.0946	-59.2868
8.31	-77.4813	-23.6306			8.31	-81.1439	-79.8074			61.55	36.736	-68.2789			61.55	-71.0312	-58.867
8.32	-77.479	-24.0903			8.32	-81.1408	-79.8004			61.6	36.3081	-68.1017			61.6	-70.9673	-58.3992
8.33	-77.4768	-24.549			8.33	-81.1376	-79.7934			61.65	35.1806	-67.929			61.65	-70.9027	-57.876
8.34	-77.4746	-25.0067			8.34	-81.1343	-79.7863			61.7	33.7957	-67.7615			61.7	-70.8372	-57.2878
8.35	-77.4724	-25.4633			8.35	-81.131	-79.7792			61.75	32.0274	-67.5992			61.75	-70.7707	-56.6226
8.36	-77.4703	-25.919			8.36	-81.1276	-79.772			61.8	30.123	-67.4425			61.8	-70.7029	-55.8647
8.37	-77.4682	-26.3737			8.37	-81.1241	-79.7648			61.85	27.9496	-67.291			61.85	-70.6334	-54.9942
8.38	-77.4661	-26.8276			8.38	-81.1205	-79.7576			61.9	25.6933	-67.1451			61.9	-70.5618	-53.9848
8.39	-77.4641	-27.2806			8.39	-81.1169	-79.7503			61.95	23.2568	-67.0045			61.95	-70.4877	-52.8022
8.4	-77.4621	-27.7328			8.4	-81.1132	-79.743			62	20.7679	-66.8692			62	-70.4105	-51.4003
8.41	-77.4602	-28.1843			8.41	-81.1095	-79.7356			62.05	18.1743	-66.739			62.05	-70.3294	-49.717
8.42	-77.4583	-28.6352			8.42	-81.1057	-79.7282			62.1	15.5509	-66.6138			62.1	-70.2435	-47.6667
8.43	-77.4565	-29.0854			8.43	-81.1019	-79.7208			62.15	12.8797	-66.4936			62.15	-70.1514	-45.1304
8.44	-77.4547	-29.535			8.44	-81.098	-79.7133			62.2	10.1994	-66.3782			62.2	-70.0514	-41.9401
8.45	-77.4529	-29.9842			8.45	-81.0941	-79.7058			62.25	7.5095	-66.2674			62.25	-69.9411	-37.8581
8.46	-77.4512	-30.4329			8.46	-81.0901	-79.6983			62.3	4.8288	-66.1611			62.3	-69.8175	-32.5505
8.47	-77.4495	-30.8813			8.47	-81.0861	-79.6907			62.35	2.1622	-66.0592			62.35	-69.676	-25.5651
8.48	-77.4479	-31.3293			8.48	-81.0821	-79.6831			62.4	-0.4812	-65.9615			62.4	-69.5107	-16.3535
8.49	-77.4463	-31.7772			8.49	-81.078	-79.6755			62.45	-3.097	-65.8679			62.45	-69.3135	-4.4579
8.5	-77.4447	-32.2249			8.5	-81.0739	-79.6678			62.5	-5.6807	-65.7783			62.5	-69.0748	9.8473
8.51	-77.4432	-32.6726			8.51	-81.0698	-79.6601			62.55	-8.2298	-65.6925			62.55	-68.7865	24.2068
8.52	-77.4418	-33.1204			8.52	-81.0656	-79.6523			62.6	-10.7426	-65.6105			62.6	-68.4495	33.6797
8.53	-77.4403	-33.5682			8.53	-81.0614	-79.6446			62.65	-13.2185	-65.5322			62.65	-68.0843	35.7433
8.54	-77.4389	-34.0163			8.54	-81.0571	-79.6368			62.7	-15.6576	-65.4575			62.7	-67.7201	35.1939
8.55	-77.4376	-34.4648			8.55	-81.0529	-79.6289			62.75	-18.0607	-65.3864			62.75	-67.366	34.3378
8.56	-77.4363	-34.9136			8.56	-81.0486	-79.6211			62.8	-20.4292	-65.3187			62.8	-67.0218	32.7707
8.57	-77.435	-35.3631			8.57	-81.0443	-79.6132			62.85	-22.7655	-65.2546			62.85	-66.6891	31.1157
8.58	-77.4338	-35.8132			8.58	-81.0399	-79.6053			62.9	-25.0725	-65.1939			62.9	-66.3668	29.0349
8.59	-77.4327	-36.264			8.59	-81.0355	-79.5973			62.95	-27.3541	-65.1367			62.95	-66.0553	26.9083
8.6	-77.4316	-36.7158			8.6	-81.0311	-79.5893			63	-29.6154	-65.083			63	-65.7533	24.5119
8.61	-77.4305	-37.1686			8.61	-81.0267	-79.5813			63.05	-31.8629	-65.0328			63.05	-65.4608	22.0803
8.62	-77.4295	-37.6226			8.62	-81.0223	-79.5733			63.1	-34.1051	-64.9863			63.1	-65.1766	19.4957
8.63	-77.4285	-38.0779			8.63	-81.0178	-79.5652			63.15	-36.3525	-64.9434			63.15	-64.9	16.8843
8.64	-77.4276	-38.5347			8.64	-81.0133	-79.5571			63.2	-38.6184	-64.9043			63.2	-64.63	14.2018
8.65	-77.4268	-38.9931			8.65	-81.0088	-79.549			63.25	-40.9189	-64.8691			63.25	-64.3656	11.5071
8.66	-77.426	-39.4532			8.66	-81.0042	-79.5409			63.3	-43.2733	-64.8381			63.3	-64.1058	8.7925
8.67	-77.4252	-39.9153			8.67	-80.9997	-79.5327			63.35	-45.7041	-64.8114			63.35	-63.8495	6.0836
8.68	-77.4245	-40.3795			8.68	-80.9951	-79.5245			63.4	-48.2362	-64.7893			63.4	-63.5956	3.3845
8.69	-77.4239	-40.8459			8.69	-80.9905	-79.5163			63.45	-50.8956	-64.7723			63.45	-63.3428	0.7068
8.7	-77.4233	-41.3149			8.7	-80.9859	-79.5081			63.5	-53.707	-64.7606			63.5	-63.09	-1.9446
8.71	-77.4228	-41.7864			8.71	-80.9812	-79.4998			63.55	-56.6883	-64.7546			63.55	-62.8359	-4.5641
8.72	-77.4224	-42.2608			8.72	-80.9766	-79.4915			63.6	-59.8423	-64.755			63.6	-62.5792	-7.1487
8.73	-77.4221	-42.7382			8.73	-80.9719	-79.4832			63.65	-63.1442	-64.7622			63.65	-62.3183	-9.6961
8.74	-77.4218	-43.2188			8.74	-80.9672	-79.4748			63.7	-66.5261	-64.7766			63.7	-62.0518	-12.2051
8.75	-77.4215	-43.7028			8.75	-80.9624	-79.4665			63.75	-69.8628	-64.7986			63.75	-61.778	-14.6757
8.76	-77.4214	-44.1905			8.76	-80.9577	-79.4581			63.8	-72.9732	-64.8282			63.8	-61.4951	-17.1083
8.77	-77.4213	-44.682			8.77	-80.9529	-79.4497			63.85	-75.6524	-64.8653			63.85	-61.2011	-19.5042
8.78	-77.4214	-45.1776			8.78	-80.9481	-79.4412			63.9	-77.741	-64.9092			63.9	-60.8936	-21.8654
8.79	-77.4215	-45.6775			8.79	-80.9433	-79.4328			63.95	-79.1962	-64.9591			63.95	-60.5701	-24.1946
8.8	-77.4217	-46.1819			8.8	-80.9385	-79.4243			64	-80.1045	-65.014			64	-60.2277	-26.4954
8.81	-77.4219	-46.691			8.81	-80.9337	-79.4158			64.05	-80.6208	-65.0732			64.05	-59.8628	-28.7725
8.82	-77.4223	-47.205			8.82	-80.9288	-79.4073			64.1	-80.8937	-65.1363			64.1	-59.4715	-31.0318
8.83	-77.4228	-47.7242			8.83	-80.9239	-79.3987			64.15	-81.0291	-65.2031			64.15	-59.0488	-33.281
8.84	-77.4234	-48.2489			8.84	-80.919	-79.3902			64.2	-81.0909	-65.2735			64.2	-58.5891	-35.53
8.85	-77.424	-48.7791			8.85	-80.9141	-79.3816			64.25	-81.114	-65.3477			64.25	-58.0855	-37.7908
8.86	-77.4248	-49.3152			8.86	-80.9092	-79.373			64.3	-81.1168	-65.4257			64.3	-57.5294	-40.0786
8.87	-77.4257	-49.8573			8.87	-80.9042	-79.3643			64.35	-81.1088	-65.5076			64.35	-56.9104	-42.4113
8.88	-77.4267	-50.4056			8.88	-80.8992	-79.3557			64.4	-81.095	-65.5934			64.4	-56.2155	-44.8103
8.89	-77.4279	-50.9604			8.89	-80.8942	-79.347			64.45	-81.0778	-65.6832			64.45	-55.428	-47.2994
8.9	-77.4291	-51.5218			8.9	-80.8892	-79.3383			64.5	-81.0586	-65.777			64.5	-54.5269	-49.9043
8.91	-77.4305	-52.0899			8.91	-80.8842	-79.3296			64.55	-81.0382	-65.8747			64.55	-53.4848	-52.6502
8.92	-77.432	-52.6649			8.92	-80.8791	-79.3209			64.6	-81.0168	-65.9762			64.6	-52.2654	-55.558
8.93	-77.4337	-53.247			8.93	-80.8741	-79.3121			64.65	-80.9948	-66.0816			64.65	-50.8206	-58.637
8.94	-77.4355	-53.8362			8.94	-80.869	-79.3033			64.7	-80.9723	-66.1906			64.7	-49.085	-61.8741
8.95	-77.4374	-54.4326			8.95	-80.8639	-79.2946			64.75	-80.9493	-66.3033			64.75	-46.9683	-65.2197
8.96	-77.4395	-55.0363			8.96	-80.8587	-79.2857			64.8	-80.9258	-66.4193			64.8	-44.3451	-68.5722
8.97	-77.4417	-55.6471			8.97	-80.8536	-79.2769			64.85	-80.902	-66.5386			64.85	-41.0387	-71.7716
8.98	-77.4441	-56.2651			8.98	-80.8484	-79.2681			64.9	-80.8777	-66.6609			64.9	-36.7997	-74.6184
8.99	-77.4467	-56.8902			8.99	-80.8432	-79.2592			64.95	-80.8531	-66.786			64.95	-31.2821	-76.9286
9	-77.4494	-57.5223			9	-80.838	-79.2503			65	-80.828	-66.9138			65	-24.0279	-78.6088
9.01	-77.4523	-58.161			9.01	-80.8328	-79.2414			65.05	-80.8026	-67.044			65.05	-14.5106	-79.6962
9.02	-77.4554	-58.8062			9.02	-80.8276	-79.2325			65.1	-80.7768	-67.1763			65.1	-2.374	-80.3236
9.03	-77.4586	-59.4575			9.03	-80.8223	-79.2235			65.15	-80.7506	-67.3105			65.15	11.8431	-80.6442
9.04	-77.4621	-60.1145			9.04	-80.8171	-79.2145			65.2	-80.7241	-67.4462			65.2	25.4084	-80.7803
9.05	-77.4657	-60.7766			9.05	-80.8118	-79.2056			65.25	-80.6971	-67.5833			65.25	33.5512	-80.8157
9.06	-77.4695	-61.4434			9.06	-80.8064	-79.1966			65.3	-80.6698	-67.7214			65.3	34.9618	-80.8069
9.07	-77.4735	-62.1141			9.07	-80.8011	-79.1875			65.35	-80.642	-67.8602			65.35	34.4379	-80.7867
9.08	-77.4776	-62.7879			9.08	-80.7958	-79.1785			65.4	-80.6139	-67.9995			65.4	33.4128	-80.7635
9.09	-77.482	-63.464			9.09	-80.7904	-79.1694			65.45	-80.5853	-68.1389			65.45	31.8408	-80.7393
9.1	-77.4865	-64.1415			9.1	-80.785	-79.1604			65.5	-80.5564	-68.2781			65.5	30.0568	-80.7152
9.11	-77.4912	-64.8191			9.11	-80.7796	-79.1513			65.55	-80.527	-68.417			65.55	27.9613	-80.6915
9.12	-77.4962	-65.4959			9.12	-80.7742	-79.1422			65.6	-80.4973	-68.5551			65.6	25.7363	-80.6685
9.13	-77.5013	-66.1706			9.13	-80.7687	-79.133			65.65	-80.4671	-68.6923			65.65	23.3217	-80.646
9.14	-77.5065	-66.8417			9.14	-80.7633	-79.1239			65.7	-80.4365	-68.8283			65.7	20.8241	-80.624
9.15	-77.512	-67.508			9.15	-80.7578	-79.1147			65.75	-80.4055	-68.9628			65.75	18.2217	-80.6026
9.16	-77.5176	-68.168			9.16	-80.7523	-79.1056			65.8	-80.3741	-69.0956			65.8	15.5725	-80.5816
9.17	-77.5234	-68.8201			9.17	-80.7468	-79.0964			65.85	-80.3422	-69.2265			65.85	12.8767	-80.5609
9.18	-77.5293	-69.4628			9.18	-80.7412	-79.0872			65.9	-80.31	-69.3554			65.9	10.1645	-80.5405
9.19	-77.5354	-70.0946			9.19	-80.7357	-79.0779			65.95	-80.2772	-69.4819			65.95	7.4439	-80.5203
9.2	-77.5416	-70.7138			9.2	-80.7301	-79.0687			66	-80.2441	-69.606			66	4.7306	-80.5003
9.21	-77.5479	-71.3191			9.21	-80.7245	-79.0594			66.05	-80.2105	-69.7275			66.05	2.0327	-80.4804
9.22	-77.5544	-71.9089			9.22	-80.7189	-79.0501			66.1	-80.1765	-69.8463			66.1	-0.6412	-80.4605
9.23	-77.561	-72.4818			9.23	-80.7133	-79.0408			66.15	-80.142	-69.9622			66.15	-3.2858	-80.4407
9.24	-77.5676	-73.0365			9.24	-80.7076	-79.0315			66.2	-80.1071	-70.0751			66.2	-5.8967	-80.4208
9.25	-77.5743	-73.572			9.25	-80.702	-79.0222			66.25	-80.0717	-70.185			66.25	-8.471	-80.4008
9.26	-77.5811	-74.0871			9.26	-80.6963	-79.0129			66.3	-80.0359	-70.2918			66.3	-11.0072	-80.3808
9.27	-77.5879	-74.581			9.27	-80.6906	-79.0035			66.35	-79.9996	-70.3955			66.35	-13.5046	-80.3606
9.28	-77.5948	-75.0531			9.28	-80.6849	-78.9941			66.4	-79.9629	-70.4959			66.4	-15.9632	-80.3404
9.29	-77.6016	-75.5027			9.29	-80.6791	-78.9847			66.45	-79.9258	-70.593			66.45	-18.3842	-80.32
9.3	-77.6085	-75.9296			9.3	-80.6734	-78.9753			66.5	-79.8881	-70.6869			66.5	-20.7691	-80.2995
9.31	-77.6153	-76.3335			9.31	-80.6676	-78.9659			66.55	-79.85	-70.7775			66.55	-23.1203	-80.2788
9.32	-77.6221	-76.7146			9.32	-80.6618	-78.9565			66.6	-79.8115	-70.8649			66.6	-25.441	-80.258
9.33	-77.6289	-77.073			9.33	-80.656	-78.947			66.65	-79.7725	-70.9489			66.65	-27.7354	-80.2371
9.34	-77.6356	-77.4091			9.34	-80.6501	-78.9375			66.7	-79.733	-71.0297			66.7	-30.0088	-80.216
9.35	-77.6421	-77.7233			9.35	-80.6443	-78.928			66.75	-79.6931	-71.1073			66.75	-32.2683	-80.1949
9.36	-77.6486	-78.0162			9.36	-80.6384	-78.9185			66.8	-79.6527	-71.1817			66.8	-34.5226	-80.1737
9.37	-77.655	-78.2886			9.37	-80.6325	-78.909			66.85	-79.6119	-71.253			66.85	-36.7829	-80.1524
9.38	-77.6613	-78.5412			9.38	-80.6266	-78.8995			66.9	-79.5706	-71.3211			66.9	-39.063	-80.1313
9.39	-77.6674	-78.775			9.39	-80.6207	-78.8899			66.95	-79.5289	-71.3862			66.95	-41.3799	-80.1102
9.4	-77.6734	-78.9908			9.4	-80.6147	-78.8804			67	-79.4867	-71.4482			67	-43.7535	-80.0893
9.41	-77.6792	-79.1897			9.41	-80.6087	-78.8708			67.05	-79.4441	-71.5073			67.05	-46.2067	-80.0687
9.42	-77.6849	-79.3725			9.42	-80.6027	-78.8612			67.1	-79.401	-71.5635			67.1	-48.765	-80.0485
9.43	-77.6904	-79.5403			9.43	-80.5967	-78.8516			67.15	-79.3575	-71.6169			67.15	-51.4545	-80.029
9.44	-77.6957	-79.694			9.44	-80.5907	-78.842			67.2	-79.3136	-71.6675			67.2	-54.2988	-80.0102
9.45	-77.7008	-79.8346			9.45	-80.5847	-78.8323			67.25	-79.2692	-71.7155			67.25	-57.3139	-79.9925
9.46	-77.7057	-79.9631			9.46	-80.5786	-78.8227			67.3	-79.2243	-71.7607			67.3	-60.4983	-79.976
9.47	-77.7105	-80.0802			9.47	-80.5725	-78.813			67.35	-79.1791	-71.8034			67.35	-63.8205	-79.9608
9.48	-77.715	-80.1869			9.48	-80.5664	-78.8033			67.4	-79.1334	-71.8436			67.4	-67.2031	-79.9472
9.49	-77.7193	-80.284			9.49	-80.5603	-78.7936			67.45	-79.0873	-71.8814			67.45	-70.5103	-79.935
9.5	-77.7234	-80.3722			9.5	-80.5542	-78.7839			67.5	-79.0408	-71.9168			67.5	-73.5544	-79.924
9.51	-77.7273	-80.4523			9.51	-80.548	-78.7742			67.55	-78.9939	-71.9499			67.55	-76.1346	-79.9135
9.52	-77.731	-80.525			9.52	-80.5418	-78.7645			67.6	-78.9466	-71.9808			67.6	-78.1099	-79.9027
9.53	-77.7345	-80.5908			9.53	-80.5356	-78.7547			67.65	-78.8988	-72.0095			67.65	-79.4626	-79.8905
9.54	-77.7377	-80.6504			9.54	-80.5294	-78.7449			67.7	-78.8507	-72.0362			67.7	-80.296	-79.8761
9.55	-77.7408	-80.7043			9.55	-80.5232	-78.7352			67.75	-78.8022	-72.0608			67.75	-80.7669	-79.8589
9.56	-77.7436	-80.7529			9.56	-80.5169	-78.7254			67.8	-78.7533	-72.0834			67.8	-81.0161	-79.8387
9.57	-77.7462	-80.7969			9.57	-80.5106	-78.7156			67.85	-78.704	-72.1041			67.85	-81.1408	-79.8156
9.58	-77.7486	-80.8365			9.58	-80.5043	-78.7057			67.9	-78.6544	-72.123			67.9	-81.1985	-79.7898
9.59	-77.7508	-80.8722			9.59	-80.498	-78.6959			67.95	-78.6044	-72.1401			67.95	-81.2208	-79.7616
9.6	-77.7528	-80.9043			9.6	-80.4917	-78.6861			68	-78.554	-72.1555			68	-81.2243	-79.7312
9.61	-77.7546	-80.9332			9.61	-80.4853	-78.6762			68.05	-78.5033	-72.1692			68.05	-81.2176	-79.699
9.62	-77.7562	-80.9591			9.62	-80.479	-78.6663			68.1	-78.4522	-72.1813			68.1	-81.2054	-79.6651
9.63	-77.7576	-80.9823			9.63	-80.4726	-78.6564			68.15	-78.4008	-72.1919			68.15	-81.1898	-79.6297
9.64	-77.7587	-81.0031			9.64	-80.4662	-78.6465			68.2	-78.3491	-72.201			68.2	-81.1723	-79.5931
9.65	-77.7597	-81.0217			9.65	-80.4597	-78.6366			68.25	-78.297	-72.2086			68.25	-81.1536	-79.5553
9.66	-77.7605	-81.0382			9.66	-80.4533	-78.6267			68.3	-78.2447	-72.2148			68.3	-81.1338	-79.5165
9.67	-77.7611	-81.0529			9.67	-80.4468	-78.6167			68.35	-78.192	-72.2197			68.35	-81.1134	-79.4768
9.68	-77.7615	-81.066			9.68	-80.4403	-78.6068			68.4	-78.139	-72.2234			68.4	-81.0924	-79.4362
9.69	-77.7617	-81.0776			9.69	-80.4338	-78.5968			68.45	-78.0858	-72.2257			68.45	-81.0708	-79.3948
9.7	-77.7617	-81.0878			9.7	-80.4273	-78.5868			68.5	-78.0322	-72.2269			68.5	-81.0488	-79.3527
9.71	-77.7615	-81.0967			9.71	-80.4207	-78.5768			68.55	-77.9784	-72.2269			68.55	-81.0263	-79.3099
9.72	-77.7612	-81.1045			9.72	-80.4142	-78.5668			68.6	-77.9243	-72.2258			68.6	-81.0033	-79.2665
9.73	-77.7606	-81.1113			9.73	-80.4076	-78.5568			68.65	-77.87	-72.2237			68.65	-80.9799	-79.2224
9.74	-77.7599	-81.1171			9.74	-80.401	-78.5468			68.7	-77.8154	-72.2205			68.7	-80.9561	-79.1779
9.75	-77.7591	-81.1221			9.75	-80.3944	-78.5367			68.75	-77.7606	-72.2163			68.75	-80.9318	-79.1327
9.76	-77.758	-81.1263			9.76	-80.3877	-78.5267			68.8	-77.7055	-72.2112			68.8	-80.907	-79.0871
9.77	-77.7568	-81.1298			9.77	-80.3811	-78.5166			68.85	-77.6502	-72.2051			68.85	-80.8818	-79.041
9.78	-77.7554	-81.1326			9.78	-80.3744	-78.5065			68.9	-77.5947	-72.1982			68.9	-80.8561	-78.9944
9.79	-77.7539	-81.1349			9.79	-80.3677	-78.4964			68.95	-77.539	-72.1905			68.95	-80.83	-78.9473
9.8	-77.7522	-81.1366			9.8	-80.361	-78.4863			69	-77.4831	-72.1819			69	-80.8034	-78.8999
9.81	-77.7504	-81.1378			9.81	-80.3542	-78.4762			69.05	-77.427	-72.1726			69.05	-80.7764	-78.852
9.82	-77.7484	-81.1386			9.82	-80.3475	-78.466			69.1	-77.3708	-72.1626			69.1	-80.7489	-78.8036
9.83	-77.7462	-81.1389			9.83	-80.3407	-78.4559			69.15	-77.3144	-72.1518			69.15	-80.7209	-78.7549
9.84	-77.7439	-81.1389			9.84	-80.3339	-78.4457			69.2	-77.2578	-72.1403			69.2	-80.6924	-78.7059
9.85	-77.7415	-81.1386			9.85	-80.3271	-78.4356			69.25	-77.201	-72.1282			69.25	-80.6635	-78.6564
9.86	-77.7389	-81.1379			9.86	-80.3202	-78.4254			69.3	-77.1441	-72.1155			69.3	-80.6341	-78.6066
9.87	-77.7362	-81.137			9.87	-80.3134	-78.4152			69.35	-77.0871	-72.1022			69.35	-80.6043	-78.5565
9.88	-77.7334	-81.1358			9.88	-80.3065	-78.405			69.4	-77.03	-72.0883			69.4	-80.5739	-78.506
9.89	-77.7304	-81.1343			9.89	-80.2996	-78.3948			69.45	-76.9727	-72.0739			69.45	-80.5431	-78.4551
9.9	-77.7272	-81.1326			9.9	-80.2927	-78.3845			69.5	-76.9153	-72.0589			69.5	-80.5117	-78.404
9.91	-77.724	-81.1307			9.91	-80.2858	-78.3743			69.55	-76.8579	-72.0435			69.55	-80.4799	-78.3526
9.92	-77.7206	-81.1287			9.92	-80.2788	-78.3641			69.6	-76.8003	-72.0275			69.6	-80.4476	-78.3008
9.93	-77.7171	-81.1264			9.93	-80.2718	-78.3538			69.65	-76.7427	-72.0112			69.65	-80.4149	-78.2488
9.94	-77.7135	-81.124			9.94	-80.2649	-78.3435			69.7	-76.685	-71.9944			69.7	-80.3816	-78.1964
9.95	-77.7097	-81.1215			9.95	-80.2578	-78.3332			69.75	-76.6272	-71.9772			69.75	-80.3478	-78.1439
9.96	-77.7059	-81.1188			9.96	-80.2508	-78.3229			69.8	-76.5694	-71.9596			69.8	-80.3136	-78.091
9.97	-77.7019	-81.1159			9.97	-80.2438	-78.3126			69.85	-76.5115	-71.9416			69.85	-80.2789	-78.0379
9.98	-77.6978	-81.113			9.98	-80.2367	-78.3023			69.9	-76.4536	-71.9233			69.9	-80.2436	-77.9845
9.99	-77.6936	-81.1099			9.99	-80.2296	-78.292			69.95	-76.3957	-71.9046			69.95	-80.2079	-77.9309
10	-77.6893	-81.1068			10	-80.2225	-78.2816			70	-76.3377	-71.8856			70	-80.1717	-77.8771
10.01	-77.6848	-81.1036			10.01	-80.2154	-78.2713			70.05	-76.2798	-71.8664			70.05	-80.135	-77.823
10.02	-77.6803	-81.1002			10.02	-80.2082	-78.2609			70.1	-76.2218	-71.8468			70.1	-80.0978	-77.7688
10.03	-77.6757	-81.0968			10.03	-80.2011	-78.2505			70.15	-76.1639	-71.827			70.15	-80.0601	-77.7143
10.04	-77.6709	-81.0933			10.04	-80.1939	-78.2402			70.2	-76.1059	-71.807			70.2	-80.0219	-77.6596
10.05	-77.6661	-81.0898			10.05	-80.1867	-78.2298			70.25	-76.048	-71.7867			70.25	-79.9833	-77.6048
10.06	-77.6611	-81.0861			10.06	-80.1794	-78.2193			70.3	-75.9901	-71.7662			70.3	-79.9441	-77.5498
10.07	-77.6561	-81.0824			10.07	-80.1722	-78.2089			70.35	-75.9323	-71.7454			70.35	-79.9045	-77.4946
10.08	-77.651	-81.0787			10.08	-80.1649	-78.1985			70.4	-75.8745	-71.7245			70.4	-79.8644	-77.4392
10.09	-77.6458	-81.0749			10.09	-80.1576	-78.1881			70.45	-75.8167	-71.7034			70.45	-79.8238	-77.3837
10.1	-77.6404	-81.071			10.1	-80.1503	-78.1776			70.5	-75.7591	-71.6822			70.5	-79.7827	-77.328
10.11	-77.635	-81.0671			10.11	-80.143	-78.1672			70.55	-75.7014	-71.6608			70.55	-79.7412	-77.2722
10.12	-77.6295	-81.0631			10.12	-80.1357	-78.1567			70.6	-75.6439	-71.6392			70.6	-79.6992	-77.2163
10.13	-77.624	-81.0591			10.13	-80.1283	-78.1462			70.65	-75.5864	-71.6176			70.65	-79.6567	-77.1602
10.14	-77.6183	-81.0551			10.14	-80.1209	-78.1357			70.7	-75.5291	-71.5958			70.7	-79.6137	-77.104
10.15	-77.6125	-81.051			10.15	-80.1135	-78.1252			70.75	-75.4718	-71.5738			70.75	-79.5703	-77.0478
10.16	-77.6067	-81.0468			10.16	-80.1061	-78.1147			70.8	-75.4147	-71.5518			70.8	-79.5265	-76.9914
10.17	-77.6008	-81.0427			10.17	-80.0987	-78.1042			70.85	-75.3576	-71.5298			70.85	-79.4821	-76.9349
10.18	-77.5948	-81.0385			10.18	-80.0912	-78.0937			70.9	-75.3007	-71.5076			70.9	-79.4373	-76.8784
10.19	-77.5887	-81.0342			10.19	-80.0838	-78.0831			70.95	-75.2439	-71.4853			70.95	-79.3921	-76.8218
10.2	-77.5826	-81.0299			10.2	-80.0763	-78.0726			71	-75.1872	-71.4631			71	-79.3464	-76.7651
10.21	-77.5764	-81.0256			10.21	-80.0687	-78.062			71.05	-75.1307	-71.4407			71.05	-79.3003	-76.7083
10.22	-77.5701	-81.0213			10.22	-80.0612	-78.0514			71.1	-75.0743	-71.4183			71.1	-79.2538	-76.6515
10.23	-77.5637	-81.0169			10.23	-80.0537	-78.0409			71.15	-75.0181	-71.3959			71.15	-79.2068	-76.5947
10.24	-77.5572	-81.0125			10.24	-80.0461	-78.0303			71.2	-74.962	-71.3735			71.2	-79.1594	-76.5378
10.25	-77.5507	-81.0081			10.25	-80.0385	-78.0197			71.25	-74.9061	-71.351			71.25	-79.1116	-76.4809
10.26	-77.5442	-81.0037			10.26	-80.0309	-78.0091			71.3	-74.8503	-71.3285			71.3	-79.0633	-76.424
10.27	-77.5375	-80.9992			10.27	-80.0232	-77.9985			71.35	-74.7948	-71.3061			71.35	-79.0147	-76.3671
10.28	-77.5308	-80.9947			10.28	-80.0156	-77.9878			71.4	-74.7394	-71.2836			71.4	-78.9657	-76.3101
10.29	-77.524	-80.9902			10.29	-80.0079	-77.9772			71.45	-74.6842	-71.2612			71.45	-78.9162	-76.2532
10.3	-77.5172	-80.9856			10.3	-80.0002	-77.9665			71.5	-74.6291	-71.2387			71.5	-78.8664	-76.1963
10.31	-77.5103	-80.981			10.31	-79.9925	-77.9559			71.55	-74.5743	-71.2163			71.55	-78.8162	-76.1394
10.32	-77.5033	-80.9764			10.32	-79.9848	-77.9452			71.6	-74.5197	-71.194			71.6	-78.7656	-76.0825
10.33	-77.4962	-80.9718			10.33	-79.977	-77.9346			71.65	-74.4653	-71.1716			71.65	-78.7147	-76.0256
10.34	-77.4892	-80.9671			10.34	-79.9693	-77.9239			71.7	-74.4111	-71.1494			71.7	-78.6633	-75.9688
10.35	-77.482	-80.9625			10.35	-79.9615	-77.9132			71.75	-74.3571	-71.1271			71.75	-78.6117	-75.912
10.36	-77.4748	-80.9578			10.36	-79.9537	-77.9025			71.8	-74.3034	-71.105			71.8	-78.5597	-75.8553
10.37	-77.4675	-80.9531			10.37	-79.9459	-77.8918			71.85	-74.2498	-71.0828			71.85	-78.5073	-75.7987
10.38	-77.4602	-80.9483			10.38	-79.938	-77.8811			71.9	-74.1965	-71.0608			71.9	-78.4546	-75.7421
10.39	-77.4528	-80.9436			10.39	-79.9302	-77.8704			71.95	-74.1434	-71.0388			71.95	-78.4016	-75.6855
10.4	-77.4454	-80.9388			10.4	-79.9223	-77.8596			72	-74.0906	-71.0169			72	-78.3483	-75.6291
10.41	-77.4379	-80.934			10.41	-79.9144	-77.8489			72.05	-74.038	-70.9951			72.05	-78.2946	-75.5727
10.42	-77.4304	-80.9292			10.42	-79.9065	-77.8381			72.1	-73.9857	-70.9734			72.1	-78.2407	-75.5165
10.43	-77.4228	-80.9243			10.43	-79.8985	-77.8274			72.15	-73.9336	-70.9518			72.15	-78.1865	-75.4603
10.44	-77.4151	-80.9194			10.44	-79.8906	-77.8166			72.2	-73.8817	-70.9303			72.2	-78.132	-75.4042
10.45	-77.4074	-80.9146			10.45	-79.8826	-77.8058			72.25	-73.8301	-70.9088			72.25	-78.0772	-75.3482
10.46	-77.3997	-80.9097			10.46	-79.8746	-77.7951			72.3	-73.7788	-70.8875			72.3	-78.0221	-75.2924
10.47	-77.3919	-80.9047			10.47	-79.8666	-77.7843			72.35	-73.7277	-70.8663			72.35	-77.9668	-75.2366
10.48	-77.3841	-80.8998			10.48	-79.8585	-77.7735			72.4	-73.6769	-70.8452			72.4	-77.9112	-75.181
10.49	-77.3762	-80.8948			10.49	-79.8505	-77.7627			72.45	-73.6264	-70.8242			72.45	-77.8554	-75.1255
10.5	-77.3683	-80.8898			10.5	-79.8424	-77.7519			72.5	-73.5761	-70.8034			72.5	-77.7994	-75.0702
10.51	-77.3603	-80.8848			10.51	-79.8343	-77.741			72.55	-73.5262	-70.7826			72.55	-77.7431	-75.015
10.52	-77.3523	-80.8798			10.52	-79.8262	-77.7302			72.6	-73.4765	-70.762			72.6	-77.6866	-74.9599
10.53	-77.3442	-80.8748			10.53	-79.8181	-77.7194			72.65	-73.427	-70.7416			72.65	-77.6299	-74.905
10.54	-77.3361	-80.8697			10.54	-79.8099	-77.7085			72.7	-73.3779	-70.7212			72.7	-77.573	-74.8503
10.55	-77.328	-80.8646			10.55	-79.8018	-77.6977			72.75	-73.329	-70.701			72.75	-77.5159	-74.7957
10.56	-77.3198	-80.8595			10.56	-79.7936	-77.6868			72.8	-73.2805	-70.681			72.8	-77.4587	-74.7412
10.57	-77.3116	-80.8544			10.57	-79.7854	-77.6759			72.85	-73.2322	-70.6611			72.85	-77.4013	-74.687
10.58	-77.3033	-80.8493			10.58	-79.7772	-77.6651			72.9	-73.1842	-70.6413			72.9	-77.3437	-74.6329
10.59	-77.295	-80.8441			10.59	-79.7689	-77.6542			72.95	-73.1365	-70.6217			72.95	-77.2859	-74.579
10.6	-77.2866	-80.8389			10.6	-79.7607	-77.6433			73	-73.0891	-70.6023			73	-77.228	-74.5253
10.61	-77.2783	-80.8337			10.61	-79.7524	-77.6324			73.05	-73.042	-70.583			73.05	-77.17	-74.4717
10.62	-77.2698	-80.8285			10.62	-79.7441	-77.6215			73.1	-72.9953	-70.5638			73.1	-77.1119	-74.4184
10.63	-77.2614	-80.8233			10.63	-79.7358	-77.6106			73.15	-72.9488	-70.5449			73.15	-77.0536	-74.3653
10.64	-77.2529	-80.818			10.64	-79.7274	-77.5997			73.2	-72.9026	-70.5261			73.2	-76.9952	-74.3123
10.65	-77.2443	-80.8128			10.65	-79.7191	-77.5888			73.25	-72.8567	-70.5074			73.25	-76.9367	-74.2596
10.66	-77.2358	-80.8075			10.66	-79.7107	-77.5778			73.3	-72.8112	-70.4889			73.3	-76.8782	-74.2071
10.67	-77.2272	-80.8022			10.67	-79.7023	-77.5669			73.35	-72.7659	-70.4706			73.35	-76.8195	-74.1547
10.68	-77.2185	-80.7968			10.68	-79.6939	-77.5559			73.4	-72.721	-70.4525			73.4	-76.7608	-74.1026
10.69	-77.2099	-80.7915			10.69	-79.6855	-77.545			73.45	-72.6763	-70.4346			73.45	-76.702	-74.0507
10.7	-77.2012	-80.7861			10.7	-79.677	-77.534			73.5	-72.632	-70.4168			73.5	-76.6432	-73.9991
10.71	-77.1924	-80.7807			10.71	-79.6686	-77.5231			73.55	-72.588	-70.3992			73.55	-76.5843	-73.9476
10.72	-77.1837	-80.7753			10.72	-79.6601	-77.5121			73.6	-72.5443	-70.3818			73.6	-76.5254	-73.8964
10.73	-77.1749	-80.7699			10.73	-79.6516	-77.5011			73.65	-72.501	-70.3646			73.65	-76.4665	-73.8454
10.74	-77.166	-80.7644			10.74	-79.6431	-77.4901			73.7	-72.4579	-70.3475			73.7	-76.4075	-73.7947
10.75	-77.1572	-80.759			10.75	-79.6345	-77.4792			73.75	-72.4152	-70.3307			73.75	-76.3485	-73.7442
10.76	-77.1483	-80.7535			10.76	-79.626	-77.4682			73.8	-72.3728	-70.314			73.8	-76.2895	-73.6939
10.77	-77.1394	-80.748			10.77	-79.6174	-77.4572			73.85	-72.3307	-70.2976			73.85	-76.2306	-73.6439
10.78	-77.1304	-80.7425			10.78	-79.6088	-77.4461			73.9	-72.289	-70.2813			73.9	-76.1716	-73.5941
10.79	-77.1214	-80.7369			10.79	-79.6002	-77.4351			73.95	-72.2475	-70.2652			73.95	-76.1127	-73.5446
10.8	-77.1124	-80.7314			10.8	-79.5916	-77.4241			74	-72.2064	-70.2493			74	-76.0538	-73.4953
10.81	-77.1034	-80.7258			10.81	-79.5829	-77.4131			74.05	-72.1657	-70.2336			74.05	-75.9949	-73.4462
10.82	-77.0944	-80.7202			10.82	-79.5743	-77.4021			74.1	-72.1252	-70.2181			74.1	-75.9361	-73.3975
10.83	-77.0853	-80.7146			10.83	-79.5656	-77.391			74.15	-72.0851	-70.2028			74.15	-75.8773	-73.349
10.84	-77.0762	-80.709			10.84	-79.5569	-77.38			74.2	-72.0453	-70.1877			74.2	-75.8186	-73.3007
10.85	-77.067	-80.7033			10.85	-79.5481	-77.3689			74.25	-72.0058	-70.1728			74.25	-75.76	-73.2527
10.86	-77.0579	-80.6977			10.86	-79.5394	-77.3579			74.3	-71.9667	-70.1582			74.3	-75.7014	-73.205
10.87	-77.0487	-80.692			10.87	-79.5306	-77.3468			74.35	-71.9279	-70.1437			74.35	-75.6429	-73.1575
10.88	-77.0395	-80.6863			10.88	-79.5219	-77.3358			74.4	-71.8894	-70.1294			74.4	-75.5845	-73.1103
10.89	-77.0302	-80.6805			10.89	-79.5131	-77.3247			74.45	-71.8512	-70.1153			74.45	-75.5262	-73.0634
10.9	-77.021	-80.6748			10.9	-79.5043	-77.3136			74.5	-71.8134	-70.1015			74.5	-75.4681	-73.0167
10.91	-77.0117	-80.669			10.91	-79.4954	-77.3025			74.55	-71.7759	-70.0878			74.55	-75.41	-72.9703
10.92	-77.0024	-80.6632			10.92	-79.4866	-77.2914			74.6	-71.7388	-70.0743			74.6	-75.352	-72.9242
10.93	-76.993	-80.6574			10.93	-79.4777	-77.2803			74.65	-71.7019	-70.0611			74.65	-75.2942	-72.8784
10.94	-76.9837	-80.6516			10.94	-79.4688	-77.2693			74.7	-71.6654	-70.0481			74.7	-75.2365	-72.8329
10.95	-76.9743	-80.6458			10.95	-79.4599	-77.2581			74.75	-71.6293	-70.0353			74.75	-75.179	-72.7876
10.96	-76.9649	-80.6399			10.96	-79.451	-77.247			74.8	-71.5935	-70.0227			74.8	-75.1216	-72.7426
10.97	-76.9555	-80.634			10.97	-79.4421	-77.2359			74.85	-71.558	-70.0103			74.85	-75.0643	-72.6979
10.98	-76.9461	-80.6281			10.98	-79.4331	-77.2248			74.9	-71.5228	-69.9981			74.9	-75.0072	-72.6535
10.99	-76.9366	-80.6222			10.99	-79.4242	-77.2137			74.95	-71.488	-69.9861			74.95	-74.9503	-72.6093
11	-76.9271	-80.6163			11	-79.4152	-77.2026			75	-71.4535	-69.9744			75	-74.8935	-72.5655
11.01	-76.9176	-80.6103			11.01	-79.4062	-77.1914			75.05	-71.4194	-69.9628			75.05	-74.8369	-72.5219
11.02	-76.9081	-80.6044			11.02	-79.3971	-77.1803			75.1	-71.3855	-69.9515			75.1	-74.7805	-72.4787
11.03	-76.8986	-80.5984			11.03	-79.3881	-77.1692			75.15	-71.3521	-69.9404			75.15	-74.7243	-72.4357
11.04	-76.889	-80.5924			11.04	-79.379	-77.158			75.2	-71.3189	-69.9295			75.2	-74.6683	-72.393
11.05	-76.8794	-80.5863			11.05	-79.37	-77.1469			75.25	-71.2861	-69.9188			75.25	-74.6124	-72.3506
11.06	-76.8698	-80.5803			11.06	-79.3609	-77.1357			75.3	-71.2536	-69.9083			75.3	-74.5568	-72.3085
11.07	-76.8602	-80.5742			11.07	-79.3518	-77.1246			75.35	-71.2215	-69.8981			75.35	-74.5014	-72.2667
11.08	-76.8506	-80.5681			11.08	-79.3426	-77.1134			75.4	-71.1897	-69.888			75.4	-74.4462	-72.2252
11.09	-76.8409	-80.562			11.09	-79.3335	-77.1022			75.45	-71.1582	-69.8782			75.45	-74.3912	-72.1839
11.1	-76.8313	-80.5559			11.1	-79.3243	-77.0911			75.5	-71.1271	-69.8686			75.5	-74.3364	-72.143
11.11	-76.8216	-80.5497			11.11	-79.3151	-77.0799			75.55	-71.0963	-69.8592			75.55	-74.2819	-72.1024
11.12	-76.8119	-80.5436			11.12	-79.3059	-77.0687			75.6	-71.0658	-69.85			75.6	-74.2276	-72.0621
11.13	-76.8022	-80.5374			11.13	-79.2967	-77.0575			75.65	-71.0357	-69.8411			75.65	-74.1735	-72.022
11.14	-76.7924	-80.5312			11.14	-79.2875	-77.0464			75.7	-71.0059	-69.8323			75.7	-74.1196	-71.9823
11.15	-76.7827	-80.525			11.15	-79.2782	-77.0352			75.75	-70.9765	-69.8238			75.75	-74.066	-71.9429
11.16	-76.7729	-80.5187			11.16	-79.269	-77.024			75.8	-70.9473	-69.8154			75.8	-74.0127	-71.9038
11.17	-76.7632	-80.5125			11.17	-79.2597	-77.0128			75.85	-70.9186	-69.8073			75.85	-73.9596	-71.865
11.18	-76.7534	-80.5062			11.18	-79.2504	-77.0016			75.9	-70.8901	-69.7994			75.9	-73.9067	-71.8264
11.19	-76.7436	-80.4999			11.19	-79.2411	-76.9904			75.95	-70.862	-69.7917			75.95	-73.8542	-71.7882
11.2	-76.7337	-80.4936			11.2	-79.2317	-76.9792			76	-69.8342	-69.7842			76	-73.8018	-71.2503
11.21	-76.7239	-80.4872			11.21	-79.2224	-76.968			76.05	-68.8433	-69.775			76.05	-73.7478	-70.7299
11.22	-76.714	-80.4809			11.22	-79.213	-76.9568			76.1	-67.8848	-69.7641			76.1	-73.6923	-70.2251
11.23	-76.7042	-80.4745			11.23	-79.2036	-76.9455			76.15	-66.9547	-69.7518			76.15	-73.6353	-69.7344
11.24	-76.6943	-80.4681			11.24	-79.1942	-76.9343			76.2	-66.0493	-69.738			76.2	-73.5771	-69.2566
11.25	-76.6844	-80.4617			11.25	-79.1848	-76.9231			76.25	-65.1644	-69.7229			76.25	-73.5177	-68.7903
11.26	-76.6745	-80.4552			11.26	-79.1754	-76.9119			76.3	-64.2957	-69.7066			76.3	-73.4573	-68.3344
11.27	-76.6646	-80.4488			11.27	-79.1659	-76.9006			76.35	-63.438	-69.689			76.35	-73.3958	-67.8877
11.28	-76.6547	-80.4423			11.28	-79.1565	-76.8894			76.4	-62.5854	-69.6704			76.4	-73.3335	-67.4489
11.29	-76.6447	-80.4358			11.29	-79.147	-76.8782			76.45	-61.731	-69.6506			76.45	-73.2703	-67.0168
11.3	-76.6348	-80.4293			11.3	-79.1375	-76.8669			76.5	-60.8666	-69.6297			76.5	-73.2064	-66.5902
11.31	-76.6248	-80.4228			11.31	-79.1279	-76.8557			76.55	-59.9826	-69.6076			76.55	-73.1417	-66.1677
11.32	-76.6148	-80.4162			11.32	-79.1184	-76.8445			76.6	-59.0671	-69.5845			76.6	-73.0764	-65.7479
11.33	-76.6048	-80.4096			11.33	-79.1089	-76.8332			76.65	-58.1059	-69.5602			76.65	-73.0105	-65.3294
11.34	-76.5948	-80.4031			11.34	-79.0993	-76.822			76.7	-57.0812	-69.5347			76.7	-72.944	-64.9105
11.35	-76.5848	-80.3964			11.35	-79.0897	-76.8107			76.75	-55.9711	-69.5078			76.75	-72.8769	-64.4895
11.36	-76.5748	-80.3898			11.36	-79.0801	-76.7995			76.8	-54.7473	-69.4795			76.8	-72.8093	-64.0646
11.37	-76.5648	-80.3832			11.37	-79.0705	-76.7882			76.85	-53.3732	-69.4495			76.85	-72.7411	-63.6336
11.38	-76.5547	-80.3765			11.38	-79.0609	-76.7769			76.9	-51.8005	-69.4175			76.9	-72.6724	-63.1943
11.39	-76.5447	-80.3698			11.39	-79.0512	-76.7657			76.95	-49.9636	-69.3833			76.95	-72.6031	-62.744
11.4	-76.5346	-80.3631			11.4	-79.0416	-76.7544			77	-47.7727	-69.3463			77	-72.5333	-62.2799
11.41	-76.5245	-80.3564			11.41	-79.0319	-76.7432			77.05	-46.1011	-69.3059			77.05	-72.4628	-62.2985
11.42	-76.5144	-80.3496			11.42	-79.0222	-76.7319			77.1	-43.6838	-69.2633			77.1	-72.3937	-62.2759
11.43	-76.5043	-80.3429			11.43	-79.0125	-76.7206			77.15	-40.3716	-69.2169			77.15	-72.3257	-62.218
11.44	-76.4942	-80.3361			11.44	-79.0027	-76.7094			77.2	-35.9216	-69.1651			77.2	-72.2586	-62.1302
11.45	-76.4841	-80.3293			11.45	-78.993	-76.6981			77.25	-29.964	-69.1059			77.25	-72.1923	-62.0167
11.46	-76.474	-80.3225			11.46	-78.9832	-76.6868			77.3	-21.9859	-69.0363			77.3	-72.1266	-61.8805
11.47	-76.4639	-80.3156			11.47	-78.9735	-76.6755			77.35	-11.3959	-68.9528			77.35	-72.0615	-61.7239
11.48	-76.4537	-80.3088			11.48	-78.9637	-76.6643			77.4	2.123	-68.8505			77.4	-71.9969	-61.5484
11.49	-76.4436	-80.3019			11.49	-78.9539	-76.653			77.45	17.5543	-68.7242			77.45	-71.9326	-61.3546
11.5	-76.4334	-80.295			11.5	-78.9441	-76.6417			77.5	30.8976	-68.5706			77.5	-71.8687	-61.1424
11.51	-76.4232	-80.2881			11.51	-78.9342	-76.6304			77.55	36.6994	-68.3947			77.55	-71.8049	-60.9114
11.52	-76.4131	-80.2811			11.52	-78.9244	-76.6191			77.6	36.4709	-68.2116			77.6	-71.7414	-60.6603
11.53	-76.4029	-80.2742			11.53	-78.9145	-76.6078			77.65	36.1052	-68.033			77.65	-71.6779	-60.3875
11.54	-76.3927	-80.2672			11.54	-78.9046	-76.5966			77.7	34.6746	-67.8586			77.7	-71.6144	-60.0907
11.55	-76.3825	-80.2602			11.55	-78.8947	-76.5853			77.75	33.3784	-67.6898			77.75	-71.5509	-59.767
11.56	-76.3723	-80.2532			11.56	-78.8848	-76.574			77.8	31.3853	-67.526			77.8	-71.4871	-59.4128
11.57	-76.3621	-80.2461			11.57	-78.8749	-76.5627			77.85	29.5618	-67.368			77.85	-71.4231	-59.0238
11.58	-76.3519	-80.2391			11.58	-78.8649	-76.5514			77.9	27.2218	-67.2149			77.9	-71.3587	-58.5944
11.59	-76.3416	-80.232			11.59	-78.855	-76.5401			77.95	25.0214	-67.0676			77.95	-71.2937	-58.1179
11.6	-76.3314	-80.2249			11.6	-78.845	-76.5288			78	22.4787	-66.9253			78	-71.2281	-57.586
11.61	-76.3212	-80.2178			11.61	-78.835	-76.5175			78.05	20.0177	-66.7883			78.05	-71.1615	-56.9885
11.62	-76.3109	-80.2107			11.62	-78.825	-76.5062			78.1	17.3683	-66.6563			78.1	-71.0939	-56.3123
11.63	-76.3007	-80.2035			11.63	-78.815	-76.4949			78.15	14.7545	-66.5294			78.15	-71.0248	-55.541
11.64	-76.2904	-80.1963			11.64	-78.805	-76.4836			78.2	12.0603	-66.4071			78.2	-70.9541	-54.6536
11.65	-76.2801	-80.1891			11.65	-78.7949	-76.4723			78.25	9.3833	-66.2896			78.25	-70.8813	-53.6226
11.66	-76.2699	-80.1819			11.66	-78.7849	-76.461			78.3	6.688	-66.1766			78.3	-70.8059	-52.4121
11.67	-76.2596	-80.1747			11.67	-78.7748	-76.4497			78.35	4.0114	-66.0679			78.35	-70.7273	-50.974
11.68	-76.2493	-80.1674			11.68	-78.7647	-76.4384			78.4	1.3481	-65.9634			78.4	-70.6447	-49.2433
11.69	-76.239	-80.1602			11.69	-78.7546	-76.4271			78.45	-1.2887	-65.863			78.45	-70.5571	-47.1306
11.7	-76.2287	-80.1529			11.7	-78.7445	-76.4158			78.5	-3.897	-65.7665			78.5	-70.4632	-44.5118
11.71	-76.2184	-80.1456			11.71	-78.7343	-76.4045			78.55	-6.4719	-65.6738			78.55	-70.3612	-41.212
11.72	-76.2081	-80.1383			11.72	-78.7242	-76.3932			78.6	-9.0115	-65.5849			78.6	-70.2486	-36.9852
11.73	-76.1978	-80.1309			11.73	-78.714	-76.3819			78.65	-11.5144	-65.4995			78.65	-70.1222	-31.4886
11.74	-76.1875	-80.1235			11.74	-78.7038	-76.3706			78.7	-13.9803	-65.4176			78.7	-69.9775	-24.2674
11.75	-76.1772	-80.1162			11.75	-78.6936	-76.3593			78.75	-16.4093	-65.3391			78.75	-69.8083	-14.7932
11.76	-76.1669	-80.1088			11.76	-78.6834	-76.348			78.8	-18.8027	-65.264			78.8	-69.6066	-2.6935
11.77	-76.1565	-80.1013			11.77	-78.6732	-76.3367			78.85	-21.162	-65.1921			78.85	-69.363	11.5386
11.78	-76.1462	-80.0939			11.78	-78.663	-76.3254			78.9	-23.4897	-65.1236			78.9	-69.0706	25.2374
11.79	-76.1359	-80.0864			11.79	-78.6527	-76.3141			78.95	-25.7892	-65.0583			78.95	-68.7328	33.6039
11.8	-76.1255	-80.0789			11.8	-78.6425	-76.3028			79	-28.0646	-64.9963			79	-68.3715	35.1164
11.81	-76.1152	-80.0714			11.81	-78.6322	-76.2915			79.05	-30.3215	-64.9376			79.05	-68.0135	34.568
11.82	-76.1048	-80.0639			11.82	-78.6219	-76.2802			79.1	-32.5669	-64.8821			79.1	-67.6659	33.5593
11.83	-76.0945	-80.0564			11.83	-78.6116	-76.2689			79.15	-34.8099	-64.8301			79.15	-67.3291	31.9756
11.84	-76.0841	-80.0488			11.84	-78.6013	-76.2576			79.2	-37.0619	-64.7814			79.2	-67.0042	30.2005
11.85	-76.0738	-80.0412			11.85	-78.591	-76.2463			79.25	-39.337	-64.7364			79.25	-66.6907	28.0977
11.86	-76.0634	-80.0336			11.86	-78.5806	-76.235			79.3	-41.6523	-64.6951			79.3	-66.3886	25.8768
11.87	-76.053	-80.026			11.87	-78.5702	-76.2237			79.35	-44.0282	-64.6576			79.35	-66.0972	23.457
11.88	-76.0427	-80.0184			11.88	-78.5599	-76.2124			79.4	-46.4878	-64.6244			79.4	-65.8161	20.96
11.89	-76.0323	-80.0107			11.89	-78.5495	-76.2011			79.45	-49.0568	-64.5955			79.45	-65.5444	18.3537
11.9	-76.0219	-80.0031			11.9	-78.5391	-76.1898			79.5	-51.761	-64.5715			79.5	-65.2814	15.7028
11.91	-76.0116	-79.9954			11.91	-78.5287	-76.1785			79.55	-54.6237	-64.5526			79.55	-65.0264	13.0038
11.92	-76.0012	-79.9877			11.92	-78.5183	-76.1672			79.6	-57.659	-64.5393			79.6	-64.7784	10.2891
11.93	-75.9908	-79.9799			11.93	-78.5078	-76.1559			79.65	-60.8627	-64.5322			79.65	-64.5365	7.5655
11.94	-75.9804	-79.9722			11.94	-78.4974	-76.1446			79.7	-64.1982	-64.5318			79.7	-64.2998	4.8496
11.95	-75.97	-79.9644			11.95	-78.4869	-76.1333			79.75	-67.5809	-64.5383			79.75	-64.0673	2.1492
11.96	-75.9596	-79.9566			11.96	-78.4764	-76.122			79.8	-70.867	-64.5523			79.8	-63.8382	-0.5272
11.97	-75.9492	-79.9488			11.97	-78.4659	-76.1108			79.85	-73.8626	-64.5735			79.85	-63.6114	-3.174
11.98	-75.9388	-79.941			11.98	-78.4554	-76.0995			79.9	-76.3689	-64.6019			79.9	-63.3859	-5.7868
11.99	-75.9284	-79.9331			11.99	-78.4449	-76.0882			79.95	-78.2571	-64.6365			79.95	-63.1608	-8.3629
12	-75.918	-79.9253			12	-78.4344	-76.0769			80	-79.5273	-64.6767			80	-62.9349	-10.9005
12.01	-75.9076	-79.9174			12.01	-78.4238	-76.0656			80.05	-80.2959	-64.7215			80.05	-62.7073	-13.3989
12.02	-75.8972	-79.9095			12.02	-78.4133	-76.0543			80.1	-80.7223	-64.7703			80.1	-62.4768	-15.8584
12.03	-75.8868	-79.9015			12.03	-78.4027	-76.043			80.15	-80.9433	-64.8229			80.15	-62.2422	-18.2799
12.04	-75.8764	-79.8936			12.04	-78.3921	-76.0317			80.2	-81.0507	-64.8791			80.2	-62.0022	-20.6649
12.05	-75.866	-79.8856			12.05	-78.3816	-76.0205			80.25	-81.0977	-64.939			80.25	-61.7555	-23.0158
12.06	-75.8556	-79.8777			12.06	-78.371	-76.0092			80.3	-81.113	-65.0027			80.3	-61.5006	-25.3358
12.07	-75.8452	-79.8697			12.07	-78.3603	-75.9979			80.35	-81.1116	-65.0704			80.35	-61.2358	-27.6289
12.08	-75.8348	-79.8616			12.08	-78.3497	-75.9866			80.4	-81.1013	-65.1423			80.4	-60.9591	-29.9005
12.09	-75.8244	-79.8536			12.09	-78.3391	-75.9754			80.45	-81.086	-65.2183			80.45	-60.6686	-32.1575
12.1	-75.814	-79.8456			12.1	-78.3284	-75.9641			80.5	-81.068	-65.2986			80.5	-60.3617	-34.4084
12.11	-75.8035	-79.8375			12.11	-78.3178	-75.9528			80.55	-81.0482	-65.3832			80.55	-60.0358	-36.6643
12.12	-75.7931	-79.8294			12.12	-78.3071	-75.9415			80.6	-81.0272	-65.4722			80.6	-59.6875	-38.9387
12.13	-75.7827	-79.8213			12.13	-78.2964	-75.9303			80.65	-81.0055	-65.5655			80.65	-59.3131	-41.2483
12.14	-75.7723	-79.8131			12.14	-78.2857	-75.919			80.7	-80.9831	-65.6631			80.7	-58.9082	-43.6127
12.15	-75.7619	-79.805			12.15	-78.275	-75.9078			80.75	-80.9602	-65.765			80.75	-58.4674	-46.0545
12.16	-75.7515	-79.7968			12.16	-78.2643	-75.8965			80.8	-80.9369	-65.8711			80.8	-57.9843	-48.5988
12.17	-75.741	-79.7886			12.17	-78.2535	-75.8852			80.85	-80.9131	-65.9812			80.85	-57.451	-51.2714
12.18	-75.7306	-79.7804			12.18	-78.2428	-75.874			80.9	-80.8889	-66.0954			80.9	-56.8577	-54.0959
12.19	-75.7202	-79.7722			12.19	-78.232	-75.8627			80.95	-80.8643	-66.2133			80.95	-56.1925	-57.0886
12.2	-75.7098	-79.764			12.2	-78.2212	-75.8515			81	-80.8394	-66.3349			81	-55.4398	-60.2492
12.21	-75.6994	-79.7557			12.21	-78.2105	-75.8402			81.05	-80.814	-66.46			81.05	-54.58	-63.5487
12.22	-75.689	-79.7474			12.22	-78.1997	-75.829			81.1	-80.7883	-66.5883			81.1	-53.5872	-66.9133
12.23	-75.6785	-79.7391			12.23	-78.1889	-75.8177			81.15	-80.7622	-66.7197			81.15	-52.4275	-70.2128
12.24	-75.6681	-79.7308			12.24	-78.178	-75.8065			81.2	-80.7357	-66.8539			81.2	-51.0549	-73.264
12.25	-75.6577	-79.7225			12.25	-78.1672	-75.7952			81.25	-80.7088	-66.9905			81.25	-49.4077	-75.8674
12.26	-75.6473	-79.7141			12.26	-78.1564	-75.784			81.3	-80.6816	-67.1295			81.3	-47.4007	-77.8766
12.27	-75.6369	-79.7057			12.27	-78.1455	-75.7728			81.35	-80.654	-67.2703			81.35	-44.9168	-79.2638
12.28	-75.6264	-79.6973			12.28	-78.1347	-75.7615			81.4	-80.6259	-67.4128			81.4	-41.7928	-80.1227
12.29	-75.616	-79.6889			12.29	-78.1238	-75.7503			81.45	-80.5975	-67.5567			81.45	-37.8006	-80.6062
12.3	-75.6056	-79.6805			12.3	-78.1129	-75.7391			81.5	-80.5687	-67.7016			81.5	-32.6243	-80.8555
12.31	-75.5952	-79.672			12.31	-78.102	-75.7279			81.55	-80.5396	-67.8472			81.55	-25.8421	-80.9697
12.32	-75.5848	-79.6636			12.32	-78.0911	-75.7166			81.6	-80.51	-67.9932			81.6	-16.9498	-81.0074
12.33	-75.5744	-79.6551			12.33	-78.0802	-75.7054			81.65	-80.48	-68.1393			81.65	-5.5332	-80.9999
12.34	-75.564	-79.6466			12.34	-78.0693	-75.6942			81.7	-80.4496	-68.2851			81.7	8.1653	-80.9629
12.35	-75.5535	-79.6381			12.35	-78.0584	-75.683			81.75	-80.4189	-68.4304			81.75	22.079	-80.9046
12.36	-75.5431	-79.6295			12.36	-78.0474	-75.6718			81.8	-80.3877	-68.5748			81.8	31.802	-80.8332
12.37	-75.5327	-79.621			12.37	-78.0365	-75.6606			81.85	-80.3561	-68.7181			81.85	34.6019	-80.7612
12.38	-75.5223	-79.6124			12.38	-78.0255	-75.6494			81.9	-80.3241	-68.86			81.9	34.1944	-80.7013
12.39	-75.5119	-79.6038			12.39	-78.0145	-75.6382			81.95	-80.2916	-69.0003			81.95	33.3775	-80.6536
12.4	-75.5015	-79.5952			12.4	-78.0035	-75.627			82	-80.2588	-69.1387			82	31.8238	-80.6136
12.41	-75.4911	-79.5866			12.41	-77.9925	-75.6158			82.05	-80.2255	-69.2749			82.05	30.1256	-80.579
12.42	-75.4807	-79.5779			12.42	-77.9815	-75.6046			82.1	-80.1918	-69.4088			82.1	28.0303	-80.5479
12.43	-75.4703	-79.5692			12.43	-77.9705	-75.5934			82.15	-80.1577	-69.5401			82.15	25.8452	-80.5194
12.44	-75.4599	-79.5606			12.44	-77.9595	-75.5822			82.2	-80.1232	-69.6687			82.2	23.4267	-80.4926
12.45	-75.4495	-79.5519			12.45	-77.9484	-75.5711			82.25	-80.0882	-69.7945			82.25	20.9443	-80.4673
12.46	-75.4391	-79.5431			12.46	-77.9374	-75.5599			82.3	-80.0528	-69.9173			82.3	18.337	-80.443
12.47	-75.4287	-79.5344			12.47	-77.9263	-75.5487			82.35	-80.0169	-70.037			82.35	15.6896	-80.4195
12.48	-75.4183	-79.5256			12.48	-77.9153	-75.5375			82.4	-79.9806	-70.1535			82.4	12.9879	-80.3966
12.49	-75.4079	-79.5169			12.49	-77.9042	-75.5264			82.45	-79.9438	-70.2666			82.45	10.2713	-80.3742
12.5	-75.3975	-79.5081			12.5	-77.8931	-75.5152			82.5	-79.9067	-70.3764			82.5	7.5439	-80.3522
12.51	-75.3872	-79.4993			12.51	-77.882	-75.5041			82.55	-79.869	-70.4828			82.55	4.8239	-80.3305
12.52	-75.3768	-79.4904			12.52	-77.8709	-75.4929			82.6	-79.8309	-70.5857			82.6	2.1187	-80.309
12.53	-75.3664	-79.4816			12.53	-77.8598	-75.4818			82.65	-79.7924	-70.6851			82.65	-0.5625	-80.2876
12.54	-75.356	-79.4727			12.54	-77.8487	-75.4706			82.7	-79.7534	-70.781			82.7	-3.2143	-80.2662
12.55	-75.3456	-79.4638			12.55	-77.8376	-75.4595			82.75	-79.714	-70.8734			82.75	-5.8321	-80.2449
12.56	-75.3353	-79.4549			12.56	-77.8264	-75.4483			82.8	-79.6741	-70.9624			82.8	-8.4131	-80.2236
12.57	-75.3249	-79.446			12.57	-77.8153	-75.4372			82.85	-79.6338	-71.0478			82.85	-10.9555	-80.2022
12.58	-75.3145	-79.4371			12.58	-77.8041	-75.4261			82.9	-79.593	-71.1298			82.9	-13.4587	-80.1808
12.59	-75.3041	-79.4281			12.59	-77.793	-75.415			82.95	-79.5517	-71.2084			82.95	-15.9227	-80.1593
12.6	-75.2938	-79.4191			12.6	-77.7818	-75.4038			83	-79.5101	-71.2837			83	-18.3486	-80.1376
12.61	-75.2834	-79.4102			12.61	-77.7706	-75.3927			83.05	-79.4679	-71.3556			83.05	-20.738	-80.1158
12.62	-75.2731	-79.4012			12.62	-77.7594	-75.3816			83.1	-79.4254	-71.4242			83.1	-23.0932	-80.094
12.63	-75.2627	-79.3921			12.63	-77.7482	-75.3705			83.15	-79.3824	-71.4897			83.15	-25.4175	-80.072
12.64	-75.2523	-79.3831			12.64	-77.737	-75.3594			83.2	-79.3389	-71.5519			83.2	-27.715	-80.0498
12.65	-75.242	-79.374			12.65	-77.7258	-75.3483			83.25	-79.295	-71.6111			83.25	-29.9912	-80.0276
12.66	-75.2316	-79.365			12.66	-77.7146	-75.3372			83.3	-79.2507	-71.6673			83.3	-32.2529	-80.0053
12.67	-75.2213	-79.3559			12.67	-77.7033	-75.3261			83.35	-79.206	-71.7206			83.35	-34.5089	-79.983
12.68	-75.211	-79.3468			12.68	-77.6921	-75.315			83.4	-79.1608	-71.7709			83.4	-36.7706	-79.9607
12.69	-75.2006	-79.3376			12.69	-77.6808	-75.304			83.45	-79.1152	-71.8185			83.45	-39.0516	-79.9384
12.7	-75.1903	-79.3285			12.7	-77.6696	-75.2929			83.5	-79.0692	-71.8633			83.5	-41.3688	-79.9162
12.71	-75.18	-79.3193			12.71	-77.6583	-75.2818			83.55	-79.0228	-71.9055			83.55	-43.7421	-79.8942
12.72	-75.1696	-79.3101			12.72	-77.647	-75.2707			83.6	-78.9759	-71.9451			83.6	-46.1946	-79.8726
12.73	-75.1593	-79.3009			12.73	-77.6357	-75.2597			83.65	-78.9287	-71.9822			83.65	-48.7514	-79.8515
12.74	-75.149	-79.2917			12.74	-77.6245	-75.2486			83.7	-78.881	-72.0169			83.7	-51.4387	-79.8309
12.75	-75.1387	-79.2825			12.75	-77.6132	-75.2376			83.75	-78.833	-72.0492			83.75	-54.2802	-79.8113
12.76	-75.1283	-79.2733			12.76	-77.6018	-75.2265			83.8	-78.7846	-72.0792			83.8	-57.2916	-79.7926
12.77	-75.118	-79.264			12.77	-77.5905	-75.2155			83.85	-78.7358	-72.107			83.85	-60.4717	-79.7753
12.78	-75.1077	-79.2547			12.78	-77.5792	-75.2045			83.9	-78.6866	-72.1327			83.9	-63.7894	-79.7594
12.79	-75.0974	-79.2454			12.79	-77.5679	-75.1934			83.95	-78.637	-72.1563			83.95	-67.1677	-79.7451
12.8	-75.0871	-79.2361			12.8	-77.5565	-75.1824			84	-78.5871	-72.1779			84	-70.472	-79.7323
12.81	-75.0768	-79.2268			12.81	-77.5452	-75.1714			84.05	-78.5368	-72.1976			84.05	-73.5157	-79.7208
12.82	-75.0665	-79.2174			12.82	-77.5339	-75.1604			84.1	-78.4862	-72.2153			84.1	-76.0986	-79.71
12.83	-75.0562	-79.2081			12.83	-77.5225	-75.1494			84.15	-78.4352	-72.2313			84.15	-78.0794	-79.6989
12.84	-75.046	-79.1987			12.84	-77.5111	-75.1383			84.2	-78.3839	-72.2456			84.2	-79.439	-79.6865
12.85	-75.0357	-79.1893			12.85	-77.4998	-75.1273			84.25	-78.3323	-72.2581			84.25	-80.2788	-79.6721
12.86	-75.0254	-79.1799			12.86	-77.4884	-75.1164			84.3	-78.2803	-72.269			84.3	-80.7547	-79.6548
12.87	-75.0151	-79.1704			12.87	-77.477	-75.1054			84.35	-78.2281	-72.2784			84.35	-81.0073	-79.6345
12.88	-75.0049	-79.161			12.88	-77.4656	-75.0944			84.4	-78.1755	-72.2862			84.4	-81.134	-79.6113
12.89	-74.9946	-79.1515			12.89	-77.4542	-75.0834			84.45	-78.1226	-72.2927			84.45	-81.193	-79.5853
12.9	-74.9843	-79.142			12.9	-77.4428	-75.0724			84.5	-78.0695	-72.2977			84.5	-81.216	-79.5568
12.91	-74.9741	-79.1325			12.91	-77.4314	-75.0615			84.55	-78.016	-72.3013			84.55	-81.2199	-79.5261
12.92	-74.9638	-79.123			12.92	-77.42	-75.0505			84.6	-77.9623	-72.3037			84.6	-81.2135	-79.4934
12.93	-74.9536	-79.1135			12.93	-77.4085	-75.0395			84.65	-77.9083	-72.3048			84.65	-81.2013	-79.459
12.94	-74.9433	-79.1039			12.94	-77.3971	-75.0286			84.7	-77.8541	-72.3047			84.7	-81.1858	-79.423
12.95	-74.9331	-79.0944			12.95	-77.3857	-75.0177			84.75	-77.7996	-72.3035			84.75	-81.1683	-79.3857
12.96	-74.9229	-79.0848			12.96	-77.3742	-75.0067			84.8	-77.7448	-72.3011			84.8	-81.1494	-79.3471
12.97	-74.9126	-79.0752			12.97	-77.3628	-74.9958			84.85	-77.6899	-72.2977			84.85	-81.1296	-79.3074
12.98	-74.9024	-79.0656			12.98	-77.3513	-74.9849			84.9	-77.6347	-72.2933			84.9	-81.1091	-79.2667
12.99	-74.8922	-79.056			12.99	-77.3399	-74.9739			84.95	-77.5793	-72.2879			84.95	-81.088	-79.2251
13	-74.882	-79.0463			13	-77.3284	-74.963			85	-77.5237	-72.2815			85	-81.0664	-79.1827
13.01	-74.8718	-79.0367			13.01	-77.3169	-74.9521			85.05	-77.4679	-72.2742			85.05	-81.0443	-79.1395
13.02	-74.8615	-79.027			13.02	-77.3054	-74.9412			85.1	-77.4119	-72.2661			85.1	-81.0217	-79.0955
13.03	-74.8513	-79.0173			13.03	-77.294	-74.9303			85.15	-77.3557	-72.2571			85.15	-80.9986	-79.051
13.04	-74.8411	-79.0076			13.04	-77.2825	-74.9194			85.2	-77.2994	-72.2474			85.2	-80.9751	-79.0057
13.05	-74.831	-78.9979			13.05	-77.271	-74.9085			85.25	-77.2429	-72.2368			85.25	-80.9511	-78.9599
13.06	-74.8208	-78.9882			13.06	-77.2595	-74.8976			85.3	-77.1862	-72.2256			85.3	-80.9267	-78.9136
13.07	-74.8106	-78.9784			13.07	-77.248	-74.8868			85.35	-77.1295	-72.2136			85.35	-80.9018	-78.8667
13.08	-74.8004	-78.9686			13.08	-77.2364	-74.8759			85.4	-77.0725	-72.201			85.4	-80.8765	-78.8193
13.09	-74.7902	-78.9588			13.09	-77.2249	-74.865			85.45	-77.0155	-72.1877			85.45	-80.8507	-78.7715
13.1	-74.7801	-78.9491			13.1	-77.2134	-74.8542			85.5	-76.9583	-72.1739			85.5	-80.8245	-78.7232
13.11	-74.7699	-78.9392			13.11	-77.2019	-74.8433			85.55	-76.901	-72.1594			85.55	-80.7978	-78.6744
13.12	-74.7597	-78.9294			13.12	-77.1903	-74.8325			85.6	-76.8437	-72.1444			85.6	-80.7706	-78.6253
13.13	-74.7496	-78.9196			13.13	-77.1788	-74.8217			85.65	-76.7862	-72.1288			85.65	-80.743	-78.5757
13.14	-74.7395	-78.9097			13.14	-77.1672	-74.8108			85.7	-76.7287	-72.1127			85.7	-80.7149	-78.5258
13.15	-74.7293	-78.8998			13.15	-77.1557	-74.8			85.75	-76.6711	-72.0962			85.75	-80.6863	-78.4755
13.16	-74.7192	-78.8899			13.16	-77.1441	-74.7892			85.8	-76.6134	-72.0792			85.8	-80.6572	-78.4249
13.17	-74.709	-78.88			13.17	-77.1326	-74.7784			85.85	-76.5557	-72.0617			85.85	-80.6277	-78.3739
13.18	-74.6989	-78.8701			13.18	-77.121	-74.7676			85.9	-76.4979	-72.0439			85.9	-80.5977	-78.3226
13.19	-74.6888	-78.8602			13.19	-77.1095	-74.7568			85.95	-76.4401	-72.0256			85.95	-80.5672	-78.271
13.2	-74.6787	-78.8502			13.2	-77.0979	-74.746			86	-76.3822	-72.007			86	-80.5362	-78.2191
13.21	-74.6686	-78.8403			13.21	-77.0863	-74.7352			86.05	-76.3244	-71.988			86.05	-80.5048	-78.1668
13.22	-74.6585	-78.8303			13.22	-77.0747	-74.7245			86.1	-76.2665	-71.9687			86.1	-80.4728	-78.1143
13.23	-74.6484	-78.8203			13.23	-77.0631	-74.7137			86.15	-76.2087	-71.949			86.15	-80.4404	-78.0616
13.24	-74.6383	-78.8103			13.24	-77.0515	-74.7029			86.2	-76.1508	-71.9291			86.2	-80.4075	-78.0085
13.25	-74.6282	-78.8002			13.25	-77.0399	-74.6922			86.25	-76.093	-71.9088			86.25	-80.3741	-77.9552
13.26	-74.6181	-78.7902			13.26	-77.0283	-74.6814			86.3	-76.0351	-71.8883			86.3	-80.3402	-77.9017
13.27	-74.608	-78.7802			13.27	-77.0167	-74.6707			86.35	-75.9773	-71.8676			86.35	-80.3058	-77.8479
13.28	-74.598	-78.7701			13.28	-77.0051	-74.6599			86.4	-75.9196	-71.8466			86.4	-80.2709	-77.7939
13.29	-74.5879	-78.76			13.29	-76.9935	-74.6492			86.45	-75.8619	-71.8254			86.45	-80.2355	-77.7397
13.3	-74.5779	-78.7499			13.3	-76.9819	-74.6385			86.5	-75.8042	-71.8039			86.5	-80.1996	-77.6853
13.31	-74.5678	-78.7398			13.31	-76.9703	-74.6278			86.55	-75.7466	-71.7823			86.55	-80.1633	-77.6307
13.32	-74.5578	-78.7297			13.32	-76.9587	-74.6171			86.6	-75.6891	-71.7605			86.6	-80.1264	-77.5759
13.33	-74.5477	-78.7195			13.33	-76.947	-74.6064			86.65	-75.6316	-71.7386			86.65	-80.0891	-77.5209
13.34	-74.5377	-78.7094			13.34	-76.9354	-74.5957			86.7	-75.5743	-71.7164			86.7	-80.0512	-77.4657
13.35	-74.5277	-78.6992			13.35	-76.9238	-74.585			86.75	-75.517	-71.6942			86.75	-80.0129	-77.4104
13.36	-74.5176	-78.689			13.36	-76.9122	-74.5743			86.8	-75.4598	-71.6718			86.8	-79.9741	-77.355
13.37	-74.5076	-78.6788			13.37	-76.9005	-74.5637			86.85	-75.4027	-71.6493			86.85	-79.9348	-77.2993
13.38	-74.4976	-78.6686			13.38	-76.8889	-74.553			86.9	-75.3458	-71.6267			86.9	-79.895	-77.2436
13.39	-74.4876	-78.6584			13.39	-76.8772	-74.5423			86.95	-75.2889	-71.604			86.95	-79.8547	-77.1877
13.4	-74.4776	-78.6482			13.4	-76.8656	-74.5317			87	-75.2322	-71.5812			87	-79.814	-77.1317
13.41	-74.4676	-78.6379			13.41	-76.8539	-74.521			87.05	-75.1756	-71.5583			87.05	-79.7728	-77.0756
13.42	-74.4576	-78.6276			13.42	-76.8423	-74.5104			87.1	-75.1192	-71.5354			87.1	-79.7311	-77.0194
13.43	-74.4477	-78.6174			13.43	-76.8306	-74.4998			87.15	-75.0629	-71.5124			87.15	-79.6889	-76.9631
13.44	-74.4377	-78.6071			13.44	-76.8189	-74.4892			87.2	-75.0068	-71.4894			87.2	-79.6462	-76.9067
13.45	-74.4277	-78.5968			13.45	-76.8073	-74.4786			87.25	-74.9508	-71.4663			87.25	-79.6031	-76.8502
13.46	-74.4178	-78.5864			13.46	-76.7956	-74.468			87.3	-74.8949	-71.4432			87.3	-79.5596	-76.7937
13.47	-74.4078	-78.5761			13.47	-76.784	-74.4574			87.35	-74.8393	-71.4201			87.35	-79.5155	-76.7371
13.48	-74.3979	-78.5658			13.48	-76.7723	-74.4468			87.4	-74.7838	-71.3969			87.4	-79.471	-76.6805
13.49	-74.3879	-78.5554			13.49	-76.7606	-74.4362			87.45	-74.7285	-71.3738			87.45	-79.4261	-76.6237
13.5	-74.378	-78.545			13.5	-76.7489	-74.4256			87.5	-74.6733	-71.3506			87.5	-79.3807	-76.567
13.51	-74.3681	-78.5346			13.51	-76.7372	-74.4151			87.55	-74.6184	-71.3275			87.55	-79.3349	-76.5102
13.52	-74.3581	-78.5242			13.52	-76.7256	-74.4045			87.6	-74.5637	-71.3044			87.6	-79.2886	-76.4534
13.53	-74.3482	-78.5138			13.53	-76.7139	-74.3939			87.65	-74.5091	-71.2813			87.65	-79.2419	-76.3966
13.54	-74.3383	-78.5034			13.54	-76.7022	-74.3834			87.7	-74.4548	-71.2582			87.7	-79.1948	-76.3398
13.55	-74.3284	-78.493			13.55	-76.6905	-74.3729			87.75	-74.4007	-71.2352			87.75	-79.1472	-76.283
13.56	-74.3185	-78.4825			13.56	-76.6788	-74.3623			87.8	-74.3468	-71.2122			87.8	-79.0992	-76.2262
13.57	-74.3086	-78.472			13.57	-76.6671	-74.3518			87.85	-74.2931	-71.1893			87.85	-79.0509	-76.1694
13.58	-74.2988	-78.4616			13.58	-76.6554	-74.3413			87.9	-74.2396	-71.1664			87.9	-79.0021	-76.1126
13.59	-74.2889	-78.4511			13.59	-76.6437	-74.3308			87.95	-74.1864	-71.1436			87.95	-78.9529	-76.0558
13.6	-74.279	-78.4406			13.6	-76.632	-74.3203			88	-74.1334	-71.1209			88	-78.9033	-75.9991
13.61	-74.2692	-78.4301			13.61	-76.6203	-74.3098			88.05	-74.0806	-71.0982			88.05	-78.8533	-75.9424
13.62	-74.2593	-78.4195			13.62	-76.6086	-74.2994			88.1	-74.0281	-71.0756			88.1	-78.803	-75.8858
13.63	-74.2495	-78.409			13.63	-76.5969	-74.2889			88.15	-73.9758	-71.0531			88.15	-78.7522	-75.8292
13.64	-74.2396	-78.3984			13.64	-76.5852	-74.2784			88.2	-73.9238	-71.0306			88.2	-78.7011	-75.7727
13.65	-74.2298	-78.3879			13.65	-76.5735	-74.268			88.25	-73.872	-71.0083			88.25	-78.6497	-75.7162
13.66	-74.22	-78.3773			13.66	-76.5618	-74.2575			88.3	-73.8205	-70.9861			88.3	-78.5979	-75.6599
13.67	-74.2101	-78.3667			13.67	-76.5501	-74.2471			88.35	-73.7692	-70.9639			88.35	-78.5457	-75.6036
13.68	-74.2003	-78.3561			13.68	-76.5384	-74.2367			88.4	-73.7182	-70.9419			88.4	-78.4932	-75.5474
13.69	-74.1905	-78.3455			13.69	-76.5267	-74.2262			88.45	-73.6675	-70.92			88.45	-78.4404	-75.4912
13.7	-74.1807	-78.3349			13.7	-76.515	-74.2158			88.5	-73.617	-70.8982			88.5	-78.3872	-75.4352
13.71	-74.1709	-78.3242			13.71	-76.5033	-74.2054			88.55	-73.5669	-70.8765			88.55	-78.3338	-75.3793
13.72	-74.1611	-78.3136			13.72	-76.4916	-74.195			88.6	-73.5169	-70.8549			88.6	-78.28	-75.3235
13.73	-74.1514	-78.3029			13.73	-76.4799	-74.1846			88.65	-73.4673	-70.8335			88.65	-78.2259	-75.2678
13.74	-74.1416	-78.2922			13.74	-76.4681	-74.1743			88.7	-73.4179	-70.8122			88.7	-78.1716	-75.2123
13.75	-74.1318	-78.2815			13.75	-76.4564	-74.1639			88.75	-73.3688	-70.791			88.75	-78.1169	-75.1568
13.76	-74.1221	-78.2708			13.76	-76.4447	-74.1535			88.8	-73.3201	-70.77			88.8	-78.062	-75.1015
13.77	-74.1123	-78.2601			13.77	-76.433	-74.1432			88.85	-73.2715	-70.7491			88.85	-78.0068	-75.0463
13.78	-74.1026	-78.2494			13.78	-76.4213	-74.1328			88.9	-73.2233	-70.7283			88.9	-77.9514	-74.9913
13.79	-74.0929	-78.2387			13.79	-76.4096	-74.1225			88.95	-73.1754	-70.7077			88.95	-77.8957	-74.9364
13.8	-74.0831	-78.2279			13.8	-76.3978	-74.1122			89	-73.1278	-70.6873			89	-77.8398	-74.8817
13.81	-74.0734	-78.2172			13.81	-76.3861	-74.1018			89.05	-73.0804	-70.667			89.05	-77.7836	-74.8272
13.82	-74.0637	-78.2064			13.82	-76.3744	-74.0915			89.1	-73.0334	-70.6468			89.1	-77.7272	-74.7728
13.83	-74.054	-78.1956			13.83	-76.3627	-74.0812			89.15	-72.9867	-70.6268			89.15	-77.6706	-74.7185
13.84	-74.0443	-78.1848			13.84	-76.351	-74.0709			89.2	-72.9402	-70.607			89.2	-77.6138	-74.6645
13.85	-74.0346	-78.174			13.85	-76.3393	-74.0606			89.25	-72.8941	-70.5873			89.25	-77.5569	-74.6106
13.86	-74.0249	-78.1632			13.86	-76.3275	-74.0504			89.3	-72.8483	-70.5679			89.3	-77.4997	-74.5569
13.87	-74.0153	-78.1524			13.87	-76.3158	-74.0401			89.35	-72.8028	-70.5485			89.35	-77.4423	-74.5033
13.88	-74.0056	-78.1416			13.88	-76.3041	-74.0298			89.4	-72.7576	-70.5294			89.4	-77.3848	-74.45
13.89	-73.996	-78.1307			13.89	-76.2924	-74.0196			89.45	-72.7127	-70.5104			89.45	-77.3271	-74.3969
13.9	-73.9863	-78.1199			13.9	-76.2807	-74.0093			89.5	-72.6681	-70.4916			89.5	-77.2693	-74.3439
13.91	-73.9767	-78.109			13.91	-76.2689	-73.9991			89.55	-72.6238	-70.473			89.55	-77.2113	-74.2912
13.92	-73.967	-78.0981			13.92	-76.2572	-73.9889			89.6	-72.5799	-70.4545			89.6	-77.1532	-74.2386
13.93	-73.9574	-78.0873			13.93	-76.2455	-73.9787			89.65	-72.5362	-70.4363			89.65	-77.0949	-74.1863
13.94	-73.9478	-78.0764			13.94	-76.2338	-73.9685			89.7	-72.4929	-70.4182			89.7	-77.0366	-74.1342
13.95	-73.9382	-78.0655			13.95	-76.2221	-73.9583			89.75	-72.4499	-70.4003			89.75	-76.9781	-74.0823
13.96	-73.9286	-78.0545			13.96	-76.2104	-73.9481			89.8	-72.4072	-70.3826			89.8	-76.9196	-74.0306
13.97	-73.919	-78.0436			13.97	-76.1986	-73.9379			89.85	-72.3649	-70.3651			89.85	-76.861	-73.9792
13.98	-73.9094	-78.0327			13.98	-76.1869	-73.9277			89.9	-72.3228	-70.3478			89.9	-76.8022	-73.9279
13.99	-73.8998	-78.0217			13.99	-76.1752	-73.9176			89.95	-72.2811	-70.3307			89.95	-76.7435	-73.8769
14	-73.8902	-78.0108			14	-76.1635	-73.9074			90	-72.2397	-70.3137			90	-76.6846	-73.8262
14.01	-73.8807	-77.9998			14.01	-76.1518	-73.8973			90.05	-72.1987	-70.297			90.05	-76.6257	-73.7756
14.02	-73.8711	-77.9888			14.02	-76.1401	-73.8871			90.1	-72.1579	-70.2805			90.1	-76.5668	-73.7253
14.03	-73.8615	-77.9778			14.03	-76.1284	-73.877			90.15	-72.1175	-70.2641			90.15	-76.5078	-73.6753
14.04	-73.852	-77.9668			14.04	-76.1167	-73.8669			90.2	-72.0774	-70.248			90.2	-76.4488	-73.6254
14.05	-73.8425	-77.9558			14.05	-76.105	-73.8568			90.25	-72.0376	-70.2321			90.25	-76.3898	-73.5759
14.06	-73.8329	-77.9448			14.06	-76.0933	-73.8467			90.3	-71.9982	-70.2164			90.3	-76.3308	-73.5265
14.07	-73.8234	-77.9338			14.07	-76.0816	-73.8366			90.35	-71.9591	-70.2008			90.35	-76.2718	-73.4775
14.08	-73.8139	-77.9227			14.08	-76.0699	-73.8265			90.4	-71.9203	-70.1855			90.4	-76.2128	-73.4286
14.09	-73.8044	-77.9117			14.09	-76.0581	-73.8165			90.45	-71.8819	-70.1704			90.45	-76.1538	-73.3801
14.1	-73.7949	-77.9006			14.1	-76.0464	-73.8064			90.5	-71.8437	-70.1555			90.5	-76.0948	-73.3318
14.11	-73.7854	-77.8896			14.11	-76.0348	-73.7964			90.55	-71.8059	-70.1409			90.55	-76.0359	-73.2837
14.12	-73.776	-77.8785			14.12	-76.0231	-73.7863			90.6	-71.7685	-70.1264			90.6	-75.977	-73.2359
14.13	-73.7665	-77.8674			14.13	-76.0114	-73.7763			90.65	-71.7314	-70.1121			90.65	-75.9181	-73.1884
14.14	-73.757	-77.8563			14.14	-75.9997	-73.7663			90.7	-71.6946	-70.0981			90.7	-75.8593	-73.1411
14.15	-73.7476	-77.8452			14.15	-75.988	-73.7563			90.75	-71.6581	-70.0842			90.75	-75.8006	-73.0942
14.16	-73.7381	-77.8341			14.16	-75.9763	-73.7462			90.8	-71.622	-70.0706			90.8	-75.7419	-73.0474
14.17	-73.7287	-77.823			14.17	-75.9646	-73.7363			90.85	-71.5862	-70.0572			90.85	-75.6834	-73.001
14.18	-73.7193	-77.8119			14.18	-75.9529	-73.7263			90.9	-71.5507	-70.044			90.9	-75.6249	-72.9548
14.19	-73.7098	-77.8007			14.19	-75.9412	-73.7163			90.95	-71.5156	-70.0311			90.95	-75.5665	-72.9089
14.2	-73.7004	-77.7896			14.2	-75.9296	-73.7063			91	-71.4808	-70.0183			91	-75.5082	-72.8633
14.21	-73.691	-77.7784			14.21	-75.9179	-73.6964			91.05	-71.4463	-70.0058			91.05	-75.45	-72.8179
14.22	-73.6816	-77.7673			14.22	-75.9062	-73.6864			91.1	-71.4122	-69.9934			91.1	-75.3919	-72.7729
14.23	-73.6722	-77.7561			14.23	-75.8945	-73.6765			91.15	-71.3784	-69.9813			91.15	-75.334	-72.7281
14.24	-73.6629	-77.7449			14.24	-75.8829	-73.6666			91.2	-71.3449	-69.9694			91.2	-75.2762	-72.6836
14.25	-73.6535	-77.7337			14.25	-75.8712	-73.6566			91.25	-71.3118	-69.9578			91.25	-75.2185	-72.6393
14.26	-73.6441	-77.7225			14.26	-75.8595	-73.6467			91.3	-71.279	-69.9463			91.3	-75.161	-72.5954
14.27	-73.6348	-77.7113			14.27	-75.8479	-73.6368			91.35	-71.2465	-69.9351			91.35	-75.1036	-72.5517
14.28	-73.6254	-77.7001			14.28	-75.8362	-73.6269			91.4	-71.2144	-69.9241			91.4	-75.0463	-72.5084
14.29	-73.6161	-77.6889			14.29	-75.8245	-73.6171			91.45	-71.1826	-69.9133			91.45	-74.9892	-72.4653
14.3	-73.6067	-77.6776			14.3	-75.8129	-73.6072			91.5	-71.1512	-69.9027			91.5	-74.9323	-72.4225
14.31	-73.5974	-77.6664			14.31	-75.8012	-73.5973			91.55	-71.12	-69.8924			91.55	-74.8756	-72.38
14.32	-73.5881	-77.6552			14.32	-75.7896	-73.5875			91.6	-71.0893	-69.8823			91.6	-74.819	-72.3378
14.33	-73.5788	-77.6439			14.33	-75.7779	-73.5777			91.65	-71.0588	-69.8723			91.65	-74.7627	-72.2959
14.34	-73.5695	-77.6326			14.34	-75.7663	-73.5678			91.7	-71.0287	-69.8627			91.7	-74.7065	-72.2543
14.35	-73.5602	-77.6214			14.35	-75.7546	-73.558			91.75	-70.9989	-69.8532			91.75	-74.6505	-72.2129
14.36	-73.5509	-77.6101			14.36	-75.743	-73.5482			91.8	-70.9695	-69.8439			91.8	-74.5947	-72.1719
14.37	-73.5417	-77.5988			14.37	-75.7314	-73.5384			91.85	-70.9404	-69.8349			91.85	-74.5391	-72.1312
14.38	-73.5324	-77.5875			14.38	-75.7197	-73.5286			91.9	-70.9116	-69.8261			91.9	-74.4837	-72.0907
14.39	-73.5232	-77.5762			14.39	-75.7081	-73.5188			91.95	-70.8832	-69.8175			91.95	-74.4286	-72.0506
14.4	-73.5139	-77.5649			14.4	-75.6965	-73.509			92	-70.8551	-69.8091			92	-74.3736	-72.0107
14.41	-73.5047	-77.5536			14.41	-75.6849	-73.4993			92.05	-70.8273	-69.8009			92.05	-74.3189	-71.9712
14.42	-73.4955	-77.5423			14.42	-75.6732	-73.4895			92.1	-70.7999	-69.793			92.1	-74.2644	-71.932
14.43	-73.4862	-77.5309			14.43	-75.6616	-73.4798			92.15	-70.7728	-69.7852			92.15	-74.2102	-71.893
14.44	-73.477	-77.5196			14.44	-75.65	-73.4701			92.2	-70.746	-69.7777			92.2	-74.1561	-71.8544
14.45	-73.4678	-77.5083			14.45	-75.6384	-73.4603			92.25	-70.7196	-69.7704			92.25	-74.1024	-71.816
14.46	-73.4586	-77.4969			14.46	-75.6268	-73.4506			92.3	-70.6935	-69.7633			92.3	-74.0488	-71.778
14.47	-73.4494	-77.4856			14.47	-75.6152	-73.4409			92.35	-70.6678	-69.7564			92.35	-73.9955	-71.7403
14.48	-73.4403	-77.4742			14.48	-75.6036	-73.4312			92.4	-70.6424	-69.7498			92.4	-73.9425	-71.7028
14.49	-73.4311	-77.4628			14.49	-75.592	-73.4216			92.45	-70.6173	-69.7433			92.45	-73.8897	-71.6657
14.5	-73.4219	-77.4515			14.5	-75.5804	-73.4119			92.5	-70.5925	-69.7371			92.5	-73.8372	-71.6289
14.51	-73.4128	-77.4401			14.51	-75.5688	-73.4022			92.55	-70.5681	-69.731			92.55	-73.785	-71.5923
14.52	-73.4037	-77.4287			14.52	-75.5573	-73.3926			92.6	-70.5441	-69.7252			92.6	-73.733	-71.5561
14.53	-73.3945	-77.4173			14.53	-75.5457	-73.3829			92.65	-70.5203	-69.7196			92.65	-73.6813	-71.5202
14.54	-73.3854	-77.4059			14.54	-75.5341	-73.3733			92.7	-70.4969	-69.7142			92.7	-73.6298	-71.4846
14.55	-73.3763	-77.3945			14.55	-75.5225	-73.3637			92.75	-70.4738	-69.709			92.75	-73.5787	-71.4493
14.56	-73.3672	-77.3831			14.56	-75.511	-73.3541			92.8	-70.4511	-69.704			92.8	-73.5278	-71.4144
14.57	-73.3581	-77.3716			14.57	-75.4994	-73.3445			92.85	-70.4287	-69.6992			92.85	-73.4772	-71.3797
14.58	-73.349	-77.3602			14.58	-75.4879	-73.3349			92.9	-70.4066	-69.6946			92.9	-73.4268	-71.3453
14.59	-73.3399	-77.3488			14.59	-75.4763	-73.3253			92.95	-70.3848	-69.6902			92.95	-73.3768	-71.3112
14.6	-73.3308	-77.3373			14.6	-75.4648	-73.3157			93	-70.3634	-69.6859			93	-73.3271	-71.2775
14.61	-73.3218	-77.3259			14.61	-75.4532	-73.3062			93.05	-70.3423	-69.6819			93.05	-73.2776	-71.2441
14.62	-73.3127	-77.3144			14.62	-75.4417	-73.2966			93.1	-70.3216	-69.6781			93.1	-73.2285	-71.2109
14.63	-73.3037	-77.303			14.63	-75.4302	-73.2871			93.15	-70.3012	-69.6745			93.15	-73.1796	-71.1781
14.64	-73.2946	-77.2915			14.64	-75.4186	-73.2776			93.2	-70.2811	-69.6711			93.2	-73.1311	-71.1456
14.65	-73.2856	-77.2801			14.65	-75.4071	-73.2681			93.25	-70.2613	-69.6678			93.25	-73.0828	-71.1134
14.66	-73.2766	-77.2686			14.66	-75.3956	-73.2586			93.3	-70.2419	-69.6648			93.3	-73.0349	-71.0815
14.67	-73.2676	-77.2571			14.67	-75.3841	-73.2491			93.35	-70.2228	-69.6619			93.35	-72.9872	-71.0499
14.68	-73.2586	-77.2456			14.68	-75.3726	-73.2396			93.4	-70.204	-69.6592			93.4	-72.9399	-71.0187
14.69	-73.2496	-77.2341			14.69	-75.3611	-73.2301			93.45	-70.1856	-69.6567			93.45	-72.8928	-70.9877
14.7	-73.2406	-77.2226			14.7	-75.3496	-73.2206			93.5	-70.1675	-69.6544			93.5	-72.8461	-70.9571
14.71	-73.2317	-77.2111			14.71	-75.3381	-73.2112			93.55	-70.1497	-69.6523			93.55	-72.7997	-70.9268
14.72	-73.2227	-77.1996			14.72	-75.3266	-73.2017			93.6	-70.1322	-69.6503			93.6	-72.7536	-70.8968
14.73	-73.2137	-77.1881			14.73	-75.3151	-73.1923			93.65	-70.1151	-69.6485			93.65	-72.7079	-70.8671
14.74	-73.2048	-77.1766			14.74	-75.3036	-73.1829			93.7	-70.0982	-69.6469			93.7	-72.6624	-70.8377
14.75	-73.1959	-77.1651			14.75	-75.2921	-73.1735			93.75	-70.0818	-69.6455			93.75	-72.6173	-70.8086
14.76	-73.1869	-77.1536			14.76	-75.2807	-73.1641			93.8	-70.0656	-69.6442			93.8	-72.5724	-70.7799
14.77	-73.178	-77.142			14.77	-75.2692	-73.1547			93.85	-70.0497	-69.6431			93.85	-72.5279	-70.7515
14.78	-73.1691	-77.1305			14.78	-75.2578	-73.1453			93.9	-70.0342	-69.6422			93.9	-72.4838	-70.7233
14.79	-73.1602	-77.119			14.79	-75.2463	-73.1359			93.95	-70.019	-69.6414			93.95	-72.4399	-70.6955
14.8	-73.1513	-77.1074			14.8	-75.2349	-73.1266			94	-70.0041	-69.6408			94	-72.3964	-70.6681
14.81	-73.1424	-77.0959			14.81	-75.2234	-73.1172			94.05	-69.9896	-69.6403			94.05	-72.3532	-70.6409
14.82	-73.1336	-77.0843			14.82	-75.212	-73.1079			94.1	-69.9753	-69.64			94.1	-72.3103	-70.6141
14.83	-73.1247	-77.0728			14.83	-75.2006	-73.0986			94.15	-69.9614	-69.6399			94.15	-72.2677	-70.5875
14.84	-73.1159	-77.0612			14.84	-75.1891	-73.0892			94.2	-69.9478	-69.6399			94.2	-72.2255	-70.5613
14.85	-73.107	-77.0496			14.85	-75.1777	-73.0799			94.25	-69.9345	-69.64			94.25	-72.1836	-70.5354
14.86	-73.0982	-77.0381			14.86	-75.1663	-73.0706			94.3	-69.9215	-69.6403			94.3	-72.1421	-70.5098
14.87	-73.0894	-77.0265			14.87	-75.1549	-73.0614			94.35	-69.9089	-69.6408			94.35	-72.1008	-70.4846
14.88	-73.0805	-77.0149			14.88	-75.1435	-73.0521			94.4	-69.8965	-69.6414			94.4	-72.0599	-70.4596
14.89	-73.0717	-77.0033			14.89	-75.1321	-73.0428			94.45	-69.8844	-69.6421			94.45	-72.0194	-70.435
14.9	-73.0629	-76.9917			14.9	-75.1207	-73.0336			94.5	-69.8727	-69.6429			94.5	-71.9792	-70.4107
14.91	-73.0541	-76.9802			14.91	-75.1093	-73.0243			94.55	-69.8613	-69.6439			94.55	-71.9393	-70.3867
14.92	-73.0454	-76.9686			14.92	-75.098	-73.0151			94.6	-69.8501	-69.645			94.6	-71.8997	-70.3631
14.93	-73.0366	-76.957			14.93	-75.0866	-73.0059			94.65	-69.8393	-69.6463			94.65	-71.8605	-70.3397
14.94	-73.0278	-76.9454			14.94	-75.0752	-72.9967			94.7	-69.8288	-69.6477			94.7	-71.8216	-70.3167
14.95	-73.0191	-76.9338			14.95	-75.0639	-72.9875			94.75	-69.8186	-69.6492			94.75	-71.783	-70.294
14.96	-73.0103	-76.9222			14.96	-75.0525	-72.9783			94.8	-69.8087	-69.6508			94.8	-71.7448	-70.2716
14.97	-73.0016	-76.9105			14.97	-75.0412	-72.9691			94.85	-69.799	-69.6525			94.85	-71.7069	-70.2495
14.98	-72.9929	-76.8989			14.98	-75.0298	-72.9599			94.9	-69.7897	-69.6544			94.9	-71.6694	-70.2278
14.99	-72.9842	-76.8873			14.99	-75.0185	-72.9508			94.95	-69.7807	-69.6563			94.95	-71.6322	-70.2064
15	-72.9755	-76.8757			15	-75.0072	-72.9416			95	-69.7719	-69.6584			95	-71.5953	-70.1853
15.01	-72.9668	-76.8641			15.01	-74.9958	-72.9325			95.05	-69.7635	-69.6606			95.05	-71.5588	-70.1645
15.02	-72.9581	-76.8524			15.02	-74.9845	-72.9234			95.1	-69.7553	-69.6629			95.1	-71.5226	-70.144
15.03	-72.9494	-76.8408			15.03	-74.9732	-72.9143			95.15	-69.7475	-69.6653			95.15	-71.4867	-70.1239
15.04	-72.9408	-76.8292			15.04	-74.9619	-72.9052			95.2	-69.7399	-69.6678			95.2	-71.4512	-70.1041
15.05	-72.9321	-76.8176			15.05	-74.9506	-72.8961			95.25	-69.7326	-69.6704			95.25	-71.416	-70.0846
15.06	-72.9234	-76.8059			15.06	-74.9393	-72.887			95.3	-69.7255	-69.673			95.3	-71.3812	-70.0654
15.07	-72.9148	-76.7943			15.07	-74.9281	-72.8779			95.35	-69.7188	-69.6758			95.35	-71.3467	-70.0466
15.08	-72.9062	-76.7826			15.08	-74.9168	-72.8689			95.4	-69.7123	-69.6787			95.4	-71.3126	-70.028
15.09	-72.8976	-76.771			15.09	-74.9055	-72.8598			95.45	-69.7061	-69.6816			95.45	-71.2788	-70.0098
15.1	-72.889	-76.7593			15.1	-74.8943	-72.8508			95.5	-69.7002	-69.6846			95.5	-71.2453	-69.9919
15.11	-72.8804	-76.7477			15.11	-74.883	-72.8418			95.55	-69.6945	-69.6877			95.55	-71.2122	-69.9744
15.12	-72.8718	-76.736			15.12	-74.8718	-72.8328			95.6	-69.6891	-69.6909			95.6	-71.1794	-69.9571
15.13	-72.8632	-76.7244			15.13	-74.8605	-72.8238			95.65	-69.684	-69.6942			95.65	-71.147	-69.9402
15.14	-72.8546	-76.7127			15.14	-74.8493	-72.8148			95.7	-69.6792	-69.6975			95.7	-71.1149	-69.9236
15.15	-72.8461	-76.7011			15.15	-74.8381	-72.8058			95.75	-69.6745	-69.7009			95.75	-71.0831	-69.9073
15.16	-72.8375	-76.6894			15.16	-74.8269	-72.7968			95.8	-69.6702	-69.7043			95.8	-71.0517	-69.8913
15.17	-72.829	-76.6778			15.17	-74.8157	-72.7879			95.85	-69.6661	-69.7079			95.85	-71.0206	-69.8757
15.18	-72.8204	-76.6661			15.18	-74.8045	-72.7789			95.9	-69.6622	-69.7115			95.9	-70.9899	-69.8604
15.19	-72.8119	-76.6544			15.19	-74.7933	-72.77			95.95	-69.6586	-69.7151			95.95	-70.9595	-69.8453
15.2	-72.8034	-76.6428			15.2	-74.7821	-72.7611			96	-69.6553	-69.7188			96	-70.9295	-69.8307
15.21	-72.7949	-76.6311			15.21	-74.7709	-72.7522			96.05	-69.6522	-69.7226			96.05	-70.8998	-69.8163
15.22	-72.7864	-76.6194			15.22	-74.7597	-72.7433			96.1	-69.6493	-69.7264			96.1	-70.8704	-69.8022
15.23	-72.7779	-76.6077			15.23	-74.7486	-72.7344			96.15	-69.6466	-69.7302			96.15	-70.8414	-69.7885
15.24	-72.7694	-76.5961			15.24	-74.7374	-72.7255			96.2	-69.6442	-69.7341			96.2	-70.8128	-69.7751
15.25	-72.761	-76.5844			15.25	-74.7262	-72.7166			96.25	-69.642	-69.7381			96.25	-70.7844	-69.762
15.26	-72.7525	-76.5727			15.26	-74.7151	-72.7078			96.3	-69.6401	-69.7421			96.3	-70.7565	-69.7492
15.27	-72.7441	-76.561			15.27	-74.704	-72.6989			96.35	-69.6383	-69.7461			96.35	-70.7288	-69.7367
15.28	-72.7356	-76.5494			15.28	-74.6928	-72.6901			96.4	-69.6368	-69.7501			96.4	-70.7015	-69.7246
15.29	-72.7272	-76.5377			15.29	-74.6817	-72.6813			96.45	-69.6355	-69.7542			96.45	-70.6746	-69.7127
15.3	-72.7188	-76.526			15.3	-74.6706	-72.6724			96.5	-69.6344	-69.7583			96.5	-70.648	-69.7012
15.31	-72.7104	-76.5143			15.31	-74.6595	-72.6636			96.55	-69.6335	-69.7625			96.55	-70.6217	-69.69
15.32	-72.702	-76.5026			15.32	-74.6484	-72.6549			96.6	-69.6329	-69.7667			96.6	-70.5958	-69.679
15.33	-72.6936	-76.491			15.33	-74.6373	-72.6461			96.65	-69.6324	-69.7709			96.65	-70.5702	-69.6684
15.34	-72.6852	-76.4793			15.34	-74.6262	-72.6373			96.7	-69.6321	-69.7751			96.7	-70.545	-69.6581
15.35	-72.6768	-76.4676			15.35	-74.6152	-72.6286			96.75	-69.632	-69.7793			96.75	-70.5201	-69.6482
15.36	-72.6685	-76.4559			15.36	-74.6041	-72.6198			96.8	-69.6321	-69.7836			96.8	-70.4956	-69.6385
15.37	-72.6601	-76.4442			15.37	-74.5931	-72.6111			96.85	-69.6324	-69.7878			96.85	-70.4714	-69.6291
15.38	-72.6518	-76.4325			15.38	-74.582	-72.6024			96.9	-69.6329	-69.7921			96.9	-70.4476	-69.62
15.39	-72.6435	-76.4208			15.39	-74.571	-72.5936			96.95	-69.6336	-69.7964			96.95	-70.4241	-69.6113
15.4	-72.6351	-76.4091			15.4	-74.5599	-72.5849			97	-69.6344	-69.8007			97	-70.4009	-69.6028
15.41	-72.6268	-76.3975			15.41	-74.5489	-72.5763			97.05	-69.6354	-69.805			97.05	-70.3781	-69.5947
15.42	-72.6185	-76.3858			15.42	-74.5379	-72.5676			97.1	-69.6366	-69.8093			97.1	-70.3556	-69.5868
15.43	-72.6102	-76.3741			15.43	-74.5269	-72.5589			97.15	-69.638	-69.8136			97.15	-70.3335	-69.5792
15.44	-72.602	-76.3624			15.44	-74.5159	-72.5503			97.2	-69.6395	-69.818			97.2	-70.3117	-69.5719
15.45	-72.5937	-76.3507			15.45	-74.5049	-72.5416			97.25	-69.6411	-69.8223			97.25	-70.2903	-69.565
15.46	-72.5854	-76.339			15.46	-74.4939	-72.533			97.3	-69.6429	-69.8266			97.3	-70.2692	-69.5583
15.47	-72.5772	-76.3273			15.47	-74.4829	-72.5244			97.35	-69.6449	-69.8309			97.35	-70.2484	-69.5519
15.48	-72.5689	-76.3156			15.48	-74.472	-72.5158			97.4	-69.647	-69.8352			97.4	-70.228	-69.5458
15.49	-72.5607	-76.3039			15.49	-74.461	-72.5072			97.45	-69.6492	-69.8394			97.45	-70.2079	-69.54
15.5	-72.5525	-76.2923			15.5	-74.4501	-72.4986			97.5	-69.6516	-69.8437			97.5	-70.1882	-69.5344
15.51	-72.5443	-76.2806			15.51	-74.4391	-72.49			97.55	-69.6542	-69.848			97.55	-70.1688	-69.5292
15.52	-72.5361	-76.2689			15.52	-74.4282	-72.4814			97.6	-69.6568	-69.8522			97.6	-70.1497	-69.5242
15.53	-72.5279	-76.2572			15.53	-74.4173	-72.4729			97.65	-69.6596	-69.8565			97.65	-70.131	-69.5195
15.54	-72.5197	-76.2455			15.54	-74.4064	-72.4644			97.7	-69.6625	-69.8607			97.7	-70.1127	-69.5151
15.55	-72.5115	-76.2338			15.55	-74.3955	-72.4558			97.75	-69.6655	-69.8649			97.75	-70.0946	-69.5109
15.56	-72.5034	-76.2221			15.56	-74.3846	-72.4473			97.8	-69.6686	-69.869			97.8	-70.0769	-69.5071
15.57	-72.4952	-76.2104			15.57	-74.3737	-72.4388			97.85	-69.6719	-69.8732			97.85	-70.0596	-69.5035
15.58	-72.4871	-76.1988			15.58	-74.3628	-72.4303			97.9	-69.6752	-69.8773			97.9	-70.0426	-69.5001
15.59	-72.4789	-76.1871			15.59	-74.3519	-72.4218			97.95	-69.6787	-69.8814			97.95	-70.0259	-69.4971
15.6	-72.4708	-76.1754			15.6	-74.3411	-72.4134			98	-69.6822	-69.8855			98	-70.0096	-69.4942
15.61	-72.4627	-76.1637			15.61	-74.3302	-72.4049			98.05	-69.6859	-69.8895			98.05	-69.9936	-69.4917
15.62	-72.4546	-76.152			15.62	-74.3194	-72.3965			98.1	-69.6896	-69.8935			98.1	-69.9779	-69.4894
15.63	-72.4465	-76.1403			15.63	-74.3086	-72.388			98.15	-69.6934	-69.8975			98.15	-69.9626	-69.4873
15.64	-72.4384	-76.1287			15.64	-74.2977	-72.3796			98.2	-69.6973	-69.9015			98.2	-69.9476	-69.4856
15.65	-72.4304	-76.117			15.65	-74.2869	-72.3712			98.25	-69.7013	-69.9054			98.25	-69.9329	-69.484
15.66	-72.4223	-76.1053			15.66	-74.2761	-72.3628			98.3	-69.7054	-69.9093			98.3	-69.9186	-69.4827
15.67	-72.4143	-76.0936			15.67	-74.2653	-72.3544			98.35	-69.7095	-69.9131			98.35	-69.9046	-69.4817
15.68	-72.4062	-76.082			15.68	-74.2545	-72.346			98.4	-69.7137	-69.9169			98.4	-69.8909	-69.4808
15.69	-72.3982	-76.0703			15.69	-74.2437	-72.3376			98.45	-69.718	-69.9207			98.45	-69.8776	-69.4802
15.7	-72.3902	-76.0586			15.7	-74.233	-72.3293			98.5	-69.7223	-69.9245			98.5	-69.8646	-69.4799
15.71	-72.3821	-76.047			15.71	-74.2222	-72.321			98.55	-69.7267	-69.9282			98.55	-69.8519	-69.4798
15.72	-72.3741	-76.0353			15.72	-74.2115	-72.3126			98.6	-69.7311	-69.9318			98.6	-69.8396	-69.4799
15.73	-72.3662	-76.0236			15.73	-74.2007	-72.3043			98.65	-69.7356	-69.9355			98.65	-69.8275	-69.4802
15.74	-72.3582	-76.012			15.74	-74.19	-72.296			98.7	-69.7401	-69.939			98.7	-69.8158	-69.4807
15.75	-72.3502	-76.0003			15.75	-74.1793	-72.2877			98.75	-69.7447	-69.9426			98.75	-69.8045	-69.4815
15.76	-72.3422	-75.9886			15.76	-74.1686	-72.2794			98.8	-69.7493	-69.9461			98.8	-69.7934	-69.4825
15.77	-72.3343	-75.977			15.77	-74.1579	-72.2711			98.85	-69.754	-69.9495			98.85	-69.7827	-69.4836
15.78	-72.3263	-75.9653			15.78	-74.1472	-72.2629			98.9	-69.7587	-69.9529			98.9	-69.7722	-69.485
15.79	-72.3184	-75.9537			15.79	-74.1365	-72.2546			98.95	-69.7634	-69.9563			98.95	-69.7621	-69.4866
15.8	-72.3105	-75.942			15.8	-74.1258	-72.2464			99	-69.7681	-69.9596			99	-69.7523	-69.4884
15.81	-72.3026	-75.9304			15.81	-74.1151	-72.2382			99.05	-69.7729	-69.9629			99.05	-69.7429	-69.4903
15.82	-72.2947	-75.9187			15.82	-74.1045	-72.2299			99.1	-69.7777	-69.9661			99.1	-69.7337	-69.4925
15.83	-72.2868	-75.9071			15.83	-74.0938	-72.2217			99.15	-69.7825	-69.9692			99.15	-69.7249	-69.4948
15.84	-72.2789	-75.8954			15.84	-74.0832	-72.2135			99.2	-69.7873	-69.9724			99.2	-69.7163	-69.4974
15.85	-72.271	-75.8838			15.85	-74.0726	-72.2054			99.25	-69.7921	-69.9754			99.25	-69.7081	-69.5001
15.86	-72.2632	-75.8721			15.86	-74.062	-72.1972			99.3	-69.797	-69.9785			99.3	-69.7001	-69.5029
15.87	-72.2553	-75.8605			15.87	-74.0513	-72.189			99.35	-69.8018	-69.9814			99.35	-69.6925	-69.506
15.88	-72.2475	-75.8489			15.88	-74.0407	-72.1809			99.4	-69.8067	-69.9844			99.4	-69.6852	-69.5092
15.89	-72.2397	-75.8372			15.89	-74.0302	-72.1728			99.45	-69.8115	-69.9873			99.45	-69.6781	-69.5126
15.9	-72.2318	-75.8256			15.9	-74.0196	-72.1646			99.5	-69.8164	-69.9901			99.5	-69.6714	-69.5161
15.91	-72.224	-75.814			15.91	-74.009	-72.1565			99.55	-69.8212	-69.9929			99.55	-69.665	-69.5198
15.92	-72.2162	-75.8024			15.92	-73.9985	-72.1484			99.6	-69.826	-69.9956			99.6	-69.6588	-69.5236
15.93	-72.2084	-75.7908			15.93	-73.9879	-72.1404			99.65	-69.8308	-69.9983			99.65	-69.653	-69.5276
15.94	-72.2007	-75.7791			15.94	-73.9774	-72.1323			99.7	-69.8357	-70.0009			99.7	-69.6474	-69.5317
15.95	-72.1929	-75.7675			15.95	-73.9668	-72.1242			99.75	-69.8404	-70.0034			99.75	-69.6421	-69.536
15.96	-72.1851	-75.7559			15.96	-73.9563	-72.1162			99.8	-69.8452	-70.006			99.8	-69.6371	-69.5403
15.97	-72.1774	-75.7443			15.97	-73.9458	-72.1081			99.85	-69.85	-70.0084			99.85	-69.6324	-69.5449
15.98	-72.1697	-75.7327			15.98	-73.9353	-72.1001			99.9	-69.8547	-70.0109			99.9	-69.6279	-69.5495
[truncated: 502 more rows]

## Sheet: Fig 5
t	V1	V2	Vj	gj	<---Fig 5A	Fig 5B--->	t	V1	V2	Vj	gj		Fig 5C	gj=1	AP	delays	gj=2	AP	delays	gj=4	AP	delays		Fig 5D	gj=1		gj=2		gj=4
0	-70	-70	0	2			0	-70	-70	0	2			R	from cell1	from cell2	R	from cell1	from cell2	R	from cell1	from cell2			R	K2-1/K1-2	R	K2-1/K1-2	R	K2-1/K1-2
0.01	-70	-70	0	2			0.01	-70	-70	0	2			20	1.89		20	1.16	3.29	20	0.75	1.64			20	0.8611	20	0.8932	20	0.9312
0.02	-70	-70	0	2			0.02	-70	-70	0	2			30	1.98		25	1.19	2.44	30	0.77	1.2			30	0.906	30	0.9279	30	0.9541
0.03	-70	-70	0	2			0.03	-70	-70	0	2			40	2.04	3.85	30	1.21	2.09	40	0.78	1.07			40	0.9291	40	0.9457	40	0.9655
0.04	-70	-70	0	2			0.04	-70	-70	0	2			50	2.09	3.21	40	1.24	1.79	50	0.79	1			50	0.9429	50	0.9565	50	0.9722
0.05	-70	-70	0	2			0.05	-70	-70	0	2			60	2.12	2.97	50	1.26	1.66	60	0.81	0.97			60	0.9527	60	0.9637	60	0.9766
0.06	-70	-70	0	2			0.06	-70	-70	0	2			70	2.15	2.84	60	1.28	1.6	70	0.82	0.95			70	0.9583	70	0.9688	70	0.9798
0.07	-70	-70	0	2			0.07	-70	-70	0	2			80	2.17	2.75	70	1.29	1.55	80	0.82	0.94			80	0.9639	80	0.9725	80	0.9826
0.08	-70	-70	0	2			0.08	-70	-70	0	2			90	2.19	2.69	80	1.3	1.53	90	0.83	0.93			90	0.9682	90	0.9754	90	0.9846
0.09	-70	-70	0	2			0.09	-70	-70	0	2			100	2.2	2.65	90	1.31	1.51	100	0.83	0.92			100	0.9711	100	0.9776	100	0.9858
0.1	-70	-70	0	2			0.1	-70	-70	0	2			110	2.21	2.62	100	1.31	1.49	110	0.83	0.91			110	0.9739	110	0.9806	110	0.9874
0.11	-70	-70	0	2			0.11	-70	-70	0	2			120	2.22	2.59	110	1.32	1.48	120	0.84	0.91			120	0.9768	120	0.9821	120	0.9882
0.12	-70	-70	0	2			0.12	-70	-70	0	2			130	2.23	2.57	120	1.32	1.47	130	0.84	0.91			130	0.9768	130	0.9836	130	0.989
0.13	-70	-70	0	2			0.13	-70	-70	0	2			140	2.24	2.56	130	1.33	1.46	140	0.84	0.9			140	0.9797	140	0.9843	140	0.9898
0.14	-70	-70	0	2			0.14	-70	-70	0	2			150	2.25	2.54	140	1.33	1.46	150	0.84	0.9			150	0.9797	150	0.985	150	0.9907
0.15	-70	-70	0	2			0.15	-70	-70	0	2			160	2.26	2.53	150	1.33	1.45	160	0.84	0.9			160	0.9825	160	0.9865	160	0.9915
0.16	-70	-70	0	2			0.16	-70	-70	0	2			170	2.26	2.52	160	1.34	1.45	170	0.84	0.9			170	0.9825	170	0.9865	170	0.9915
0.17	-70	-70	0	2			0.17	-70	-70	0	2			180	2.27	2.51	170	1.34	1.44	180	0.85	0.89			180	0.9825	180	0.988	180	0.9923
0.18	-69.9999	-69.9999	0	2			0.18	-69.9999	-69.9999	0	2			190	2.27	2.5	180	1.34	1.44	190	0.85	0.89			190	0.9854	190	0.988	190	0.9923
0.19	-69.9999	-69.9999	0	2			0.19	-69.9999	-69.9999	0	2			200	2.28	2.49	190	1.34	1.43	200	0.85	0.89			200	0.9854	200	0.9888	200	0.9931
0.2	-69.9999	-69.9999	0	2			0.2	-69.9999	-69.9999	0	2						200	1.34	1.43
0.21	-69.9999	-69.9999	0	2			0.21	-69.9999	-69.9999	0	2
0.22	-69.9999	-69.9999	0	2			0.22	-69.9999	-69.9999	0	2
0.23	-69.9999	-69.9999	0	2			0.23	-69.9999	-69.9999	0	2
0.24	-69.9999	-69.9999	0	2			0.24	-69.9999	-69.9999	0	2
0.25	-69.9999	-69.9999	0	2			0.25	-69.9999	-69.9999	0	2
0.26	-69.9999	-69.9999	0	2			0.26	-69.9999	-69.9999	0	2
0.27	-69.9999	-69.9999	0	2			0.27	-69.9999	-69.9999	0	2
0.28	-69.9999	-69.9999	0	2			0.28	-69.9999	-69.9999	0	2
0.29	-69.9999	-69.9999	0	2			0.29	-69.9999	-69.9999	0	2
0.3	-69.9999	-69.9999	0	2			0.3	-69.9999	-69.9999	0	2
0.31	-69.9999	-69.9999	0	2			0.31	-69.9999	-69.9999	0	2
0.32	-69.9999	-69.9999	0	2			0.32	-69.9999	-69.9999	0	2
0.33	-69.9999	-69.9999	0	2			0.33	-69.9999	-69.9999	0	2
0.34	-69.9999	-69.9999	0	2			0.34	-69.9999	-69.9999	0	2
0.35	-69.9999	-69.9999	0	2			0.35	-69.9999	-69.9999	0	2
0.36	-69.9999	-69.9999	0	2			0.36	-69.9999	-69.9999	0	2
0.37	-69.9999	-69.9999	0	2			0.37	-69.9999	-69.9999	0	2
0.38	-69.9999	-69.9999	0	2			0.38	-69.9999	-69.9999	0	2
0.39	-69.9999	-69.9999	0	2			0.39	-69.9999	-69.9999	0	2
0.4	-69.9999	-69.9999	0	2			0.4	-69.9999	-69.9999	0	2
0.41	-69.9999	-69.9999	0	2			0.41	-69.9999	-69.9999	0	2
0.42	-69.9999	-69.9999	0	2			0.42	-69.9999	-69.9999	0	2
0.43	-69.9999	-69.9999	0	2			0.43	-69.9999	-69.9999	0	2
0.44	-69.9999	-69.9999	0	2			0.44	-69.9999	-69.9999	0	2
0.45	-69.9999	-69.9999	0	2			0.45	-69.9999	-69.9999	0	2
0.46	-69.9999	-69.9999	0	2			0.46	-69.9999	-69.9999	0	2
0.47	-69.9999	-69.9999	0	2			0.47	-69.9999	-69.9999	0	2
0.48	-69.9999	-69.9999	0	2			0.48	-69.9999	-69.9999	0	2
0.49	-69.9999	-69.9999	0	2			0.49	-69.9999	-69.9999	0	2
0.5	-69.9999	-69.9999	0	2			0.5	-69.9999	-69.9999	0	2
0.51	-69.9999	-69.9999	0	2			0.51	-69.9999	-69.9999	0	2
0.52	-69.9999	-69.9999	0	2			0.52	-69.9999	-69.9999	0	2
0.53	-69.9999	-69.9999	0	2			0.53	-69.9999	-69.9999	0	2
0.54	-69.9998	-69.9998	0	2			0.54	-69.9998	-69.9998	0	2
0.55	-69.9998	-69.9998	0	2			0.55	-69.9998	-69.9998	0	2
0.56	-69.9998	-69.9998	0	2			0.56	-69.9998	-69.9998	0	2
0.57	-69.9998	-69.9998	0	2			0.57	-69.9998	-69.9998	0	2
0.58	-69.9998	-69.9998	0	2			0.58	-69.9998	-69.9998	0	2
0.59	-69.9998	-69.9998	0	2			0.59	-69.9998	-69.9998	0	2
0.6	-69.9998	-69.9998	0	2			0.6	-69.9998	-69.9998	0	2
0.61	-69.9998	-69.9998	0	2			0.61	-69.9998	-69.9998	0	2
0.62	-69.9998	-69.9998	0	2			0.62	-69.9998	-69.9998	0	2
0.63	-69.9998	-69.9998	0	2			0.63	-69.9998	-69.9998	0	2
0.64	-69.9998	-69.9998	0	2			0.64	-69.9998	-69.9998	0	2
0.65	-69.9998	-69.9998	0	2			0.65	-69.9998	-69.9998	0	2
0.66	-69.9998	-69.9998	0	2			0.66	-69.9998	-69.9998	0	2
0.67	-69.9998	-69.9998	0	2			0.67	-69.9998	-69.9998	0	2
0.68	-69.9998	-69.9998	0	2			0.68	-69.9998	-69.9998	0	2
0.69	-69.9998	-69.9998	0	2			0.69	-69.9998	-69.9998	0	2
0.7	-69.9998	-69.9998	0	2			0.7	-69.9998	-69.9998	0	2
0.71	-69.9998	-69.9998	0	2			0.71	-69.9998	-69.9998	0	2
0.72	-69.9998	-69.9998	0	2			0.72	-69.9998	-69.9998	0	2
0.73	-69.9998	-69.9998	0	2			0.73	-69.9998	-69.9998	0	2
0.74	-69.9998	-69.9998	0	2			0.74	-69.9998	-69.9998	0	2
0.75	-69.9998	-69.9998	0	2			0.75	-69.9998	-69.9998	0	2
0.76	-69.9998	-69.9998	0	2			0.76	-69.9998	-69.9998	0	2
0.77	-69.9998	-69.9998	0	2			0.77	-69.9998	-69.9998	0	2
0.78	-69.9998	-69.9998	0	2			0.78	-69.9998	-69.9998	0	2
0.79	-69.9998	-69.9998	0	2			0.79	-69.9998	-69.9998	0	2
0.8	-69.9998	-69.9998	0	2			0.8	-69.9998	-69.9998	0	2
0.81	-69.9998	-69.9998	0	2			0.81	-69.9998	-69.9998	0	2
0.82	-69.9998	-69.9998	0	2			0.82	-69.9998	-69.9998	0	2
0.83	-69.9998	-69.9998	0	2			0.83	-69.9998	-69.9998	0	2
0.84	-69.9998	-69.9998	0	2			0.84	-69.9998	-69.9998	0	2
0.85	-69.9998	-69.9998	0	2			0.85	-69.9998	-69.9998	0	2
0.86	-69.9998	-69.9998	0	2			0.86	-69.9998	-69.9998	0	2
0.87	-69.9998	-69.9998	0	2			0.87	-69.9998	-69.9998	0	2
0.88	-69.9998	-69.9998	0	2			0.88	-69.9998	-69.9998	0	2
0.89	-69.9998	-69.9998	0	2			0.89	-69.9998	-69.9998	0	2
0.9	-69.9998	-69.9998	0	2			0.9	-69.9998	-69.9998	0	2
0.91	-69.9998	-69.9998	0	2			0.91	-69.9998	-69.9998	0	2
0.92	-69.9998	-69.9998	0	2			0.92	-69.9998	-69.9998	0	2
0.93	-69.9998	-69.9998	0	2			0.93	-69.9998	-69.9998	0	2
0.94	-69.9998	-69.9998	0	2			0.94	-69.9998	-69.9998	0	2
0.95	-69.9998	-69.9998	0	2			0.95	-69.9998	-69.9998	0	2
0.96	-69.9997	-69.9997	0	2			0.96	-69.9997	-69.9997	0	2
0.97	-69.9997	-69.9997	0	2			0.97	-69.9997	-69.9997	0	2
0.98	-69.9997	-69.9997	0	2			0.98	-69.9997	-69.9997	0	2
0.99	-69.9997	-69.9997	0	2			0.99	-69.9997	-69.9997	0	2
1	-69.7997	-69.9997	-0.2	1.9975			1	-69.9997	-69.7997	0.2	2.0025
1.01	-69.6014	-69.9994	-0.398	1.995			1.01	-69.9994	-69.6014	0.398	2.005
1.02	-69.4047	-69.9988	-0.5941	1.9925			1.02	-69.9988	-69.4047	0.5941	2.0074
1.03	-69.2096	-69.9979	-0.7883	1.9901			1.03	-69.9978	-69.2096	0.7883	2.0098
1.04	-69.016	-69.9966	-0.9806	1.9876			1.04	-69.9966	-69.016	0.9806	2.0122
1.05	-68.8239	-69.9951	-1.1712	1.9852			1.05	-69.995	-68.8239	1.1711	2.0146
1.06	-68.6332	-69.9933	-1.36	1.9828			1.06	-69.9932	-68.6333	1.3599	2.0169
1.07	-68.444	-69.9912	-1.5472	1.9804			1.07	-69.991	-68.4441	1.5469	2.0192
1.08	-68.2561	-69.9888	-1.7326	1.978			1.08	-69.9886	-68.2563	1.7323	2.0215
1.09	-68.0696	-69.9861	-1.9165	1.9757			1.09	-69.9859	-68.0698	1.9161	2.0237
1.1	-67.8844	-69.9832	-2.0988	1.9733			1.1	-69.9829	-67.8846	2.0983	2.0259
1.11	-67.7004	-69.98	-2.2796	1.971			1.11	-69.9796	-67.7007	2.2789	2.0281
1.12	-67.5176	-69.9765	-2.4589	1.9687			1.12	-69.9761	-67.5181	2.458	2.0303
1.13	-67.3361	-69.9728	-2.6368	1.9664			1.13	-69.9722	-67.3366	2.6356	2.0325
1.14	-67.1557	-69.9689	-2.8132	1.9641			1.14	-69.9681	-67.1564	2.8118	2.0346
1.15	-66.9764	-69.9647	-2.9883	1.9618			1.15	-69.9638	-66.9772	2.9866	2.0367
1.16	-66.7981	-69.9602	-3.1621	1.9596			1.16	-69.9592	-66.7992	3.16	2.0388
1.17	-66.621	-69.9555	-3.3345	1.9573			1.17	-69.9543	-66.6222	3.3321	2.0409
1.18	-66.4448	-69.9506	-3.5058	1.9551			1.18	-69.9491	-66.4462	3.5029	2.0429
1.19	-66.2696	-69.9454	-3.6758	1.9529			1.19	-69.9437	-66.2712	3.6725	2.045
1.2	-66.0953	-69.94	-3.8447	1.9507			1.2	-69.9381	-66.0972	3.8409	2.047
1.21	-65.9219	-69.9344	-4.0125	1.9484			1.21	-69.9322	-65.9241	4.0081	2.049
1.22	-65.7494	-69.9286	-4.1791	1.9463			1.22	-69.9261	-65.7519	4.1742	2.0509
1.23	-65.5777	-69.9225	-4.3448	1.9441			1.23	-69.9197	-65.5805	4.3391	2.0529
1.24	-65.4068	-69.9162	-4.5094	1.9419			1.24	-69.913	-65.4099	4.5031	2.0548
1.25	-65.2366	-69.9097	-4.6731	1.9397			1.25	-69.9062	-65.2401	4.666	2.0568
1.26	-65.0671	-69.903	-4.8359	1.9375			1.26	-69.8991	-65.071	4.828	2.0587
1.27	-64.8982	-69.8961	-4.9979	1.9354			1.27	-69.8917	-64.9026	4.9891	2.0606
1.28	-64.73	-69.889	-5.159	1.9332			1.28	-69.8842	-64.7348	5.1493	2.0625
1.29	-64.5623	-69.8817	-5.3194	1.9311			1.29	-69.8764	-64.5677	5.3087	2.0643
1.3	-64.3952	-69.8742	-5.479	1.929			1.3	-69.8683	-64.401	5.4673	2.0662
1.31	-64.2285	-69.8664	-5.6379	1.9268			1.31	-69.8601	-64.2349	5.6251	2.068
1.32	-64.0623	-69.8585	-5.7963	1.9247			1.32	-69.8516	-64.0693	5.7823	2.0699
1.33	-63.8964	-69.8504	-5.954	1.9226			1.33	-69.8429	-63.904	5.9389	2.0717
1.34	-63.7309	-69.8421	-6.1113	1.9204			1.34	-69.8339	-63.7391	6.0948	2.0735
1.35	-63.5656	-69.8336	-6.268	1.9183			1.35	-69.8248	-63.5745	6.2502	2.0753
1.36	-63.4006	-69.825	-6.4244	1.9162			1.36	-69.8154	-63.4102	6.4052	2.0771
1.37	-63.2357	-69.8161	-6.5804	1.9141			1.37	-69.8058	-63.2461	6.5597	2.0789
1.38	-63.071	-69.8071	-6.7361	1.912			1.38	-69.796	-63.0822	6.7138	2.0807
1.39	-62.9063	-69.7978	-6.8915	1.9099			1.39	-69.7859	-62.9183	6.8676	2.0824
1.4	-62.7417	-69.7884	-7.0468	1.9077			1.4	-69.7757	-62.7545	7.0212	2.0842
1.41	-62.5769	-69.7788	-7.2019	1.9056			1.41	-69.7652	-62.5907	7.1745	2.086
1.42	-62.4121	-69.7691	-7.357	1.9035			1.42	-69.7545	-62.4268	7.3278	2.0877
1.43	-62.247	-69.7591	-7.5121	1.9014			1.43	-69.7436	-62.2627	7.481	2.0895
1.44	-62.0817	-69.749	-7.6673	1.8992			1.44	-69.7325	-62.0984	7.6341	2.0912
1.45	-61.9161	-69.7387	-7.8226	1.8971			1.45	-69.7212	-61.9339	7.7873	2.093
1.46	-61.7501	-69.7282	-7.9781	1.8949			1.46	-69.7097	-61.769	7.9407	2.0947
1.47	-61.5836	-69.7176	-8.134	1.8928			1.47	-69.6979	-61.6036	8.0943	2.0964
1.48	-61.4166	-69.7068	-8.2902	1.8906			1.48	-69.686	-61.4378	8.2481	2.0982
1.49	-61.2489	-69.6958	-8.4468	1.8884			1.49	-69.6738	-61.2714	8.4024	2.0999
1.5	-61.0806	-69.6846	-8.604	1.8862			1.5	-69.6614	-61.1044	8.557	2.1017
1.51	-60.9114	-69.6733	-8.7618	1.884			1.51	-69.6488	-60.9366	8.7122	2.1034
1.52	-60.7414	-69.6618	-8.9203	1.8818			1.52	-69.6359	-60.768	8.868	2.1052
1.53	-60.5704	-69.6501	-9.0797	1.8796			1.53	-69.6229	-60.5984	9.0245	2.1069
1.54	-60.3984	-69.6382	-9.2399	1.8773			1.54	-69.6097	-60.4279	9.1817	2.1087
1.55	-60.2252	-69.6262	-9.4011	1.8751			1.55	-69.5962	-60.2563	9.3399	2.1104
1.56	-60.0507	-69.614	-9.5634	1.8728			1.56	-69.5825	-60.0834	9.499	2.1122
1.57	-59.8748	-69.6017	-9.7268	1.8705			1.57	-69.5686	-59.9093	9.6593	2.114
1.58	-59.6975	-69.5891	-9.8917	1.8682			1.58	-69.5544	-59.7337	9.8207	2.1158
1.59	-59.5185	-69.5764	-10.0579	1.8658			1.59	-69.5401	-59.5566	9.9834	2.1176
1.6	-59.3379	-69.5635	-10.2257	1.8634			1.6	-69.5255	-59.3779	10.1476	2.1194
1.61	-59.1553	-69.5505	-10.3951	1.861			1.61	-69.5106	-59.1974	10.3133	2.1212
1.62	-58.9708	-69.5372	-10.5664	1.8586			1.62	-69.4956	-59.015	10.4806	2.1231
1.63	-58.7842	-69.5238	-10.7396	1.8561			1.63	-69.4803	-58.8305	10.6498	2.1249
1.64	-58.5953	-69.5102	-10.9149	1.8536			1.64	-69.4648	-58.6439	10.8209	2.1268
1.65	-58.404	-69.4964	-11.0924	1.851			1.65	-69.449	-58.455	10.9941	2.1287
1.66	-58.2102	-69.4825	-11.2723	1.8484			1.66	-69.433	-58.2636	11.1695	2.1306
1.67	-58.0136	-69.4683	-11.4548	1.8458			1.67	-69.4168	-58.0695	11.3473	2.1326
1.68	-57.814	-69.454	-11.64	1.8431			1.68	-69.4003	-57.8727	11.5276	2.1345
1.69	-57.6114	-69.4395	-11.8281	1.8404			1.69	-69.3835	-57.6728	11.7107	2.1365
1.7	-57.4055	-69.4248	-12.0193	1.8376			1.7	-69.3665	-57.4698	11.8967	2.1385
1.71	-57.1961	-69.4099	-12.2138	1.8348			1.71	-69.3492	-57.2635	12.0857	2.1406
1.72	-56.983	-69.3948	-12.4118	1.8319			1.72	-69.3316	-57.0535	12.2781	2.1426
1.73	-56.766	-69.3795	-12.6135	1.829			1.73	-69.3138	-56.8398	12.474	2.1447
1.74	-56.5447	-69.364	-12.8192	1.826			1.74	-69.2957	-56.6221	12.6736	2.1469
1.75	-56.3191	-69.3483	-13.0291	1.8229			1.75	-69.2773	-56.4001	12.8772	2.1491
1.76	-56.0888	-69.3323	-13.2435	1.8197			1.76	-69.2586	-56.1736	13.085	2.1513
1.77	-55.8535	-69.3162	-13.4627	1.8165			1.77	-69.2396	-55.9423	13.2973	2.1535
1.78	-55.613	-69.2999	-13.6869	1.8132			1.78	-69.2203	-55.7059	13.5143	2.1558
1.79	-55.3669	-69.2833	-13.9164	1.8098			1.79	-69.2006	-55.4642	13.7364	2.1582
1.8	-55.1148	-69.2665	-14.1517	1.8063			1.8	-69.1807	-55.2168	13.9639	2.1606
1.81	-54.8565	-69.2494	-14.3929	1.8027			1.81	-69.1604	-54.9634	14.197	2.163
1.82	-54.5916	-69.2322	-14.6406	1.799			1.82	-69.1397	-54.7036	14.4362	2.1656
1.83	-54.3196	-69.2147	-14.895	1.7951			1.83	-69.1187	-54.437	14.6818	2.1681
1.84	-54.0402	-69.1969	-15.1567	1.7912			1.84	-69.0974	-54.1632	14.9342	2.1708
1.85	-53.7528	-69.1789	-15.4261	1.7871			1.85	-69.0756	-53.8818	15.1938	2.1735
1.86	-53.457	-69.1606	-15.7036	1.7829			1.86	-69.0535	-53.5924	15.4611	2.1762
1.87	-53.1523	-69.142	-15.9897	1.7786			1.87	-69.0309	-53.2943	15.7366	2.1791
1.88	-52.8381	-69.1232	-16.2851	1.7741			1.88	-69.0079	-52.9872	16.0207	2.182
1.89	-52.5138	-69.104	-16.5903	1.7694			1.89	-68.9845	-52.6704	16.3141	2.185
1.9	-52.1787	-69.0846	-16.9059	1.7645			1.9	-68.9606	-52.3434	16.6172	2.1881
1.91	-51.8323	-69.0649	-17.2326	1.7595			1.91	-68.9363	-52.0054	16.9309	2.1913
1.92	-51.4738	-69.0449	-17.5711	1.7543			1.92	-68.9114	-51.6558	17.2556	2.1946
1.93	-51.1023	-69.0245	-17.9222	1.7488			1.93	-68.8861	-51.2939	17.5922	2.198
1.94	-50.717	-69.0038	-18.2868	1.7431			1.94	-68.8602	-50.9188	17.9414	2.2015
1.95	-50.3171	-68.9828	-18.6656	1.7372			1.95	-68.8337	-50.5297	18.304	2.2052
1.96	-49.9015	-68.9614	-19.0598	1.731			1.96	-68.8067	-50.1256	18.681	2.2089
1.97	-49.4692	-68.9396	-19.4704	1.7245			1.97	-68.779	-49.7056	19.0734	2.2128
1.98	-49.019	-68.9175	-19.8985	1.7177			1.98	-68.7507	-49.2686	19.4821	2.2168
1.99	-48.5497	-68.8949	-20.3452	1.7105			1.99	-68.7218	-48.8134	19.9084	2.221
2	-48.0599	-68.872	-20.812	1.7031			2	-68.6921	-48.3387	20.3534	2.2254
2.01	-47.7483	-68.8486	-21.1003	1.6984			2.01	-68.6617	-48.0433	20.6184	2.228
2.02	-47.41	-68.825	-21.415	1.6933			2.02	-68.6309	-47.7223	20.9086	2.2308
2.03	-47.0441	-68.8011	-21.757	1.6878			2.03	-68.5996	-47.3748	21.2248	2.2339
2.04	-46.6494	-68.777	-22.1276	1.6817			2.04	-68.5679	-46.9998	21.5681	2.2372
2.05	-46.2248	-68.7526	-22.5278	1.6752			2.05	-68.5356	-46.5962	21.9394	2.2407
2.06	-45.7687	-68.7278	-22.9592	1.6681			2.06	-68.5027	-46.1627	22.34	2.2445
2.07	-45.2797	-68.7027	-23.4231	1.6604			2.07	-68.4692	-45.698	22.7712	2.2486
2.08	-44.7561	-68.6772	-23.9212	1.6521			2.08	-68.4349	-45.2004	23.2345	2.253
2.09	-44.196	-68.6513	-24.4554	1.6432			2.09	-68.3999	-44.6684	23.7315	2.2577
2.1	-43.5974	-68.625	-25.0276	1.6336			2.1	-68.364	-44.1	24.264	2.2627
2.11	-42.9581	-68.5982	-25.6402	1.6233			2.11	-68.3272	-43.4932	24.834	2.268
2.12	-42.2755	-68.5709	-26.2954	1.6121			2.12	-68.2894	-42.8458	25.4436	2.2736
2.13	-41.5471	-68.5431	-26.996	1.6001			2.13	-68.2505	-42.1553	26.0952	2.2796
2.14	-40.7699	-68.5148	-27.745	1.5872			2.14	-68.2105	-41.4191	26.7914	2.2859
2.15	-39.9406	-68.4859	-28.5454	1.5733			2.15	-68.1692	-40.6342	27.535	2.2926
2.16	-39.0557	-68.4564	-29.4007	1.5583			2.16	-68.1265	-39.7973	28.3292	2.2997
2.17	-38.1115	-68.4263	-30.3148	1.5422			2.17	-68.0825	-38.9052	29.1773	2.3072
2.18	-37.1039	-68.3956	-31.2917	1.5248			2.18	-68.0368	-37.9539	30.083	2.3151
2.19	-36.0284	-68.3642	-32.3358	1.506			2.19	-67.9895	-36.9394	31.0501	2.3235
2.2	-34.8802	-68.3321	-33.4519	1.4858			2.2	-67.9404	-35.8574	32.083	2.3323
2.21	-33.6543	-68.2994	-34.6451	1.4639			2.21	-67.8893	-34.7031	33.1862	2.3416
2.22	-32.3453	-68.2659	-35.9206	1.4403			2.22	-67.8361	-33.4716	34.3645	2.3515
2.23	-30.9475	-68.2318	-37.2843	1.4148			2.23	-67.7807	-32.1576	35.6231	2.3618
2.24	-29.455	-68.197	-38.742	1.3874			2.24	-67.7228	-30.7556	36.9672	2.3727
2.25	-27.8617	-68.1615	-40.2998	1.3577			2.25	-67.6623	-29.2598	38.4025	2.3842
2.26	-26.1615	-68.1254	-41.9639	1.3258			2.26	-67.599	-27.6645	39.9346	2.3962
2.27	-24.3483	-68.0887	-43.7403	1.2914			2.27	-67.5327	-25.9636	41.569	2.4089
2.28	-22.4166	-68.0514	-45.6348	1.2544			2.28	-67.463	-24.1516	43.3114	2.4221
2.29	-20.3611	-68.0136	-47.6525	1.2148			2.29	-67.3899	-22.2231	45.1668	2.4359
2.3	-18.1776	-67.9755	-49.7978	1.1726			2.3	-67.3129	-20.1734	47.1395	2.4502
2.31	-15.8635	-67.9371	-52.0736	1.1277			2.31	-67.2319	-17.9988	49.2331	2.4652
2.32	-13.4177	-67.8985	-54.4808	1.0803			2.32	-67.1466	-15.6971	51.4495	2.4806
2.33	-10.842	-67.86	-57.018	1.0306			2.33	-67.0566	-13.2679	53.7887	2.4965
2.34	-8.1413	-67.8217	-59.6804	0.979			2.34	-66.9617	-10.7136	56.2481	2.5128
2.35	-5.3246	-67.7837	-62.4591	0.9259			2.35	-66.8615	-8.0396	58.8219	2.5294
2.36	-2.4056	-67.7463	-65.3407	0.8721			2.36	-66.7558	-5.2555	61.5003	2.5462
2.37	0.5967	-67.7097	-68.3064	0.8182			2.37	-66.6444	-2.3754	64.269	2.5631
2.38	3.6574	-67.6741	-71.3315	0.765			2.38	-66.5269	0.5816	67.1084	2.5798
2.39	6.746	-67.6396	-74.3857	0.7134			2.39	-66.4031	3.5906	69.9937	2.5964
2.4	9.8269	-67.6064	-77.4333	0.6642			2.4	-66.273	6.6217	72.8948	2.6125
2.41	12.8601	-67.5746	-80.4346	0.6182			2.41	-66.1365	9.6401	75.7766	2.6281
2.42	15.8034	-67.5441	-83.3475	0.5758			2.42	-65.9936	12.6071	78.6008	2.6429
2.43	18.6143	-67.5151	-86.1294	0.5374			2.43	-65.8444	15.4824	81.3268	2.6569
2.44	21.2533	-67.4875	-88.7407	0.5034			2.44	-65.6891	18.2256	83.9147	2.6698
2.45	23.6857	-67.4611	-91.1468	0.4736			2.45	-65.5281	20.7992	86.3273	2.6815
2.46	25.8847	-67.436	-93.3207	0.4481			2.46	-65.3617	23.1709	88.5326	2.692
2.47	27.8329	-67.412	-95.2449	0.4265			2.47	-65.1904	25.316	90.5064	2.7012
2.48	29.5231	-67.3889	-96.912	0.4085			2.48	-65.0148	27.2184	92.2333	2.7091
2.49	30.958	-67.3666	-98.3246	0.3939			2.49	-64.8355	28.872	93.7076	2.7158
2.5	32.1491	-67.345	-99.494	0.3821			2.5	-64.6531	30.2799	94.9329	2.7212
2.51	33.1147	-67.3239	-100.439	0.3728			2.51	-64.4681	31.4531	95.9212	2.7256
2.52	33.8778	-67.3032	-101.181	0.3657			2.52	-64.2811	32.4092	96.6903	2.7289
2.53	34.4635	-67.2829	-101.746	0.3604			2.53	-64.0926	33.1701	97.2627	2.7314
2.54	34.8975	-67.2628	-102.16	0.3565			2.54	-63.9032	33.7594	97.6626	2.733
2.55	35.2041	-67.2429	-102.447	0.3538			2.55	-63.713	34.2016	97.9146	2.7341
2.56	35.4051	-67.2231	-102.628	0.3522			2.56	-63.5226	34.5194	98.042	2.7346
2.57	35.5198	-67.2034	-102.723	0.3513			2.57	-63.332	34.7338	98.0658	2.7346
2.58	35.5641	-67.1837	-102.748	0.3511			2.58	-63.1416	34.8628	98.0045	2.7343
2.59	35.5513	-67.164	-102.715	0.3514			2.59	-62.9515	34.922	97.8735	2.7337
2.6	35.4918	-67.1442	-102.636	0.3521			2.6	-62.7618	34.9239	97.6857	2.7329
2.61	35.3941	-67.1244	-102.519	0.3532			2.61	-62.5724	34.8788	97.4512	2.7318
2.62	35.2645	-67.1045	-102.369	0.3546			2.62	-62.3836	34.7946	97.1782	2.7306
2.63	35.108	-67.0845	-102.192	0.3562			2.63	-62.1953	34.6778	96.8731	2.7292
2.64	34.9285	-67.0644	-101.993	0.3581			2.64	-62.0075	34.5332	96.5407	2.7277
2.65	34.7288	-67.0442	-101.773	0.3601			2.65	-61.8201	34.3648	96.1849	2.7261
2.66	34.5112	-67.0239	-101.535	0.3624			2.66	-61.6332	34.1754	95.8086	2.7244
2.67	34.2775	-67.0034	-101.281	0.3648			2.67	-61.4467	33.9674	95.4141	2.7226
2.68	34.0291	-66.9828	-101.012	0.3673			2.68	-61.2606	33.7426	95.0031	2.7207
2.69	33.767	-66.9621	-100.729	0.37			2.69	-61.0747	33.5024	94.5771	2.7188
2.7	33.4923	-66.9413	-100.434	0.3729			2.7	-60.8891	33.2481	94.1372	2.7168
2.71	33.2056	-66.9203	-100.126	0.3759			2.71	-60.7036	32.9807	93.6843	2.7147
2.72	32.9076	-66.8991	-99.8067	0.379			2.72	-60.5183	32.7009	93.2191	2.7125
2.73	32.5988	-66.8778	-99.4766	0.3823			2.73	-60.3329	32.4094	92.7423	2.7103
2.74	32.2798	-66.8563	-99.1361	0.3857			2.74	-60.1474	32.1069	92.2543	2.7081
2.75	31.9509	-66.8347	-98.7856	0.3892			2.75	-59.9617	31.7938	91.7555	2.7057
2.76	31.6127	-66.8129	-98.4255	0.3929			2.76	-59.7758	31.4707	91.2464	2.7034
2.77	31.2654	-66.7909	-98.0562	0.3966			2.77	-59.5894	31.1379	90.7274	2.7009
2.78	30.9093	-66.7687	-97.678	0.4005			2.78	-59.4026	30.796	90.1985	2.6984
2.79	30.5449	-66.7464	-97.2913	0.4046			2.79	-59.2151	30.4452	89.6603	2.6959
2.8	30.1724	-66.7238	-96.8962	0.4087			2.8	-59.0268	30.0859	89.1127	2.6933
2.81	29.7921	-66.7011	-96.4932	0.413			2.81	-58.8377	29.7184	88.5561	2.6906
2.82	29.4043	-66.6782	-96.0825	0.4174			2.82	-58.6476	29.343	87.9907	2.6879
2.83	29.0092	-66.6551	-95.6643	0.4219			2.83	-58.4564	28.9601	87.4165	2.6851
2.84	28.6072	-66.6318	-95.239	0.4266			2.84	-58.2638	28.5699	86.8337	2.6823
2.85	28.1985	-66.6083	-94.8067	0.4313			2.85	-58.0697	28.1727	86.2424	2.6794
2.86	27.7832	-66.5846	-94.3678	0.4362			2.86	-57.8741	27.7687	85.6428	2.6765
2.87	27.3618	-66.5606	-93.9224	0.4412			2.87	-57.6766	27.3583	85.0349	2.6735
2.88	26.9343	-66.5365	-93.4708	0.4464			2.88	-57.4772	26.9416	84.4188	2.6705
2.89	26.5011	-66.5122	-93.0133	0.4516			2.89	-57.2756	26.5189	83.7945	2.6674
2.9	26.0623	-66.4876	-92.5499	0.457			2.9	-57.0717	26.0905	83.1621	2.6642
2.91	25.6182	-66.4628	-92.081	0.4625			2.91	-56.8651	25.6565	82.5217	2.661
2.92	25.169	-66.4378	-91.6068	0.4681			2.92	-56.6558	25.2173	81.8731	2.6577
2.93	24.7149	-66.4126	-91.1275	0.4739			2.93	-56.4435	24.773	81.2164	2.6544
2.94	24.2561	-66.3871	-90.6433	0.4797			2.94	-56.2278	24.3238	80.5516	2.651
2.95	23.7929	-66.3615	-90.1543	0.4857			2.95	-56.0087	23.8699	79.8786	2.6475
2.96	23.3253	-66.3355	-89.6608	0.4918			2.96	-55.7858	23.4116	79.1974	2.644
2.97	22.8537	-66.3094	-89.1631	0.498			2.97	-55.5588	22.9491	78.5079	2.6404
2.98	22.3781	-66.283	-88.6611	0.5044			2.98	-55.3275	22.4826	77.81	2.6368
2.99	21.8989	-66.2564	-88.1553	0.5108			2.99	-55.0914	22.0122	77.1036	2.633
3	21.4161	-66.2295	-87.6456	0.5174			3	-54.8504	21.5381	76.3885	2.6292
3.01	20.93	-66.2024	-87.1324	0.5241			3.01	-54.6039	21.0606	75.6645	2.6254
3.02	20.4407	-66.1751	-86.6158	0.5309			3.02	-54.3518	20.5798	74.9316	2.6214
3.03	19.9484	-66.1475	-86.096	0.5379			3.03	-54.0934	20.0959	74.1894	2.6174
3.04	19.4533	-66.1197	-85.573	0.5449			3.04	-53.8286	19.6091	73.4376	2.6133
3.05	18.9556	-66.0916	-85.0472	0.5521			3.05	-53.5567	19.1195	72.6762	2.6091
3.06	18.4553	-66.0633	-84.5186	0.5594			3.06	-53.2773	18.6273	71.9046	2.6049
3.07	17.9527	-66.0347	-83.9874	0.5667			3.07	-52.99	18.1327	71.1227	2.6005
3.08	17.4479	-66.0059	-83.4538	0.5742			3.08	-52.6942	17.6358	70.33	2.596
3.09	16.9411	-65.9768	-82.9179	0.5819			3.09	-52.3892	17.1368	69.526	2.5915
3.1	16.4323	-65.9475	-82.3798	0.5896			3.1	-52.0746	16.6358	68.7104	2.5868
3.11	15.9219	-65.9179	-81.8398	0.5974			3.11	-51.7496	16.1331	67.8826	2.5821
3.12	15.4098	-65.8881	-81.2978	0.6053			3.12	-51.4135	15.6286	67.0422	2.5772
3.13	14.8962	-65.858	-80.7542	0.6134			3.13	-51.0657	15.1227	66.1883	2.5721
3.14	14.3812	-65.8277	-80.2089	0.6215			3.14	-50.7052	14.6153	65.3205	2.567
3.15	13.865	-65.7971	-79.6621	0.6298			3.15	-50.3313	14.1067	64.438	2.5617
3.16	13.3478	-65.7663	-79.114	0.6381			3.16	-49.9431	13.5969	63.54	2.5563
3.17	12.8295	-65.7352	-78.5647	0.6466			3.17	-49.5394	13.0862	62.6256	2.5507
3.18	12.3104	-65.7038	-78.0142	0.6551			3.18	-49.1193	12.5745	61.6939	2.545
3.19	11.7905	-65.6722	-77.4627	0.6637			3.19	-48.6817	12.0622	60.7438	2.5391
3.2	11.2699	-65.6404	-76.9103	0.6725			3.2	-48.2252	11.5492	59.7743	2.533
3.21	10.7489	-65.6083	-76.3571	0.6813			3.21	-47.7485	11.0356	58.7841	2.5267
3.22	10.2273	-65.5759	-75.8033	0.6902			3.22	-47.2502	10.5217	57.7719	2.5202
3.23	9.7054	-65.5433	-75.2488	0.6992			3.23	-46.7288	10.0074	56.7362	2.5135
3.24	9.1833	-65.5105	-74.6938	0.7083			3.24	-46.1825	9.493	55.6754	2.5066
3.25	8.661	-65.4774	-74.1384	0.7175			3.25	-45.6095	8.9784	54.5879	2.4994
3.26	8.1386	-65.4441	-73.5827	0.7267			3.26	-45.0079	8.4639	53.4717	2.4919
3.27	7.6163	-65.4105	-73.0268	0.736			3.27	-44.3754	7.9494	52.3248	2.4841
3.28	7.094	-65.3767	-72.4707	0.7454			3.28	-43.7098	7.4352	51.145	2.476
3.29	6.5719	-65.3426	-71.9145	0.7549			3.29	-43.0086	6.9213	49.9299	2.4675
3.3	6.05	-65.3083	-71.3583	0.7645			3.3	-42.2691	6.4077	48.6768	2.4587
3.31	5.5284	-65.2738	-70.8022	0.7741			3.31	-41.4882	5.8946	47.3828	2.4494
3.32	5.0073	-65.239	-70.2463	0.7838			3.32	-40.6628	5.3821	46.0449	2.4397
3.33	4.4865	-65.204	-69.6905	0.7935			3.33	-39.7895	4.8702	44.6597	2.4295
3.34	3.9663	-65.1688	-69.1351	0.8033			3.34	-38.8644	4.3591	43.2235	2.4188
3.35	3.4466	-65.1333	-68.58	0.8132			3.35	-37.8837	3.8488	41.7324	2.4075
3.36	2.9276	-65.0976	-68.0252	0.8231			3.36	-36.8429	3.3393	40.1822	2.3955
3.37	2.4093	-65.0617	-67.471	0.8331			3.37	-35.7374	2.8309	38.5683	2.3829
3.38	1.8917	-65.0255	-66.9172	0.8431			3.38	-34.5623	2.3235	36.8858	2.3694
3.39	1.3749	-64.9892	-66.364	0.8532			3.39	-33.3123	1.8172	35.1295	2.3551
3.4	0.8589	-64.9526	-65.8115	0.8633			3.4	-31.9818	1.3121	33.294	2.3398
3.41	0.3437	-64.9158	-65.2595	0.8735			3.41	-30.565	0.8084	31.3734	2.3235
3.42	-0.1705	-64.8788	-64.7083	0.8837			3.42	-29.0559	0.3059	29.3618	2.3061
3.43	-0.6837	-64.8416	-64.1579	0.8939			3.43	-27.4482	-0.1951	27.2531	2.2873
3.44	-1.1959	-64.8041	-63.6082	0.9042			3.44	-25.7357	-0.6946	25.0411	2.2671
3.45	-1.7072	-64.7665	-63.0593	0.9145			3.45	-23.9124	-1.1926	22.7198	2.2454
3.46	-2.2173	-64.7287	-62.5114	0.9248			3.46	-21.9725	-1.689	20.2836	2.2219
3.47	-2.7264	-64.6906	-61.9643	0.9351			3.47	-19.911	-2.1837	17.7273	2.1966
3.48	-3.2343	-64.6524	-61.4181	0.9455			3.48	-17.7236	-2.6768	15.0469	2.1691
3.49	-3.7411	-64.614	-60.8729	0.9559			3.49	-15.4079	-3.1681	12.2398	2.1394
3.5	-4.2467	-64.5754	-60.3287	0.9663			3.5	-12.9629	-3.6577	9.3052	2.1073
3.51	-4.7511	-64.5365	-59.7855	0.9768			3.51	-10.3908	-4.1456	6.2452	2.0725
3.52	-5.2543	-64.4976	-59.2433	0.9872			3.52	-7.6966	-4.6318	3.0649	2.0349
3.53	-5.7562	-64.4584	-58.7022	0.9976			3.53	-4.8898	-5.1163	-0.2265	1.9944
3.54	-6.2569	-64.419	-58.1621	1.0081			3.54	-1.9844	-5.5993	-3.6149	1.9509
3.55	-6.7563	-64.3795	-57.6232	1.0186			3.55	1.0003	-6.0808	-7.0811	1.9045
3.56	-7.2544	-64.3398	-57.0854	1.029			3.56	4.0394	-6.561	-10.6003	1.8554
3.57	-7.7512	-64.2999	-56.5487	1.0395			3.57	7.1021	-7.04	-14.142	1.8037
3.58	-8.2467	-64.2598	-56.0132	1.05			3.58	10.1529	-7.518	-17.6708	1.7501
3.59	-8.7408	-64.2196	-55.4788	1.0604			3.59	13.1522	-7.9952	-21.1474	1.6951
3.6	-9.2337	-64.1792	-54.9456	1.0709			3.6	16.0585	-8.4719	-24.5304	1.6395
3.61	-9.7251	-64.1387	-54.4136	1.0813			3.61	18.8302	-8.9482	-27.7784	1.5842
3.62	-10.2153	-64.098	-53.8827	1.0917			3.62	21.4287	-9.4242	-30.8529	1.5302
3.63	-10.704	-64.0571	-53.3531	1.1021			3.63	23.8206	-9.9002	-33.7209	1.4785
3.64	-11.1915	-64.0161	-52.8246	1.1125			3.64	25.9804	-10.3762	-36.3566	1.4299
3.65	-11.6775	-63.9749	-52.2974	1.1229			3.65	27.8917	-10.8522	-38.744	1.3851
3.66	-12.1622	-63.9336	-51.7714	1.1333			3.66	29.5483	-11.3283	-40.8766	1.3445
3.67	-12.6455	-63.8921	-51.2466	1.1436			3.67	30.9535	-11.8042	-42.7577	1.3083
3.68	-13.1275	-63.8505	-50.723	1.154			3.68	32.119	-12.28	-44.3991	1.2765
3.69	-13.6081	-63.8087	-50.2006	1.1643			3.69	33.0634	-12.7556	-45.819	1.2488
3.7	-14.0874	-63.7668	-49.6794	1.1745			3.7	33.8094	-13.2307	-47.0401	1.2249
3.71	-14.5653	-63.7248	-49.1594	1.1848			3.71	34.3817	-13.7052	-48.0869	1.2043
3.72	-15.0419	-63.6826	-48.6406	1.195			3.72	34.8055	-14.1791	-48.9846	1.1867
3.73	-15.5172	-63.6402	-48.1231	1.2052			3.73	35.1044	-14.6522	-49.7567	1.1715
3.74	-15.9911	-63.5977	-47.6067	1.2153			3.74	35.3	-15.1245	-50.4245	1.1583
3.75	-16.4637	-63.5551	-47.0914	1.2254			3.75	35.4109	-15.5958	-51.0067	1.1468
3.76	-16.935	-63.5124	-46.5774	1.2355			3.76	35.4527	-16.0661	-51.5187	1.1367
3.77	-17.405	-63.4695	-46.0645	1.2456			3.77	35.4382	-16.5353	-51.9735	1.1278
3.78	-17.8737	-63.4264	-45.5527	1.2556			3.78	35.3778	-17.0034	-52.3812	1.1198
3.79	-18.3412	-63.3833	-45.0421	1.2655			3.79	35.2795	-17.4704	-52.7498	1.1125
3.8	-18.8074	-63.34	-44.5326	1.2755			3.8	35.1496	-17.9362	-53.0858	1.1059
3.81	-19.2724	-63.2966	-44.0242	1.2854			3.81	34.993	-18.4009	-53.3938	1.0998
3.82	-19.7361	-63.253	-43.5169	1.2952			3.82	34.8134	-18.8644	-53.6777	1.0942
3.83	-20.1987	-63.2093	-43.0106	1.305			3.83	34.6137	-19.3267	-53.9404	1.0891
3.84	-20.6601	-63.1654	-42.5054	1.3148			3.84	34.3961	-19.7879	-54.184	1.0843
3.85	-21.1203	-63.1215	-42.0012	1.3245			3.85	34.1624	-20.2479	-54.4103	1.0799
3.86	-21.5794	-63.0774	-41.498	1.3342			3.86	33.914	-20.7068	-54.6208	1.0757
3.87	-22.0374	-63.0331	-40.9957	1.3438			3.87	33.6519	-21.1645	-54.8165	1.0719
3.88	-22.4943	-62.9887	-40.4944	1.3534			3.88	33.3772	-21.6212	-54.9983	1.0683
3.89	-22.9502	-62.9442	-39.994	1.363			3.89	33.0904	-22.0767	-55.1672	1.065
3.9	-23.405	-62.8995	-39.4946	1.3725			3.9	32.7923	-22.5312	-55.3236	1.0619
3.91	-23.8588	-62.8547	-38.9959	1.382			3.91	32.4835	-22.9847	-55.4682	1.0591
3.92	-24.3117	-62.8098	-38.4981	1.3914			3.92	32.1644	-23.4371	-55.6015	1.0565
3.93	-24.7636	-62.7647	-38.0011	1.4008			3.93	31.8354	-23.8886	-55.724	1.0541
3.94	-25.2147	-62.7194	-37.5048	1.4101			3.94	31.497	-24.339	-55.8361	1.0519
3.95	-25.6649	-62.6741	-37.0092	1.4194			3.95	31.1496	-24.7886	-55.9382	1.0499
3.96	-26.1143	-62.6285	-36.5143	1.4286			3.96	30.7935	-25.2372	-56.0307	1.0481
3.97	-26.5629	-62.5828	-36.0199	1.4378			3.97	30.429	-25.685	-56.114	1.0465
3.98	-27.0108	-62.537	-35.5262	1.447			3.98	30.0564	-26.132	-56.1884	1.045
3.99	-27.458	-62.491	-35.033	1.4561			3.99	29.676	-26.5782	-56.2543	1.0437
4	-27.9045	-62.4448	-34.5402	1.4652			4	29.2882	-27.0237	-56.3119	1.0426
4.01	-28.3505	-62.3984	-34.0479	1.4742			4.01	28.8931	-27.4685	-56.3616	1.0416
4.02	-28.796	-62.3519	-33.5559	1.4832			4.02	28.4911	-27.9126	-56.4036	1.0408
4.03	-29.241	-62.3052	-33.0642	1.4921			4.03	28.0823	-28.3561	-56.4384	1.0401
4.04	-29.6856	-62.2584	-32.5728	1.501			4.04	27.6671	-28.7991	-56.4662	1.0396
4.05	-30.1299	-62.2113	-32.0815	1.5099			4.05	27.2457	-29.2416	-56.4873	1.0392
4.06	-30.5738	-62.1641	-31.5903	1.5187			4.06	26.8183	-29.6837	-56.502	1.0389
4.07	-31.0176	-62.1167	-31.0991	1.5275			4.07	26.3852	-30.1254	-56.5106	1.0387
4.08	-31.4613	-62.0691	-30.6079	1.5362			4.08	25.9465	-30.5669	-56.5134	1.0386
4.09	-31.9048	-62.0213	-30.1165	1.545			4.09	25.5026	-31.0081	-56.5107	1.0387
4.1	-32.3485	-61.9733	-29.6249	1.5536			4.1	25.0536	-31.4491	-56.5027	1.0389
4.11	-32.7922	-61.9251	-29.1329	1.5623			4.11	24.5997	-31.8901	-56.4897	1.0391
4.12	-33.2361	-61.8767	-28.6406	1.5709			4.12	24.1411	-32.331	-56.4721	1.0394
4.13	-33.6803	-61.828	-28.1477	1.5795			4.13	23.6781	-32.772	-56.4501	1.0399
4.14	-34.1249	-61.7792	-27.6543	1.588			4.14	23.2108	-33.2132	-56.4241	1.0404
4.15	-34.57	-61.7301	-27.1601	1.5965			4.15	22.7395	-33.6547	-56.3942	1.041
4.16	-35.0157	-61.6807	-26.6651	1.605			4.16	22.2643	-34.0965	-56.3608	1.0416
4.17	-35.4621	-61.6312	-26.1691	1.6135			4.17	21.7854	-34.5387	-56.3241	1.0423
4.18	-35.9093	-61.5814	-25.6721	1.6219			4.18	21.3031	-34.9815	-56.2846	1.0431
4.19	-36.3575	-61.5313	-25.1738	1.6303			4.19	20.8174	-35.4249	-56.2423	1.0439
4.2	-36.8067	-61.481	-24.6743	1.6387			4.2	20.3285	-35.8692	-56.1977	1.0448
4.21	-37.2571	-61.4304	-24.1732	1.6471			4.21	19.8367	-36.3143	-56.151	1.0457
4.22	-37.7089	-61.3795	-23.6706	1.6555			4.22	19.3421	-36.7604	-56.1026	1.0466
4.23	-38.1622	-61.3284	-23.1662	1.6638			4.23	18.8449	-37.2077	-56.0526	1.0476
4.24	-38.617	-61.277	-22.6599	1.6721			4.24	18.3452	-37.6563	-56.0014	1.0486
4.25	-39.0737	-61.2252	-22.1515	1.6804			4.25	17.8432	-38.1062	-55.9494	1.0496
4.26	-39.5323	-61.1732	-21.6409	1.6887			4.26	17.3389	-38.5577	-55.8967	1.0506
4.27	-39.993	-61.1209	-21.1279	1.697			4.27	16.8327	-39.0109	-55.8437	1.0517
4.28	-40.4559	-61.0682	-20.6123	1.7053			4.28	16.3246	-39.466	-55.7906	1.0527
4.29	-40.9213	-61.0153	-20.0939	1.7136			4.29	15.8148	-39.9231	-55.7379	1.0537
4.3	-41.3893	-60.962	-19.5726	1.7219			4.3	15.3033	-40.3824	-55.6857	1.0548
4.31	-41.8602	-60.9083	-19.0481	1.7302			4.31	14.7904	-40.844	-55.6345	1.0558
4.32	-42.334	-60.8543	-18.5203	1.7385			4.32	14.2762	-41.3082	-55.5844	1.0567
4.33	-42.811	-60.8	-17.9889	1.7468			4.33	13.7608	-41.7751	-55.5358	1.0577
4.34	-43.2915	-60.7453	-17.4538	1.7551			4.34	13.2442	-42.2448	-55.489	1.0586
4.35	-43.7755	-60.6902	-16.9147	1.7634			4.35	12.7267	-42.7177	-55.4444	1.0595
4.36	-44.2634	-60.6347	-16.3714	1.7717			4.36	12.2083	-43.1938	-55.4021	1.0603
4.37	-44.7552	-60.5789	-15.8236	1.7801			4.37	11.6892	-43.6734	-55.3626	1.0611
4.38	-45.2514	-60.5226	-15.2712	1.7884			4.38	11.1695	-44.1567	-55.3262	1.0618
4.39	-45.752	-60.4659	-14.714	1.7968			4.39	10.6492	-44.6439	-55.2931	1.0624
4.4	-46.2573	-60.4089	-14.1516	1.8052			4.4	10.1284	-45.1352	-55.2637	1.063
4.41	-46.7675	-60.3514	-13.5839	1.8136			4.41	9.6074	-45.6309	-55.2382	1.0635
4.42	-47.2828	-60.2934	-13.0106	1.8221			4.42	9.0861	-46.1311	-55.2171	1.0639
4.43	-47.8035	-60.235	-12.4315	1.8306			4.43	8.5646	-46.636	-55.2006	1.0642
4.44	-48.3298	-60.1762	-11.8464	1.8391			4.44	8.043	-47.1459	-55.1889	1.0644
4.45	-48.8619	-60.1169	-11.255	1.8476			4.45	7.5215	-47.661	-55.1825	1.0646
4.46	-49.4	-60.0571	-10.6571	1.8562			4.46	7.0001	-48.1816	-55.1816	1.0646
4.47	-49.9444	-59.9968	-10.0525	1.8648			4.47	6.4788	-48.7077	-55.1865	1.0645
4.48	-50.4951	-59.9361	-9.4409	1.8734			4.48	5.9577	-49.2397	-55.1975	1.0643
4.49	-51.0525	-59.8748	-8.8223	1.8821			4.49	5.437	-49.7778	-55.2148	1.0639
4.5	-51.6167	-59.813	-8.1963	1.8908			4.5	4.9167	-50.3221	-55.2388	1.0635
4.51	-52.1877	-59.7507	-7.5629	1.8995			4.51	4.3968	-50.8728	-55.2696	1.0629
4.52	-52.7659	-59.6878	-6.9219	1.9083			4.52	3.8774	-51.4301	-55.3075	1.0621
4.53	-53.3513	-59.6244	-6.2731	1.9171			4.53	3.3585	-51.9942	-55.3527	1.0612
4.54	-53.9439	-59.5604	-5.6165	1.9259			4.54	2.8403	-52.5652	-55.4055	1.0602
4.55	-54.5439	-59.4958	-4.952	1.9348			4.55	2.3228	-53.1432	-55.466	1.059
4.56	-55.1512	-59.4307	-4.2795	1.9437			4.56	1.806	-53.7283	-55.5342	1.0577
4.57	-55.7658	-59.3649	-3.5991	1.9527			4.57	1.2899	-54.3205	-55.6105	1.0562
4.58	-56.3877	-59.2985	-2.9108	1.9616			4.58	0.7747	-54.92	-55.6947	1.0545
4.59	-57.0167	-59.2315	-2.2148	1.9706			4.59	0.2604	-55.5267	-55.787	1.0527
4.6	-57.6527	-59.1638	-1.5111	1.9796			4.6	-0.2531	-56.1404	-55.8874	1.0507
4.61	-58.2954	-59.0955	-0.8001	1.9887			4.61	-0.7656	-56.7613	-55.9957	1.0486
4.62	-58.9445	-59.0264	-0.0819	1.9977			4.62	-1.2771	-57.389	-56.1119	1.0464
4.63	-59.5997	-58.9567	0.643	2.0067			4.63	-1.7876	-58.0234	-56.2358	1.0439
4.64	-60.2604	-58.8862	1.3742	2.0158			4.64	-2.297	-58.6642	-56.3672	1.0414
4.65	-60.9262	-58.8149	2.1113	2.0248			4.65	-2.8054	-59.3111	-56.5057	1.0387
4.66	-61.5963	-58.7429	2.8535	2.0338			4.66	-3.3127	-59.9636	-56.6509	1.0358
4.67	-62.2701	-58.67	3.6001	2.0428			4.67	-3.8188	-60.6213	-56.8025	1.0329
4.68	-62.9467	-58.5963	4.3504	2.0517			4.68	-4.3238	-61.2835	-56.9597	1.0298
4.69	-63.6253	-58.5217	5.1036	2.0606			4.69	-4.8276	-61.9496	-57.122	1.0267
4.7	-64.3046	-58.4462	5.8584	2.0694			4.7	-5.3301	-62.6188	-57.2887	1.0234
4.71	-64.9837	-58.3697	6.614	2.0782			4.71	-5.8315	-63.2903	-57.4588	1.0201
4.72	-65.6614	-58.2922	7.3691	2.0868			4.72	-6.3316	-63.963	-57.6314	1.0167
4.73	-66.3362	-58.2137	8.1225	2.0954			4.73	-6.8305	-64.636	-57.8055	1.0134
4.74	-67.0068	-58.1341	8.8727	2.1038			4.74	-7.3281	-65.3081	-57.98	1.01
4.75	-67.6717	-58.0533	9.6184	2.1122			4.75	-7.8244	-65.978	-58.1536	1.0066
4.76	-68.3295	-57.9713	10.3582	2.1203			4.76	-8.3194	-66.6444	-58.325	1.0033
4.77	-68.9785	-57.888	11.0904	2.1284			4.77	-8.8131	-67.3059	-58.4928	1
4.78	-69.617	-57.8034	11.8136	2.1362			4.78	-9.3055	-67.9611	-58.6557	0.9969
4.79	-70.2437	-57.7173	12.5263	2.1439			4.79	-9.7966	-68.6085	-58.8119	0.9939
4.8	-70.8568	-57.6298	13.227	2.1514			4.8	-10.2863	-69.2464	-58.9601	0.991
4.81	-71.4548	-57.5406	13.9142	2.1586			4.81	-10.7748	-69.8735	-59.0987	0.9883
4.82	-72.0362	-57.4497	14.5865	2.1657			4.82	-11.2619	-70.488	-59.2262	0.9859
4.83	-72.5998	-57.3571	15.2427	2.1725			4.83	-11.7476	-71.0886	-59.3409	0.9837
4.84	-73.1441	-57.2625	15.8816	2.1791			4.84	-12.2321	-71.6736	-59.4416	0.9817
4.85	-73.6682	-57.166	16.5022	2.1855			4.85	-12.7152	-72.2419	-59.5267	0.9801
4.86	-74.1709	-57.0673	17.1036	2.1916			4.86	-13.197	-72.792	-59.595	0.9788
4.87	-74.6516	-56.9664	17.6852	2.1975			4.87	-13.6775	-73.3228	-59.6453	0.9778
4.88	-75.1096	-56.8631	18.2465	2.2031			4.88	-14.1567	-73.8333	-59.6766	0.9772
4.89	-75.5444	-56.7573	18.7871	2.2085			4.89	-14.6345	-74.3226	-59.6881	0.977
4.9	-75.9559	-56.6489	19.307	2.2136			4.9	-15.1111	-74.7901	-59.679	0.9771
4.91	-76.3439	-56.5377	19.8062	2.2185			4.91	-15.5864	-75.2351	-59.6487	0.9777
4.92	-76.7086	-56.4235	20.2851	2.2232			4.92	-16.0604	-75.6574	-59.597	0.9787
4.93	-77.0503	-56.3062	20.7441	2.2277			4.93	-16.5331	-76.0568	-59.5237	0.9801
4.94	-77.3694	-56.1857	21.1837	2.232			4.94	-17.0046	-76.4333	-59.4287	0.982
4.95	-77.6665	-56.0618	21.6047	2.236			4.95	-17.4749	-76.7871	-59.3123	0.9842
4.96	-77.9423	-55.9342	22.008	2.2399			4.96	-17.9439	-77.1186	-59.1747	0.9868
4.97	-78.1975	-55.8029	22.3946	2.2436			4.97	-18.4117	-77.4281	-59.0165	0.9899
4.98	-78.4332	-55.6676	22.7656	2.2471			4.98	-18.8783	-77.7164	-58.8382	0.9933
4.99	-78.6501	-55.5281	23.122	2.2504			4.99	-19.3437	-77.9842	-58.6405	0.9971
5	-78.8493	-55.3843	23.465	2.2537			5	-19.8079	-78.2322	-58.4243	1.0013
5.01	-79.0318	-55.2359	23.7959	2.2568			5.01	-20.271	-78.4613	-58.1903	1.0058
5.02	-79.1986	-55.0827	24.1159	2.2598			5.02	-20.733	-78.6725	-57.9395	1.0107
5.03	-79.3507	-54.9245	24.4263	2.2626			5.03	-21.1939	-78.8667	-57.6728	1.0159
5.04	-79.4892	-54.761	24.7281	2.2654			5.04	-21.6537	-79.0449	-57.3912	1.0213
5.05	-79.6148	-54.592	25.0228	2.2682			5.05	-22.1124	-79.2081	-57.0956	1.0271
5.06	-79.7287	-54.4173	25.3114	2.2708			5.06	-22.5701	-79.3572	-56.787	1.0331
5.07	-79.8317	-54.2365	25.5952	2.2734			5.07	-23.0268	-79.4933	-56.4664	1.0393
5.08	-79.9246	-54.0494	25.8752	2.276			5.08	-23.4826	-79.6172	-56.1346	1.0458
5.09	-80.0082	-53.8556	26.1527	2.2785			5.09	-23.9374	-79.7298	-55.7925	1.0525
5.1	-80.0834	-53.6548	26.4285	2.281			5.1	-24.3912	-79.8321	-55.4409	1.0594
5.11	-80.1507	-53.4468	26.7039	2.2835			5.11	-24.8442	-79.9248	-55.0806	1.0664
5.12	-80.211	-53.2311	26.9799	2.286			5.12	-25.2964	-80.0088	-54.7124	1.0736
5.13	-80.2646	-53.0073	27.2573	2.2885			5.13	-25.7477	-80.0846	-54.3369	1.081
5.14	-80.3124	-52.7751	27.5373	2.291			5.14	-26.1983	-80.1531	-53.9548	1.0885
5.15	-80.3546	-52.534	27.8207	2.2935			5.15	-26.6481	-80.2148	-53.5667	1.0961
5.16	-80.3919	-52.2835	28.1084	2.2961			5.16	-27.0973	-80.2704	-53.1731	1.1038
5.17	-80.4247	-52.0232	28.4015	2.2987			5.17	-27.5459	-80.3204	-52.7745	1.1117
5.18	-80.4533	-51.7525	28.7008	2.3013			5.18	-27.9938	-80.3652	-52.3714	1.1196
5.19	-80.4781	-51.4709	29.0072	2.304			5.19	-28.4413	-80.4054	-51.9642	1.1276
5.2	-80.4995	-51.1777	29.3218	2.3068			5.2	-28.8882	-80.4414	-51.5532	1.1357
5.21	-80.5177	-50.8724	29.6453	2.3096			5.21	-29.3348	-80.4736	-51.1388	1.1438
5.22	-80.533	-50.5543	29.9787	2.3125			5.22	-29.781	-80.5023	-50.7213	1.152
5.23	-80.5457	-50.2225	30.3232	2.3155			5.23	-30.2269	-80.5278	-50.3009	1.1603
5.24	-80.5559	-49.8764	30.6795	2.3186			5.24	-30.6726	-80.5505	-49.8779	1.1686
5.25	-80.5639	-49.5151	31.0488	2.3218			5.25	-31.1181	-80.5706	-49.4524	1.177
5.26	-80.5698	-49.1376	31.4322	2.3251			5.26	-31.5636	-80.5883	-49.0247	1.1854
5.27	-80.5738	-48.7431	31.8307	2.3285			5.27	-32.009	-80.6039	-48.5949	1.1939
5.28	-80.5761	-48.3304	32.2457	2.332			5.28	-32.4546	-80.6177	-48.1631	1.2023
5.29	-80.5766	-47.8984	32.6782	2.3357			5.29	-32.9003	-80.6297	-47.7293	1.2109
5.3	-80.5757	-47.446	33.1297	2.3395			5.3	-33.3463	-80.6401	-47.2938	1.2194
5.31	-80.5733	-46.9718	33.6015	2.3434			5.31	-33.7927	-80.6492	-46.8564	1.228
5.32	-80.5695	-46.4744	34.0951	2.3475			5.32	-34.2395	-80.6569	-46.4174	1.2366
5.33	-80.5644	-45.9524	34.6121	2.3518			5.33	-34.6869	-80.6635	-45.9766	1.2452
5.34	-80.5581	-45.404	35.1541	2.3563			5.34	-35.135	-80.6691	-45.5341	1.2538
5.35	-80.5506	-44.8275	35.7231	2.3609			5.35	-35.5839	-80.6738	-45.0899	1.2625
5.36	-80.5419	-44.2211	36.3208	2.3658			5.36	-36.0336	-80.6776	-44.6439	1.2712
5.37	-80.5322	-43.5827	36.9495	2.3709			5.37	-36.4845	-80.6806	-44.1962	1.2799
5.38	-80.5213	-42.9101	37.6112	2.3762			5.38	-36.9364	-80.683	-43.7466	1.2886
5.39	-80.5093	-42.2009	38.3084	2.3817			5.39	-37.3897	-80.6848	-43.2951	1.2974
5.4	-80.4963	-41.4527	39.0436	2.3875			5.4	-37.8444	-80.686	-42.8416	1.3061
5.41	-80.4821	-40.6626	39.8195	2.3936			5.41	-38.3007	-80.6867	-42.386	1.3149
5.42	-80.4669	-39.8278	40.6391	2.3999			5.42	-38.7587	-80.687	-41.9283	1.3237
5.43	-80.4506	-38.9451	41.5054	2.4066			5.43	-39.2187	-80.6869	-41.4682	1.3326
5.44	-80.4331	-38.0112	42.4218	2.4136			5.44	-39.6807	-80.6865	-41.0058	1.3414
5.45	-80.4144	-37.0225	43.3919	2.4209			5.45	-40.1449	-80.6857	-40.5408	1.3503
5.46	-80.3946	-35.9752	44.4194	2.4285			5.46	-40.6115	-80.6847	-40.0732	1.3592
5.47	-80.3735	-34.8652	45.5082	2.4365			5.47	-41.0808	-80.6835	-39.6027	1.3682
5.48	-80.351	-33.6885	46.6626	2.4449			5.48	-41.5528	-80.682	-39.1292	1.3772
5.49	-80.3273	-32.4405	47.8868	2.4537			5.49	-42.0277	-80.6803	-38.6526	1.3862
5.5	-80.302	-31.1167	49.1853	2.4629			5.5	-42.5059	-80.6785	-38.1727	1.3952
5.51	-80.2753	-29.7125	50.5628	2.4726			5.51	-42.9874	-80.6766	-37.6892	1.4043
5.52	-80.2469	-28.2231	52.0238	2.4826			5.52	-43.4724	-80.6746	-37.2021	1.4135
5.53	-80.2169	-26.644	53.5729	2.4931			5.53	-43.9613	-80.6724	-36.7111	1.4226
5.54	-80.185	-24.9706	55.2145	2.504			5.54	-44.4542	-80.6702	-36.216	1.4318
5.55	-80.1513	-23.1988	56.9525	2.5154			5.55	-44.9513	-80.6679	-35.7166	1.4411
5.56	-80.1155	-21.325	58.7905	2.5272			5.56	-45.4529	-80.6656	-35.2127	1.4504
5.57	-80.0776	-19.3465	60.7311	2.5394			5.57	-45.9592	-80.6633	-34.7041	1.4598
5.58	-80.0375	-17.2615	62.7759	2.552			5.58	-46.4704	-80.661	-34.1906	1.4692
5.59	-79.995	-15.0699	64.9251	2.565			5.59	-46.9867	-80.6586	-33.6719	1.4787
5.6	-79.95	-12.7732	67.1768	2.5782			5.6	-47.5085	-80.6563	-33.1479	1.4882
5.61	-79.9024	-10.3755	69.5269	2.5917			5.61	-48.0358	-80.654	-32.6182	1.4978
5.62	-79.8522	-7.8835	71.9686	2.6054			5.62	-48.569	-80.6518	-32.0827	1.5074
5.63	-79.7991	-5.3073	74.4918	2.6192			5.63	-49.1083	-80.6496	-31.5413	1.5171
5.64	-79.7433	-2.6607	77.0826	2.633			5.64	-49.6539	-80.6474	-30.9935	1.5269
5.65	-79.6847	0.039	79.7236	2.6467			5.65	-50.206	-80.6454	-30.4394	1.5368
5.66	-79.6232	2.77	82.3932	2.6602			5.66	-50.7648	-80.6434	-29.8786	1.5467
5.67	-79.559	5.5072	85.0662	2.6734			5.67	-51.3306	-80.6415	-29.311	1.5567
5.68	-79.4922	8.2222	87.7144	2.6861			5.68	-51.9034	-80.6397	-28.7364	1.5667
5.69	-79.4229	10.8845	90.3074	2.6983			5.69	-52.4834	-80.6381	-28.1546	1.5768
5.7	-79.3515	13.4626	92.8141	2.7098			5.7	-53.0709	-80.6365	-27.5657	1.587
5.71	-79.2781	15.9256	95.2038	2.7205			5.71	-53.6658	-80.6351	-26.9693	1.5973
5.72	-79.2033	18.2449	97.4482	2.7303			5.72	-54.2684	-80.6339	-26.3655	1.6076
5.73	-79.1273	20.3959	99.5232	2.7392			5.73	-54.8785	-80.6327	-25.7542	1.618
5.74	-79.0507	22.3592	101.41	2.7471			5.74	-55.4963	-80.6318	-25.1355	1.6284
5.75	-78.9738	24.1219	103.096	2.754			5.75	-56.1217	-80.631	-24.5093	1.6389
5.76	-78.8972	25.6776	104.575	2.7599			5.76	-56.7546	-80.6304	-23.8757	1.6495
5.77	-78.8213	27.0268	105.848	2.765			5.77	-57.395	-80.63	-23.235	1.6601
5.78	-78.7466	28.1757	106.922	2.7692			5.78	-58.0425	-80.6297	-22.5873	1.6707
5.79	-78.6734	29.1356	107.809	2.7726			5.79	-58.6969	-80.6297	-21.9328	1.6814
5.8	-78.602	29.9213	108.523	2.7753			5.8	-59.3579	-80.6299	-21.272	1.6921
5.81	-78.5327	30.5497	109.082	2.7774			5.81	-60.0251	-80.6303	-20.6052	1.7028
5.82	-78.4657	31.0389	109.505	2.7789			5.82	-60.6979	-80.6309	-19.933	1.7135
5.83	-78.4012	31.4066	109.808	2.78			5.83	-61.3758	-80.6317	-19.256	1.7243
5.84	-78.3393	31.6697	110.009	2.7807			5.84	-62.058	-80.6328	-18.5748	1.735
5.85	-78.2799	31.8435	110.124	2.7811			5.85	-62.7438	-80.6341	-17.8903	1.7457
5.86	-78.2232	31.9417	110.165	2.7812			5.86	-63.4323	-80.6357	-17.2034	1.7563
5.87	-78.1691	31.9758	110.145	2.7811			5.87	-64.1225	-80.6375	-16.515	1.7669
5.88	-78.1175	31.9559	110.073	2.7807			5.88	-64.8132	-80.6396	-15.8263	1.7773
5.89	-78.0684	31.8902	109.959	2.7803			5.89	-65.5033	-80.6419	-15.1386	1.7877
5.9	-78.0217	31.7854	109.807	2.7796			5.9	-66.1914	-80.6444	-14.453	1.798
5.91	-77.9774	31.647	109.624	2.7789			5.91	-66.8762	-80.6472	-13.771	1.8082
5.92	-77.9352	31.4796	109.415	2.778			5.92	-67.5561	-80.6502	-13.0941	1.8181
5.93	-77.8952	31.2866	109.182	2.7771			5.93	-68.2296	-80.6535	-12.4238	1.8279
5.94	-77.8571	31.0711	108.928	2.776			5.94	-68.8951	-80.6569	-11.7618	1.8375
5.95	-77.821	30.8353	108.656	2.7749			5.95	-69.551	-80.6606	-11.1096	1.8469
5.96	-77.7868	30.5813	108.368	2.7738			5.96	-70.1955	-80.6645	-10.4689	1.8561
5.97	-77.7542	30.3107	108.065	2.7725			5.97	-70.8271	-80.6686	-9.8414	1.865
5.98	-77.7233	30.0248	107.748	2.7712			5.98	-71.4441	-80.6728	-9.2287	1.8736
5.99	-77.694	29.7246	107.419	2.7699			5.99	-72.045	-80.6772	-8.6322	1.8819
6	-77.6662	29.4113	107.078	2.7685			6	-72.6282	-80.6817	-8.0535	1.89
6.01	-77.6398	29.0856	106.725	2.7671			6.01	-73.1925	-80.6864	-7.4939	1.8977
6.02	-77.6147	28.7483	106.363	2.7656			6.02	-73.7365	-80.6911	-6.9546	1.905
6.03	-77.5909	28.4001	105.991	2.7641			6.03	-74.2592	-80.6959	-6.4367	1.9121
6.04	-77.5683	28.0414	105.61	2.7625			6.04	-74.7597	-80.7008	-5.9411	1.9188
6.05	-77.5468	27.673	105.22	2.7609			6.05	-75.2372	-80.7056	-5.4684	1.9251
6.06	-77.5265	27.2952	104.822	2.7592			6.06	-75.6913	-80.7105	-5.0192	1.9311
6.07	-77.5072	26.9085	104.416	2.7575			6.07	-76.1215	-80.7153	-4.5938	1.9368
6.08	-77.4888	26.5134	104.002	2.7558			6.08	-76.5278	-80.7201	-4.1923	1.9421
6.09	-77.4715	26.1102	103.582	2.754			6.09	-76.9102	-80.7248	-3.8146	1.947
6.1	-77.455	25.6994	103.154	2.7522			6.1	-77.269	-80.7295	-3.4605	1.9517
6.11	-77.4394	25.2812	102.721	2.7504			6.11	-77.6045	-80.7339	-3.1295	1.956
6.12	-77.4246	24.8561	102.281	2.7486			6.12	-77.9172	-80.7383	-2.821	1.96
6.13	-77.4106	24.4243	101.835	2.7467			6.13	-78.208	-80.7425	-2.5345	1.9637
6.14	-77.3974	23.9862	101.384	2.7447			6.14	-78.4776	-80.7465	-2.2689	1.9671
6.15	-77.3848	23.5421	100.927	2.7428			6.15	-78.7268	-80.7503	-2.0235	1.9703
6.16	-77.373	23.0923	100.465	2.7408			6.16	-78.9567	-80.7539	-1.7972	1.9732
6.17	-77.3618	22.637	99.9988	2.7388			6.17	-79.1682	-80.7573	-1.5891	1.9758
6.18	-77.3512	22.1765	99.5278	2.7367			6.18	-79.3624	-80.7605	-1.3981	1.9783
6.19	-77.3413	21.7111	99.0524	2.7347			6.19	-79.5402	-80.7634	-1.2232	1.9805
6.2	-77.3319	21.241	98.5729	2.7326			6.2	-79.7029	-80.7661	-1.0632	1.9825
6.21	-77.3231	20.7665	98.0896	2.7304			6.21	-79.8514	-80.7685	-0.9171	1.9844
6.22	-77.3149	20.2878	97.6026	2.7283			6.22	-79.9866	-80.7707	-0.784	1.9861
6.23	-77.3071	19.8051	97.1122	2.7261			6.23	-80.1097	-80.7726	-0.6629	1.9876
6.24	-77.2999	19.3187	96.6186	2.7239			6.24	-80.2215	-80.7742	-0.5527	1.989
6.25	-77.2931	18.8288	96.1218	2.7217			6.25	-80.3229	-80.7757	-0.4527	1.9902
6.26	-77.2868	18.3355	95.6223	2.7195			6.26	-80.4148	-80.7768	-0.362	1.9914
6.27	-77.2809	17.8391	95.12	2.7172			6.27	-80.498	-80.7777	-0.2797	1.9924
6.28	-77.2754	17.3399	94.6153	2.7149			6.28	-80.5732	-80.7784	-0.2052	1.9933
6.29	-77.2704	16.8379	94.1082	2.7126			6.29	-80.6411	-80.7788	-0.1377	1.9942
6.3	-77.2657	16.3333	93.599	2.7103			6.3	-80.7023	-80.7789	-0.0766	1.995
6.31	-77.2615	15.8264	93.0878	2.7079			6.31	-80.7575	-80.7789	-0.0214	1.9957
6.32	-77.2576	15.3173	92.5748	2.7056			6.32	-80.8071	-80.7786	0.0286	1.9963
6.33	-77.254	14.8061	92.0602	2.7032			6.33	-80.8518	-80.778	0.0737	1.9968
6.34	-77.2508	14.2931	91.544	2.7008			6.34	-80.8919	-80.7773	0.1146	1.9974
6.35	-77.248	13.7784	91.0264	2.6984			6.35	-80.9279	-80.7764	0.1515	1.9978
6.36	-77.2454	13.2622	90.5076	2.6959			6.36	-80.9602	-80.7752	0.1849	1.9982
6.37	-77.2432	12.7445	89.9877	2.6935			6.37	-80.989	-80.7739	0.2152	1.9986
6.38	-77.2412	12.2256	89.4668	2.691			6.38	-81.0148	-80.7723	0.2425	1.999
6.39	-77.2395	11.7056	88.9451	2.6885			6.39	-81.0379	-80.7706	0.2673	1.9993
6.4	-77.2382	11.1845	88.4227	2.686			6.4	-81.0584	-80.7687	0.2897	1.9995
6.41	-77.237	10.6626	87.8996	2.6835			6.41	-81.0767	-80.7666	0.31	1.9998
6.42	-77.2362	10.1399	87.3761	2.681			6.42	-81.0929	-80.7644	0.3285	2
6.43	-77.2356	9.6166	86.8522	2.6785			6.43	-81.1072	-80.762	0.3452	2.0002
6.44	-77.2352	9.0928	86.328	2.6759			6.44	-81.1199	-80.7595	0.3604	2.0004
6.45	-77.2351	8.5686	85.8037	2.6734			6.45	-81.131	-80.7568	0.3742	2.0006
6.46	-77.2352	8.0441	85.2792	2.6708			6.46	-81.1407	-80.754	0.3868	2.0008
6.47	-77.2355	7.5194	84.7548	2.6682			6.47	-81.1492	-80.751	0.3982	2.0009
6.48	-77.236	6.9945	84.2305	2.6656			6.48	-81.1566	-80.7479	0.4087	2.001
6.49	-77.2367	6.4697	83.7064	2.663			6.49	-81.163	-80.7447	0.4183	2.0011
6.5	-77.2376	5.945	83.1826	2.6604			6.5	-81.1684	-80.7414	0.427	2.0013
6.51	-77.2387	5.4204	82.6591	2.6578			6.51	-81.173	-80.7379	0.435	2.0014
6.52	-77.24	4.896	82.1361	2.6551			6.52	-81.1768	-80.7344	0.4424	2.0015
6.53	-77.2415	4.372	81.6135	2.6525			6.53	-81.1799	-80.7307	0.4492	2.0015
6.54	-77.2432	3.8484	81.0915	2.6498			6.54	-81.1824	-80.7269	0.4555	2.0016
6.55	-77.245	3.3252	80.5702	2.6472			6.55	-81.1843	-80.7231	0.4613	2.0017
6.56	-77.2469	2.8026	80.0496	2.6445			6.56	-81.1857	-80.7191	0.4666	2.0018
6.57	-77.2491	2.2806	79.5297	2.6418			6.57	-81.1867	-80.7151	0.4716	2.0018
6.58	-77.2514	1.7592	79.0106	2.6391			6.58	-81.1872	-80.711	0.4762	2.0019
6.59	-77.2538	1.2386	78.4924	2.6364			6.59	-81.1873	-80.7068	0.4806	2.0019
6.6	-77.2564	0.7188	77.9751	2.6337			6.6	-81.1871	-80.7025	0.4846	2.002
6.61	-77.2591	0.1997	77.4588	2.631			6.61	-81.1865	-80.6981	0.4884	2.002
6.62	-77.2619	-0.3184	76.9435	2.6283			6.62	-81.1857	-80.6937	0.492	2.0021
6.63	-77.2649	-0.8356	76.4292	2.6256			6.63	-81.1845	-80.6892	0.4954	2.0021
6.64	-77.2679	-1.3519	75.916	2.6228			6.64	-81.1832	-80.6846	0.4986	2.0022
6.65	-77.2712	-1.8672	75.404	2.6201			6.65	-81.1816	-80.68	0.5016	2.0022
6.66	-77.2745	-2.3814	74.8931	2.6173			6.66	-81.1798	-80.6753	0.5045	2.0022
6.67	-77.2779	-2.8945	74.3834	2.6146			6.67	-81.1778	-80.6705	0.5073	2.0023
6.68	-77.2815	-3.4065	73.875	2.6118			6.68	-81.1756	-80.6657	0.5099	2.0023
6.69	-77.2851	-3.9173	73.3678	2.609			6.69	-81.1733	-80.6608	0.5125	2.0023
6.7	-77.2889	-4.427	72.8619	2.6063			6.7	-81.1708	-80.6559	0.5149	2.0024
6.71	-77.2927	-4.9354	72.3573	2.6035			6.71	-81.1682	-80.6509	0.5173	2.0024
6.72	-77.2967	-5.4426	71.854	2.6007			6.72	-81.1655	-80.6459	0.5196	2.0024
6.73	-77.3007	-5.9486	71.3521	2.5979			6.73	-81.1626	-80.6408	0.5218	2.0025
6.74	-77.3048	-6.4533	70.8515	2.5951			6.74	-81.1596	-80.6357	0.524	2.0025
6.75	-77.309	-6.9567	70.3524	2.5923			6.75	-81.1566	-80.6305	0.5261	2.0025
6.76	-77.3133	-7.4587	69.8546	2.5895			6.76	-81.1534	-80.6253	0.5281	2.0025
6.77	-77.3177	-7.9595	69.3582	2.5866			6.77	-81.1502	-80.6201	0.5302	2.0026
6.78	-77.3222	-8.4589	68.8633	2.5838			6.78	-81.1469	-80.6148	0.5321	2.0026
6.79	-77.3267	-8.9569	68.3698	2.581			6.79	-81.1435	-80.6094	0.5341	2.0026
6.8	-77.3313	-9.4536	67.8777	2.5781			6.8	-81.1401	-80.604	0.536	2.0026
6.81	-77.336	-9.9489	67.3871	2.5753			6.81	-81.1365	-80.5986	0.5379	2.0027
6.82	-77.3408	-10.4428	66.898	2.5724			6.82	-81.133	-80.5932	0.5398	2.0027
6.83	-77.3456	-10.9353	66.4103	2.5696			6.83	-81.1293	-80.5877	0.5416	2.0027
6.84	-77.3505	-11.4264	65.9241	2.5667			6.84	-81.1256	-80.5822	0.5435	2.0027
6.85	-77.3554	-11.9161	65.4393	2.5638			6.85	-81.1219	-80.5766	0.5453	2.0028
6.86	-77.3605	-12.4044	64.956	2.5609			6.86	-81.1181	-80.571	0.5471	2.0028
6.87	-77.3656	-12.8914	64.4742	2.558			6.87	-81.1143	-80.5654	0.5489	2.0028
6.88	-77.3707	-13.3769	63.9938	2.5552			6.88	-81.1104	-80.5597	0.5507	2.0028
6.89	-77.3759	-13.861	63.5149	2.5523			6.89	-81.1065	-80.554	0.5524	2.0028
6.9	-77.3812	-14.3437	63.0374	2.5493			6.9	-81.1025	-80.5483	0.5542	2.0029
6.91	-77.3865	-14.825	62.5614	2.5464			6.91	-81.0985	-80.5426	0.556	2.0029
6.92	-77.3918	-15.305	62.0869	2.5435			6.92	-81.0945	-80.5368	0.5577	2.0029
6.93	-77.3973	-15.7835	61.6137	2.5406			6.93	-81.0904	-80.531	0.5595	2.0029
6.94	-77.4027	-16.2607	61.142	2.5377			6.94	-81.0864	-80.5251	0.5612	2.003
6.95	-77.4083	-16.7366	60.6717	2.5347			6.95	-81.0822	-80.5193	0.5629	2.003
6.96	-77.4138	-17.2111	60.2028	2.5318			6.96	-81.0781	-80.5134	0.5647	2.003
6.97	-77.4194	-17.6842	59.7352	2.5288			6.97	-81.0739	-80.5075	0.5664	2.003
6.98	-77.4251	-18.1561	59.2691	2.5259			6.98	-81.0697	-80.5015	0.5682	2.003
6.99	-77.4308	-18.6266	58.8043	2.5229			6.99	-81.0654	-80.4956	0.5699	2.0031
7	-77.4366	-19.0958	58.3408	2.52			7	-81.0612	-80.4896	0.5716	2.0031
7.01	-77.4424	-19.5638	57.8787	2.517			7.01	-81.0569	-80.4835	0.5734	2.0031
7.02	-77.4483	-20.0304	57.4178	2.514			7.02	-81.0526	-80.4775	0.5751	2.0031
7.03	-77.4542	-20.4959	56.9583	2.511			7.03	-81.0482	-80.4714	0.5768	2.0032
7.04	-77.4601	-20.9601	56.5	2.508			7.04	-81.0439	-80.4653	0.5785	2.0032
7.05	-77.4661	-21.4232	56.0429	2.505			7.05	-81.0395	-80.4592	0.5803	2.0032
7.06	-77.4721	-21.8851	55.587	2.502			7.06	-81.0351	-80.4531	0.582	2.0032
7.07	-77.4782	-22.3458	55.1324	2.499			7.07	-81.0306	-80.4469	0.5837	2.0032
7.08	-77.4843	-22.8054	54.6789	2.496			7.08	-81.0262	-80.4407	0.5855	2.0033
7.09	-77.4904	-23.2639	54.2265	2.493			7.09	-81.0217	-80.4345	0.5872	2.0033
7.1	-77.4966	-23.7214	53.7752	2.49			7.1	-81.0172	-80.4283	0.589	2.0033
7.11	-77.5029	-24.1778	53.325	2.4869			7.11	-81.0127	-80.422	0.5907	2.0033
7.12	-77.5092	-24.6333	52.8759	2.4839			7.12	-81.0082	-80.4157	0.5924	2.0034
7.13	-77.5155	-25.0878	52.4277	2.4808			7.13	-81.0036	-80.4094	0.5942	2.0034
7.14	-77.5218	-25.5413	51.9805	2.4778			7.14	-80.999	-80.4031	0.5959	2.0034
7.15	-77.5282	-25.994	51.5342	2.4747			7.15	-80.9944	-80.3967	0.5977	2.0034
7.16	-77.5347	-26.4459	51.0888	2.4716			7.16	-80.9898	-80.3904	0.5994	2.0034
7.17	-77.5412	-26.8969	50.6442	2.4685			7.17	-80.9851	-80.384	0.6012	2.0035
7.18	-77.5477	-27.3473	50.2004	2.4654			7.18	-80.9805	-80.3776	0.6029	2.0035
7.19	-77.5542	-27.7969	49.7574	2.4623			7.19	-80.9758	-80.3711	0.6047	2.0035
7.2	-77.5609	-28.2458	49.315	2.4592			7.2	-80.9711	-80.3647	0.6064	2.0035
7.21	-77.5675	-28.6942	48.8733	2.4561			7.21	-80.9664	-80.3582	0.6082	2.0036
7.22	-77.5742	-29.1421	48.4321	2.4529			7.22	-80.9617	-80.3517	0.6099	2.0036
7.23	-77.581	-29.5894	47.9915	2.4498			7.23	-80.9569	-80.3452	0.6117	2.0036
7.24	-77.5877	-30.0364	47.5513	2.4466			7.24	-80.9521	-80.3387	0.6135	2.0036
7.25	-77.5946	-30.483	47.1115	2.4435			7.25	-80.9473	-80.3321	0.6152	2.0037
7.26	-77.6015	-30.9294	46.6721	2.4403			7.26	-80.9425	-80.3255	0.617	2.0037
7.27	-77.6084	-31.3755	46.2329	2.4371			7.27	-80.9377	-80.3189	0.6187	2.0037
7.28	-77.6154	-31.8215	45.7938	2.4339			7.28	-80.9328	-80.3123	0.6205	2.0037
7.29	-77.6224	-32.2675	45.3549	2.4307			7.29	-80.928	-80.3057	0.6223	2.0037
7.3	-77.6295	-32.7135	44.9159	2.4274			7.3	-80.9231	-80.299	0.624	2.0038
7.31	-77.6366	-33.1597	44.4769	2.4242			7.31	-80.9182	-80.2923	0.6258	2.0038
7.32	-77.6438	-33.6061	44.0378	2.4209			7.32	-80.9132	-80.2857	0.6276	2.0038
7.33	-77.6511	-34.0528	43.5983	2.4176			7.33	-80.9083	-80.2789	0.6294	2.0038
7.34	-77.6584	-34.4999	43.1585	2.4143			7.34	-80.9033	-80.2722	0.6311	2.0039
7.35	-77.6658	-34.9475	42.7182	2.411			7.35	-80.8983	-80.2654	0.6329	2.0039
7.36	-77.6732	-35.3958	42.2774	2.4076			7.36	-80.8933	-80.2587	0.6347	2.0039
7.37	-77.6807	-35.8448	41.8359	2.4043			7.37	-80.8883	-80.2519	0.6364	2.0039
7.38	-77.6883	-36.2947	41.3935	2.4009			7.38	-80.8833	-80.2451	0.6382	2.0039
7.39	-77.6959	-36.7457	40.9503	2.3975			7.39	-80.8782	-80.2382	0.64	2.004
7.4	-77.7036	-37.1977	40.5059	2.394			7.4	-80.8732	-80.2314	0.6418	2.004
7.41	-77.7114	-37.651	40.0604	2.3906			7.41	-80.8681	-80.2245	0.6436	2.004
7.42	-77.7193	-38.1057	39.6136	2.3871			7.42	-80.863	-80.2176	0.6453	2.004
7.43	-77.7272	-38.562	39.1653	2.3836			7.43	-80.8578	-80.2107	0.6471	2.0041
7.44	-77.7353	-39.02	38.7153	2.38			7.44	-80.8527	-80.2038	0.6489	2.0041
7.45	-77.7434	-39.4798	38.2636	2.3764			7.45	-80.8475	-80.1968	0.6507	2.0041
7.46	-77.7516	-39.9417	37.8099	2.3728			7.46	-80.8423	-80.1899	0.6525	2.0041
7.47	-77.7599	-40.4057	37.3542	2.3692			7.47	-80.8371	-80.1829	0.6542	2.0041
7.48	-77.7683	-40.8722	36.8962	2.3655			7.48	-80.8319	-80.1759	0.656	2.0042
7.49	-77.7769	-41.3412	36.4357	2.3618			7.49	-80.8267	-80.1689	0.6578	2.0042
7.5	-77.7855	-41.8129	35.9726	2.358			7.5	-80.8214	-80.1618	0.6596	2.0042
7.51	-77.7942	-42.2876	35.5067	2.3542			7.51	-80.8161	-80.1548	0.6614	2.0042
7.52	-77.8031	-42.7654	35.0377	2.3503			7.52	-80.8108	-80.1477	0.6632	2.0043
7.53	-77.8121	-43.2465	34.5656	2.3464			7.53	-80.8055	-80.1406	0.6649	2.0043
7.54	-77.8212	-43.7311	34.0901	2.3425			7.54	-80.8002	-80.1335	0.6667	2.0043
7.55	-77.8304	-44.2196	33.6109	2.3385			7.55	-80.7949	-80.1263	0.6685	2.0043
7.56	-77.8398	-44.7119	33.1279	2.3345			7.56	-80.7895	-80.1192	0.6703	2.0044
7.57	-77.8494	-45.2085	32.6409	2.3303			7.57	-80.7841	-80.112	0.6721	2.0044
7.58	-77.859	-45.7094	32.1496	2.3262			7.58	-80.7787	-80.1048	0.6739	2.0044
7.59	-77.8689	-46.215	31.6539	2.322			7.59	-80.7733	-80.0976	0.6756	2.0044
7.6	-77.8789	-46.7254	31.1534	2.3177			7.6	-80.7678	-80.0904	0.6774	2.0044
7.61	-77.8891	-47.241	30.6481	2.3133			7.61	-80.7624	-80.0832	0.6792	2.0045
7.62	-77.8994	-47.7618	30.1376	2.3089			7.62	-80.7569	-80.0759	0.681	2.0045
7.63	-77.91	-48.2881	29.6218	2.3044			7.63	-80.7514	-80.0686	0.6828	2.0045
7.64	-77.9207	-48.8202	29.1005	2.2998			7.64	-80.7459	-80.0613	0.6846	2.0045
7.65	-77.9316	-49.3583	28.5733	2.2951			7.65	-80.7403	-80.054	0.6863	2.0046
7.66	-77.9428	-49.9026	28.0402	2.2904			7.66	-80.7348	-80.0467	0.6881	2.0046
7.67	-77.9541	-50.4532	27.5009	2.2856			7.67	-80.7292	-80.0393	0.6899	2.0046
7.68	-77.9657	-51.0104	26.9553	2.2807			7.68	-80.7236	-80.0319	0.6917	2.0046
7.69	-77.9775	-51.5744	26.4031	2.2757			7.69	-80.718	-80.0246	0.6935	2.0047
7.7	-77.9895	-52.1452	25.8442	2.2706			7.7	-80.7124	-80.0171	0.6952	2.0047
7.71	-78.0017	-52.7232	25.2786	2.2654			7.71	-80.7067	-80.0097	0.697	2.0047
7.72	-78.0143	-53.3083	24.706	2.2601			7.72	-80.7011	-80.0023	0.6988	2.0047
7.73	-78.027	-53.9007	24.1264	2.2547			7.73	-80.6954	-79.9948	0.7006	2.0047
7.74	-78.0401	-54.5004	23.5397	2.2492			7.74	-80.6897	-79.9873	0.7024	2.0048
7.75	-78.0534	-55.1075	22.9459	2.2436			7.75	-80.684	-79.9798	0.7041	2.0048
7.76	-78.067	-55.722	22.345	2.2379			7.76	-80.6782	-79.9723	0.7059	2.0048
7.77	-78.0808	-56.3438	21.7371	2.2321			7.77	-80.6725	-79.9648	0.7077	2.0048
7.78	-78.095	-56.9728	21.1222	2.2262			7.78	-80.6667	-79.9572	0.7094	2.0049
7.79	-78.1094	-57.6088	20.5006	2.2202			7.79	-80.6609	-79.9497	0.7112	2.0049
7.8	-78.1242	-58.2517	19.8725	2.2141			7.8	-80.6551	-79.9421	0.713	2.0049
7.81	-78.1392	-58.9011	19.2381	2.2078			7.81	-80.6492	-79.9345	0.7148	2.0049
7.82	-78.1546	-59.5567	18.5979	2.2015			7.82	-80.6434	-79.9268	0.7165	2.0049
7.83	-78.1702	-60.218	17.9522	2.195			7.83	-80.6375	-79.9192	0.7183	2.005
7.84	-78.1862	-60.8846	17.3016	2.1885			7.84	-80.6316	-79.9115	0.7201	2.005
7.85	-78.2024	-61.5558	16.6466	2.1818			7.85	-80.6257	-79.9039	0.7218	2.005
7.86	-78.219	-62.2309	15.9881	2.1751			7.86	-80.6198	-79.8962	0.7236	2.005
7.87	-78.2359	-62.9091	15.3268	2.1682			7.87	-80.6138	-79.8885	0.7254	2.0051
7.88	-78.2531	-63.5896	14.6635	2.1613			7.88	-80.6079	-79.8807	0.7271	2.0051
7.89	-78.2705	-64.2712	13.9993	2.1544			7.89	-80.6019	-79.873	0.7289	2.0051
7.9	-78.2883	-64.953	13.3352	2.1474			7.9	-80.5959	-79.8652	0.7306	2.0051
7.91	-78.3063	-65.6338	12.6725	2.1403			7.91	-80.5898	-79.8574	0.7324	2.0051
7.92	-78.3246	-66.3121	12.0124	2.1332			7.92	-80.5838	-79.8496	0.7342	2.0052
7.93	-78.3431	-66.9867	11.3563	2.1261			7.93	-80.5777	-79.8418	0.7359	2.0052
7.94	-78.3618	-67.6562	10.7057	2.119			7.94	-80.5717	-79.834	0.7377	2.0052
7.95	-78.3808	-68.319	10.0619	2.1119			7.95	-80.5656	-79.8261	0.7394	2.0052
7.96	-78.4	-68.9735	9.4265	2.1049			7.96	-80.5594	-79.8183	0.7412	2.0053
7.97	-78.4193	-69.6182	8.8011	2.0979			7.97	-80.5533	-79.8104	0.7429	2.0053
7.98	-78.4388	-70.2515	8.1873	2.091			7.98	-80.5471	-79.8025	0.7447	2.0053
7.99	-78.4585	-70.8719	7.5866	2.0842			7.99	-80.541	-79.7946	0.7464	2.0053
8	-78.4782	-71.4777	7.0005	2.0775			8	-80.5348	-79.7866	0.7482	2.0053
8.01	-78.498	-72.0675	6.4306	2.0709			8.01	-80.5286	-79.7787	0.7499	2.0054
8.02	-78.5178	-72.6398	5.878	2.0645			8.02	-80.5223	-79.7707	0.7516	2.0054
8.03	-78.5377	-73.1935	5.3442	2.0583			8.03	-80.5161	-79.7627	0.7534	2.0054
8.04	-78.5575	-73.7273	4.8302	2.0523			8.04	-80.5098	-79.7547	0.7551	2.0054
8.05	-78.5773	-74.2403	4.337	2.0464			8.05	-80.5035	-79.7467	0.7568	2.0055
8.06	-78.597	-74.7316	3.8654	2.0408			8.06	-80.4972	-79.7386	0.7586	2.0055
8.07	-78.6166	-75.2005	3.4161	2.0355			8.07	-80.4909	-79.7306	0.7603	2.0055
8.08	-78.636	-75.6465	2.9895	2.0303			8.08	-80.4845	-79.7225	0.762	2.0055
8.09	-78.6553	-76.0694	2.5859	2.0255			8.09	-80.4781	-79.7144	0.7638	2.0055
8.1	-78.6743	-76.469	2.2053	2.0209			8.1	-80.4718	-79.7063	0.7655	2.0056
8.11	-78.6931	-76.8454	1.8477	2.0165			8.11	-80.4653	-79.6981	0.7672	2.0056
8.12	-78.7116	-77.1988	1.5128	2.0124			8.12	-80.4589	-79.69	0.7689	2.0056
8.13	-78.7299	-77.5297	1.2002	2.0085			8.13	-80.4525	-79.6818	0.7706	2.0056
8.14	-78.7478	-77.8385	0.9092	2.005			8.14	-80.446	-79.6736	0.7724	2.0057
8.15	-78.7653	-78.126	0.6393	2.0016			8.15	-80.4395	-79.6654	0.7741	2.0057
8.16	-78.7826	-78.3929	0.3896	1.9985			8.16	-80.433	-79.6572	0.7758	2.0057
8.17	-78.7994	-78.64	0.1593	1.9956			8.17	-80.4265	-79.649	0.7775	2.0057
8.18	-78.8158	-78.8683	-0.0525	1.993			8.18	-80.42	-79.6408	0.7792	2.0057
8.19	-78.8318	-79.0787	-0.2469	1.9906			8.19	-80.4134	-79.6325	0.7809	2.0058
8.2	-78.8474	-79.2722	-0.4248	1.9883			8.2	-80.4068	-79.6242	0.7826	2.0058
8.21	-78.8625	-79.4498	-0.5873	1.9863			8.21	-80.4002	-79.6159	0.7843	2.0058
8.22	-78.8772	-79.6126	-0.7353	1.9844			8.22	-80.3936	-79.6076	0.786	2.0058
8.23	-78.8915	-79.7614	-0.8699	1.9827			8.23	-80.387	-79.5993	0.7877	2.0059
8.24	-78.9052	-79.8973	-0.9921	1.9812			8.24	-80.3803	-79.5909	0.7894	2.0059
8.25	-78.9186	-80.0212	-1.1027	1.9798			8.25	-80.3736	-79.5825	0.7911	2.0059
8.26	-78.9314	-80.134	-1.2026	1.9785			8.26	-80.3669	-79.5742	0.7928	2.0059
8.27	-78.9438	-80.2366	-1.2928	1.9774			8.27	-80.3602	-79.5658	0.7944	2.0059
8.28	-78.9557	-80.3298	-1.3741	1.9763			8.28	-80.3535	-79.5573	0.7961	2.006
8.29	-78.9671	-80.4143	-1.4472	1.9754			8.29	-80.3467	-79.5489	0.7978	2.006
8.3	-78.9781	-80.4909	-1.5128	1.9746			8.3	-80.3399	-79.5405	0.7995	2.006
8.31	-78.9886	-80.5602	-1.5716	1.9738			8.31	-80.3331	-79.532	0.8011	2.006
8.32	-78.9987	-80.6229	-1.6242	1.9732			8.32	-80.3263	-79.5235	0.8028	2.006
8.33	-79.0083	-80.6795	-1.6713	1.9726			8.33	-80.3195	-79.515	0.8045	2.0061
8.34	-79.0174	-80.7307	-1.7132	1.972			8.34	-80.3126	-79.5065	0.8061	2.0061
8.35	-79.0262	-80.7768	-1.7506	1.9715			8.35	-80.3058	-79.498	0.8078	2.0061
8.36	-79.0345	-80.8183	-1.7838	1.9711			8.36	-80.2989	-79.4894	0.8095	2.0061
8.37	-79.0423	-80.8557	-1.8133	1.9707			8.37	-80.292	-79.4809	0.8111	2.0062
8.38	-79.0498	-80.8892	-1.8395	1.9704			8.38	-80.285	-79.4723	0.8128	2.0062
8.39	-79.0568	-80.9194	-1.8626	1.9701			8.39	-80.2781	-79.4637	0.8144	2.0062
8.4	-79.0634	-80.9464	-1.883	1.9699			8.4	-80.2711	-79.4551	0.8161	2.0062
8.41	-79.0697	-80.9706	-1.901	1.9696			8.41	-80.2641	-79.4464	0.8177	2.0062
8.42	-79.0755	-80.9923	-1.9168	1.9694			8.42	-80.2571	-79.4378	0.8193	2.0063
8.43	-79.081	-81.0116	-1.9306	1.9692			8.43	-80.2501	-79.4291	0.821	2.0063
8.44	-79.0861	-81.0288	-1.9427	1.9691			8.44	-80.2431	-79.4204	0.8226	2.0063
8.45	-79.0908	-81.0441	-1.9533	1.969			8.45	-80.236	-79.4118	0.8242	2.0063
8.46	-79.0952	-81.0576	-1.9624	1.9688			8.46	-80.2289	-79.403	0.8259	2.0063
8.47	-79.0992	-81.0696	-1.9704	1.9687			8.47	-80.2218	-79.3943	0.8275	2.0064
8.48	-79.103	-81.0801	-1.9772	1.9687			8.48	-80.2147	-79.3856	0.8291	2.0064
8.49	-79.1063	-81.0894	-1.9831	1.9686			8.49	-80.2075	-79.3768	0.8307	2.0064
8.5	-79.1094	-81.0974	-1.9881	1.9685			8.5	-80.2004	-79.368	0.8323	2.0064
8.51	-79.1121	-81.1044	-1.9923	1.9685			8.51	-80.1932	-79.3592	0.8339	2.0064
8.52	-79.1146	-81.1105	-1.9959	1.9684			8.52	-80.186	-79.3504	0.8355	2.0065
8.53	-79.1167	-81.1156	-1.9989	1.9684			8.53	-80.1788	-79.3416	0.8371	2.0065
8.54	-79.1185	-81.1199	-2.0014	1.9684			8.54	-80.1715	-79.3328	0.8387	2.0065
8.55	-79.1201	-81.1235	-2.0034	1.9683			8.55	-80.1643	-79.3239	0.8403	2.0065
8.56	-79.1214	-81.1264	-2.005	1.9683			8.56	-80.157	-79.3151	0.8419	2.0065
8.57	-79.1224	-81.1288	-2.0064	1.9683			8.57	-80.1497	-79.3062	0.8435	2.0066
8.58	-79.1232	-81.1305	-2.0074	1.9683			8.58	-80.1424	-79.2973	0.8451	2.0066
8.59	-79.1237	-81.1318	-2.0081	1.9683			8.59	-80.135	-79.2884	0.8467	2.0066
8.6	-79.1239	-81.1326	-2.0087	1.9683			8.6	-80.1277	-79.2794	0.8483	2.0066
8.61	-79.1239	-81.133	-2.0091	1.9683			8.61	-80.1203	-79.2705	0.8498	2.0066
8.62	-79.1237	-81.133	-2.0093	1.9683			8.62	-80.1129	-79.2615	0.8514	2.0067
8.63	-79.1233	-81.1327	-2.0094	1.9683			8.63	-80.1055	-79.2525	0.853	2.0067
8.64	-79.1226	-81.132	-2.0094	1.9683			8.64	-80.0981	-79.2435	0.8545	2.0067
8.65	-79.1217	-81.1311	-2.0093	1.9683			8.65	-80.0906	-79.2345	0.8561	2.0067
8.66	-79.1206	-81.1298	-2.0092	1.9683			8.66	-80.0831	-79.2255	0.8576	2.0067
8.67	-79.1193	-81.1284	-2.009	1.9683			8.67	-80.0756	-79.2165	0.8592	2.0068
8.68	-79.1178	-81.1267	-2.0089	1.9683			8.68	-80.0681	-79.2074	0.8607	2.0068
8.69	-79.1161	-81.1248	-2.0087	1.9683			8.69	-80.0606	-79.1983	0.8623	2.0068
8.7	-79.1142	-81.1227	-2.0085	1.9683			8.7	-80.053	-79.1893	0.8638	2.0068
8.71	-79.1121	-81.1204	-2.0083	1.9683			8.71	-80.0455	-79.1802	0.8653	2.0068
8.72	-79.1099	-81.118	-2.0081	1.9683			8.72	-80.0379	-79.171	0.8669	2.0069
8.73	-79.1075	-81.1154	-2.0079	1.9683			8.73	-80.0303	-79.1619	0.8684	2.0069
8.74	-79.1048	-81.1127	-2.0078	1.9683			8.74	-80.0227	-79.1528	0.8699	2.0069
8.75	-79.1021	-81.1098	-2.0077	1.9683			8.75	-80.015	-79.1436	0.8714	2.0069
8.76	-79.0991	-81.1068	-2.0077	1.9683			8.76	-80.0073	-79.1344	0.8729	2.0069
8.77	-79.0961	-81.1038	-2.0077	1.9683			8.77	-79.9997	-79.1252	0.8744	2.007
8.78	-79.0928	-81.1006	-2.0078	1.9683			8.78	-79.992	-79.116	0.8759	2.007
8.79	-79.0894	-81.0973	-2.0079	1.9683			8.79	-79.9842	-79.1068	0.8774	2.007
8.8	-79.0859	-81.0939	-2.0081	1.9683			8.8	-79.9765	-79.0976	0.8789	2.007
8.81	-79.0822	-81.0905	-2.0083	1.9683			8.81	-79.9687	-79.0883	0.8804	2.007
8.82	-79.0784	-81.0869	-2.0086	1.9683			8.82	-79.9609	-79.079	0.8819	2.0071
8.83	-79.0744	-81.0833	-2.0089	1.9683			8.83	-79.9531	-79.0698	0.8834	2.0071
8.84	-79.0703	-81.0797	-2.0094	1.9683			8.84	-79.9453	-79.0605	0.8849	2.0071
8.85	-79.0661	-81.0759	-2.0099	1.9683			8.85	-79.9375	-79.0512	0.8863	2.0071
8.86	-79.0617	-81.0721	-2.0104	1.9683			8.86	-79.9296	-79.0418	0.8878	2.0071
8.87	-79.0573	-81.0683	-2.011	1.9683			8.87	-79.9218	-79.0325	0.8893	2.0072
8.88	-79.0527	-81.0644	-2.0117	1.9683			8.88	-79.9139	-79.0231	0.8907	2.0072
8.89	-79.048	-81.0604	-2.0124	1.9683			8.89	-79.9059	-79.0138	0.8922	2.0072
8.9	-79.0432	-81.0564	-2.0133	1.9682			8.9	-79.898	-79.0044	0.8936	2.0072
8.91	-79.0382	-81.0524	-2.0141	1.9682			8.91	-79.8901	-78.995	0.8951	2.0072
8.92	-79.0332	-81.0483	-2.0151	1.9682			8.92	-79.8821	-78.9856	0.8965	2.0072
8.93	-79.0281	-81.0441	-2.0161	1.9682			8.93	-79.8741	-78.9762	0.8979	2.0073
8.94	-79.0228	-81.04	-2.0172	1.9682			8.94	-79.8661	-78.9667	0.8994	2.0073
8.95	-79.0175	-81.0358	-2.0183	1.9682			8.95	-79.8581	-78.9573	0.9008	2.0073
8.96	-79.012	-81.0315	-2.0195	1.9682			8.96	-79.85	-78.9478	0.9022	2.0073
8.97	-79.0065	-81.0272	-2.0207	1.9682			8.97	-79.8419	-78.9383	0.9036	2.0073
8.98	-79.0008	-81.0229	-2.022	1.9681			8.98	-79.8339	-78.9288	0.905	2.0074
8.99	-78.9951	-81.0185	-2.0234	1.9681			8.99	-79.8258	-78.9193	0.9064	2.0074
9	-78.9893	-81.0141	-2.0248	1.9681			9	-79.8176	-78.9098	0.9078	2.0074
9.01	-78.9834	-81.0097	-2.0263	1.9681			9.01	-79.8095	-78.9003	0.9092	2.0074
9.02	-78.9774	-81.0053	-2.0279	1.9681			9.02	-79.8013	-78.8907	0.9106	2.0074
9.03	-78.9713	-81.0008	-2.0295	1.9681			9.03	-79.7931	-78.8811	0.912	2.0074
9.04	-78.9652	-80.9963	-2.0311	1.968			9.04	-79.7849	-78.8716	0.9134	2.0075
9.05	-78.959	-80.9918	-2.0328	1.968			9.05	-79.7767	-78.862	0.9148	2.0075
9.06	-78.9527	-80.9872	-2.0346	1.968			9.06	-79.7685	-78.8524	0.9161	2.0075
9.07	-78.9463	-80.9826	-2.0364	1.968			9.07	-79.7602	-78.8427	0.9175	2.0075
9.08	-78.9398	-80.978	-2.0382	1.9679			9.08	-79.752	-78.8331	0.9189	2.0075
9.09	-78.9333	-80.9734	-2.0401	1.9679			9.09	-79.7437	-78.8235	0.9202	2.0075
9.1	-78.9267	-80.9687	-2.042	1.9679			9.1	-79.7354	-78.8138	0.9216	2.0076
9.11	-78.92	-80.964	-2.044	1.9679			9.11	-79.727	-78.8041	0.9229	2.0076
9.12	-78.9133	-80.9593	-2.046	1.9679			9.12	-79.7187	-78.7944	0.9242	2.0076
9.13	-78.9064	-80.9546	-2.0481	1.9678			9.13	-79.7103	-78.7847	0.9256	2.0076
9.14	-78.8996	-80.9498	-2.0502	1.9678			9.14	-79.7019	-78.775	0.9269	2.0076
9.15	-78.8926	-80.945	-2.0524	1.9678			9.15	-79.6935	-78.7653	0.9282	2.0077
9.16	-78.8856	-80.9402	-2.0546	1.9677			9.16	-79.6851	-78.7556	0.9295	2.0077
9.17	-78.8786	-80.9354	-2.0568	1.9677			9.17	-79.6767	-78.7458	0.9309	2.0077
9.18	-78.8715	-80.9305	-2.0591	1.9677			9.18	-79.6682	-78.736	0.9322	2.0077
9.19	-78.8643	-80.9257	-2.0614	1.9677			9.19	-79.6597	-78.7263	0.9335	2.0077
9.2	-78.857	-80.9208	-2.0637	1.9676			9.2	-79.6512	-78.7165	0.9348	2.0077
9.21	-78.8497	-80.9159	-2.0661	1.9676			9.21	-79.6427	-78.7067	0.936	2.0078
9.22	-78.8424	-80.9109	-2.0685	1.9676			9.22	-79.6342	-78.6968	0.9373	2.0078
9.23	-78.835	-80.906	-2.071	1.9675			9.23	-79.6256	-78.687	0.9386	2.0078
9.24	-78.8275	-80.901	-2.0734	1.9675			9.24	-79.6171	-78.6772	0.9399	2.0078
9.25	-78.82	-80.896	-2.076	1.9675			9.25	-79.6085	-78.6673	0.9412	2.0078
9.26	-78.8125	-80.891	-2.0785	1.9674			9.26	-79.5999	-78.6574	0.9424	2.0078
9.27	-78.8049	-80.8859	-2.0811	1.9674			9.27	-79.5912	-78.6476	0.9437	2.0078
9.28	-78.7972	-80.8809	-2.0836	1.9674			9.28	-79.5826	-78.6377	0.9449	2.0079
9.29	-78.7895	-80.8758	-2.0863	1.9674			9.29	-79.5739	-78.6278	0.9462	2.0079
9.3	-78.7818	-80.8707	-2.0889	1.9673			9.3	-79.5652	-78.6178	0.9474	2.0079
9.31	-78.774	-80.8655	-2.0916	1.9673			9.31	-79.5565	-78.6079	0.9486	2.0079
9.32	-78.7661	-80.8604	-2.0943	1.9673			9.32	-79.5478	-78.598	0.9499	2.0079
9.33	-78.7582	-80.8552	-2.097	1.9672			9.33	-79.5391	-78.588	0.9511	2.0079
9.34	-78.7503	-80.85	-2.0997	1.9672			9.34	-79.5303	-78.578	0.9523	2.008
9.35	-78.7423	-80.8448	-2.1025	1.9672			9.35	-79.5216	-78.568	0.9535	2.008
9.36	-78.7343	-80.8396	-2.1053	1.9671			9.36	-79.5128	-78.558	0.9547	2.008
9.37	-78.7263	-80.8344	-2.1081	1.9671			9.37	-79.504	-78.548	0.9559	2.008
9.38	-78.7182	-80.8291	-2.1109	1.967			9.38	-79.4952	-78.538	0.9571	2.008
9.39	-78.71	-80.8238	-2.1138	1.967			9.39	-79.4863	-78.528	0.9583	2.008
9.4	-78.7019	-80.8185	-2.1166	1.967			9.4	-79.4775	-78.518	0.9595	2.0081
9.41	-78.6937	-80.8132	-2.1195	1.9669			9.41	-79.4686	-78.5079	0.9607	2.0081
9.42	-78.6854	-80.8078	-2.1224	1.9669			9.42	-79.4597	-78.4978	0.9618	2.0081
9.43	-78.6771	-80.8025	-2.1253	1.9669			9.43	-79.4508	-78.4878	0.963	2.0081
9.44	-78.6688	-80.7971	-2.1283	1.9668			9.44	-79.4418	-78.4777	0.9642	2.0081
9.45	-78.6604	-80.7917	-2.1312	1.9668			9.45	-79.4329	-78.4676	0.9653	2.0081
9.46	-78.6521	-80.7862	-2.1342	1.9668			9.46	-79.4239	-78.4574	0.9665	2.0081
9.47	-78.6436	-80.7808	-2.1372	1.9667			9.47	-79.4149	-78.4473	0.9676	2.0082
9.48	-78.6352	-80.7753	-2.1402	1.9667			9.48	-79.4059	-78.4372	0.9687	2.0082
9.49	-78.6267	-80.7698	-2.1432	1.9666			9.49	-79.3969	-78.427	0.9699	2.0082
9.5	-78.6181	-80.7643	-2.1462	1.9666			9.5	-79.3879	-78.4169	0.971	2.0082
9.51	-78.6096	-80.7588	-2.1492	1.9666			9.51	-79.3788	-78.4067	0.9721	2.0082
9.52	-78.601	-80.7533	-2.1523	1.9665			9.52	-79.3698	-78.3965	0.9732	2.0082
9.53	-78.5924	-80.7477	-2.1553	1.9665			9.53	-79.3607	-78.3863	0.9743	2.0082
9.54	-78.5837	-80.7421	-2.1584	1.9665			9.54	-79.3516	-78.3761	0.9754	2.0083
9.55	-78.5751	-80.7365	-2.1615	1.9664			9.55	-79.3424	-78.3659	0.9765	2.0083
9.56	-78.5663	-80.7309	-2.1645	1.9664			9.56	-79.3333	-78.3557	0.9776	2.0083
9.57	-78.5576	-80.7252	-2.1676	1.9663			9.57	-79.3241	-78.3454	0.9787	2.0083
9.58	-78.5488	-80.7196	-2.1707	1.9663			9.58	-79.315	-78.3352	0.9798	2.0083
9.59	-78.54	-80.7139	-2.1738	1.9663			9.59	-79.3058	-78.3249	0.9808	2.0083
9.6	-78.5312	-80.7082	-2.177	1.9662			9.6	-79.2966	-78.3147	0.9819	2.0083
9.61	-78.5224	-80.7025	-2.1801	1.9662			9.61	-79.2873	-78.3044	0.9829	2.0084
9.62	-78.5135	-80.6967	-2.1832	1.9661			9.62	-79.2781	-78.2941	0.984	2.0084
9.63	-78.5046	-80.691	-2.1864	1.9661			9.63	-79.2688	-78.2838	0.985	2.0084
9.64	-78.4957	-80.6852	-2.1895	1.9661			9.64	-79.2595	-78.2735	0.9861	2.0084
9.65	-78.4867	-80.6794	-2.1927	1.966			9.65	-79.2502	-78.2631	0.9871	2.0084
9.66	-78.4777	-80.6735	-2.1958	1.966			9.66	-79.2409	-78.2528	0.9881	2.0084
9.67	-78.4687	-80.6677	-2.199	1.9659			9.67	-79.2316	-78.2425	0.9891	2.0084
9.68	-78.4597	-80.6618	-2.2021	1.9659			9.68	-79.2223	-78.2321	0.9902	2.0084
9.69	-78.4506	-80.656	-2.2053	1.9659			9.69	-79.2129	-78.2217	0.9912	2.0085
9.7	-78.4416	-80.65	-2.2085	1.9658			9.7	-79.2035	-78.2114	0.9922	2.0085
9.71	-78.4325	-80.6441	-2.2117	1.9658			9.71	-79.1941	-78.201	0.9932	2.0085
9.72	-78.4233	-80.6382	-2.2148	1.9657			9.72	-79.1847	-78.1906	0.9941	2.0085
9.73	-78.4142	-80.6322	-2.218	1.9657			9.73	-79.1753	-78.1802	0.9951	2.0085
9.74	-78.405	-80.6262	-2.2212	1.9657			9.74	-79.1658	-78.1697	0.9961	2.0085
9.75	-78.3958	-80.6202	-2.2244	1.9656			9.75	-79.1564	-78.1593	0.9971	2.0085
9.76	-78.3866	-80.6142	-2.2276	1.9656			9.76	-79.1469	-78.1489	0.998	2.0085
9.77	-78.3774	-80.6082	-2.2308	1.9655			9.77	-79.1374	-78.1384	0.999	2.0086
9.78	-78.3681	-80.6021	-2.234	1.9655			9.78	-79.1279	-78.128	0.9999	2.0086
9.79	-78.3589	-80.596	-2.2372	1.9655			9.79	-79.1184	-78.1175	1.0009	2.0086
9.8	-78.3496	-80.5899	-2.2404	1.9654			9.8	-79.1088	-78.107	1.0018	2.0086
9.81	-78.3403	-80.5838	-2.2436	1.9654			9.81	-79.0993	-78.0965	1.0027	2.0086
9.82	-78.3309	-80.5777	-2.2467	1.9653			9.82	-79.0897	-78.086	1.0036	2.0086
9.83	-78.3216	-80.5715	-2.2499	1.9653			9.83	-79.0801	-78.0755	1.0046	2.0086
9.84	-78.3122	-80.5653	-2.2531	1.9653			9.84	-79.0705	-78.065	1.0055	2.0086
9.85	-78.3028	-80.5591	-2.2563	1.9652			9.85	-79.0608	-78.0545	1.0064	2.0087
9.86	-78.2934	-80.5529	-2.2595	1.9652			9.86	-79.0512	-78.044	1.0073	2.0087
9.87	-78.2839	-80.5467	-2.2627	1.9651			9.87	-79.0415	-78.0334	1.0081	2.0087
9.88	-78.2745	-80.5404	-2.2659	1.9651			9.88	-79.0319	-78.0229	1.009	2.0087
9.89	-78.265	-80.5341	-2.2691	1.9651			9.89	-79.0222	-78.0123	1.0099	2.0087
9.9	-78.2555	-80.5278	-2.2723	1.965			9.9	-79.0125	-78.0017	1.0108	2.0087
9.91	-78.246	-80.5215	-2.2754	1.965			9.91	-79.0028	-77.9911	1.0116	2.0087
9.92	-78.2365	-80.5151	-2.2786	1.9649			9.92	-78.993	-77.9805	1.0125	2.0087
9.93	-78.227	-80.5088	-2.2818	1.9649			9.93	-78.9833	-77.9699	1.0133	2.0087
9.94	-78.2174	-80.5024	-2.285	1.9649			9.94	-78.9735	-77.9593	1.0142	2.0088
9.95	-78.2079	-80.496	-2.2881	1.9648			9.95	-78.9637	-77.9487	1.015	2.0088
9.96	-78.1983	-80.4896	-2.2913	1.9648			9.96	-78.9539	-77.9381	1.0158	2.0088
9.97	-78.1887	-80.4831	-2.2945	1.9648			9.97	-78.9441	-77.9275	1.0167	2.0088
9.98	-78.179	-80.4767	-2.2976	1.9647			9.98	-78.9343	-77.9168	1.0175	2.0088
9.99	-78.1694	-80.4702	-2.3008	1.9647			9.99	-78.9244	-77.9062	1.0183	2.0088
10	-78.1598	-80.4637	-2.3039				10	-78.9146	-77.8955	1.0191

## Sheet: Fig 6
t	Iext	V1	V2	Vj	gj	<---Fig 6A-a	Fig 6A-b--->		V1	V2	Vj	gj		Fig 6B--->		Iext	gj (pc2c1=0.001)	gj (pc2c1=0.0001)
0	0	-70	-70	0	2				-70	-70	0	2				0	2	2
0.5	0	-69.9999	-69.9999	0	2				-69.9999	-69.9999	0	2				0	2	2
1	0	-69.9997	-69.9997	0	2				-69.9997	-69.9997	0	2				0	2	2
1.5	0	-69.9996	-69.9996	0	2				-69.9996	-69.9996	0	2				0	2	2
2	0	-69.9996	-69.9996	0	2				-69.9996	-69.9996	0	2				0	2	2
2.5	0	-69.9995	-69.9995	0	2				-69.9995	-69.9995	0	2				0	2	2
3	0	-69.9995	-69.9995	0	2				-69.9995	-69.9995	0	2				0	2	2
3.5	0	-69.9995	-69.9995	0	2				-69.9995	-69.9995	0	2				0	2	2
4	0	-69.9994	-69.9994	0	2				-69.9994	-69.9994	0	2				0	2	2
4.5	0	-69.9995	-69.9995	0	2				-69.9995	-69.9995	0	2				0	2	2
5	0	-69.9995	-69.9995	0	2				-69.9995	-69.9995	0	2				0	2	2
5.5	0	-69.9995	-69.9995	0	2				-69.9995	-69.9995	0	2				0	2	2
6	0	-69.9995	-69.9995	0	2				-69.9995	-69.9995	0	2				0	2	2
6.5	0	-69.9996	-69.9996	0	2				-69.9996	-69.9996	0	2				0	2	2
7	0	-69.9996	-69.9996	0	2				-69.9996	-69.9996	0	2				0	2	2
7.5	0	-69.9996	-69.9996	0	2				-69.9996	-69.9996	0	2				0	2	2
8	0	-69.9997	-69.9997	0	2				-69.9997	-69.9997	0	2				0	2	2
8.5	0	-69.9997	-69.9997	0	2				-69.9997	-69.9997	0	2				0	2	2
9	0	-69.9997	-69.9997	0	2				-69.9997	-69.9997	0	2				0	2	2
9.5	0	-69.9997	-69.9997	0	2				-69.9997	-69.9997	0	2				0	2	2
10	0	-69.9997	-69.9997	0	2				-69.9997	-69.9997	0	2				0	2	2
10.5	0	-69.9998	-69.9998	0	2				-69.9998	-69.9998	0	2				0	2	2
11	0	-69.9998	-69.9998	0	2				-69.9998	-69.9998	0	2				0	2	2
11.5	0	-69.9998	-69.9998	0	2				-69.9998	-69.9998	0	2				0	2	2
12	0	-69.9998	-69.9998	0	2				-69.9998	-69.9998	0	2				0	2	2
12.5	0	-69.9998	-69.9998	0	2				-69.9998	-69.9998	0	2				0	2	2
13	0	-69.9998	-69.9998	0	2				-69.9998	-69.9998	0	2				0	2	2
13.5	0	-69.9998	-69.9998	0	2				-69.9998	-69.9998	0	2				0	2	2
14	0	-69.9998	-69.9998	0	2				-69.9998	-69.9998	0	2				0	2	2
14.5	0	-69.9998	-69.9998	0	2				-69.9998	-69.9998	0	2				0	2	2
15	0	-69.9997	-69.9997	0	2				-69.9997	-69.9997	0	2				0	2	2
15.5	0	-69.9997	-69.9997	0	2				-69.9997	-69.9997	0	2				0	2	2
16	0	-69.9997	-69.9997	0	2				-69.9997	-69.9997	0	2				0	2	2
16.5	0	-69.9997	-69.9997	0	2				-69.9997	-69.9997	0	2				0	2	2
17	0	-69.9997	-69.9997	0	2				-69.9997	-69.9997	0	2				0	2	2
17.5	0	-69.9997	-69.9997	0	2				-69.9997	-69.9997	0	2				0	2	2
18	0	-69.9997	-69.9997	0	2				-69.9997	-69.9997	0	2				0	2	2
18.5	0	-69.9997	-69.9997	0	2				-69.9997	-69.9997	0	2				0	2	2
19	0	-69.9997	-69.9997	0	2				-69.9997	-69.9997	0	2				0	2	2
19.5	0	-69.9997	-69.9997	0	2				-69.9997	-69.9997	0	2				0	2	2
20	0	-69.9997	-69.9997	0	2				-69.9997	-69.9997	0	2				0	2	2
20.5	0	-69.9997	-69.9997	0	2				-69.9997	-69.9997	0	2				0	2	2
21	0	-69.9997	-69.9997	0	2				-69.9997	-69.9997	0	2				0	2	2
21.5	0	-69.9997	-69.9997	0	2				-69.9997	-69.9997	0	2				0	2	2
22	0	-69.9997	-69.9997	0	2				-69.9997	-69.9997	0	2				0	2	2
22.5	0	-69.9997	-69.9997	0	2				-69.9997	-69.9997	0	2				0	2	2
23	0	-69.9997	-69.9997	0	2				-69.9997	-69.9997	0	2				0	2	2
23.5	0	-69.9997	-69.9997	0	2				-69.9997	-69.9997	0	2				0	2	2
24	0	-69.9997	-69.9997	0	2				-69.9997	-69.9997	0	2				0	2	2
24.5	0	-69.9997	-69.9997	0	2				-69.9997	-69.9997	0	2				0	2	2
25	0	-69.9997	-69.9997	0	2				-69.9997	-69.9997	0	2				0	2	2
25.5	0	-69.9997	-69.9997	0	2				-69.9997	-69.9997	0	2				0	2	2
26	0	-69.9997	-69.9997	0	2				-69.9997	-69.9997	0	2				0	2	2
26.5	0	-69.9997	-69.9997	0	2				-69.9997	-69.9997	0	2				0	2	2
27	0	-69.9997	-69.9997	0	2				-69.9997	-69.9997	0	2				0	2	2
27.5	0	-69.9997	-69.9997	0	2				-69.9997	-69.9997	0	2				0	2	2
28	0	-69.9997	-69.9997	0	2				-69.9997	-69.9997	0	2				0	2	2
28.5	0	-69.9997	-69.9997	0	2				-69.9997	-69.9997	0	2				0	2	2
29	0	-69.9997	-69.9997	0	2				-69.9997	-69.9997	0	2				0	2	2
29.5	0	-69.9997	-69.9997	0	2				-69.9997	-69.9997	0	2				0	2	2
30	0	-69.9997	-69.9997	0	2				-69.9997	-69.9997	0	2				0	2	2
30.5	0	-69.9997	-69.9997	0	2				-69.9997	-69.9997	0	2				0	2	2
31	0	-69.9997	-69.9997	0	2				-69.9997	-69.9997	0	2				0	2	2
31.5	0	-69.9997	-69.9997	0	2				-69.9997	-69.9997	0	2				0	2	2
32	0	-69.9997	-69.9997	0	2				-69.9997	-69.9997	0	2				0	2	2
32.5	0	-69.9997	-69.9997	0	2				-69.9997	-69.9997	0	2				0	2	2
33	0	-69.9997	-69.9997	0	2				-69.9997	-69.9997	0	2				0	2	2
33.5	0	-69.9997	-69.9997	0	2				-69.9997	-69.9997	0	2				0	2	2
34	0	-69.9997	-69.9997	0	2				-69.9997	-69.9997	0	2				0	2	2
34.5	0	-69.9997	-69.9997	0	2				-69.9997	-69.9997	0	2				0	2	2
35	0	-69.9997	-69.9997	0	2				-69.9997	-69.9997	0	2				0	2	2
35.5	0	-69.9997	-69.9997	0	2				-69.9997	-69.9997	0	2				0	2	2
36	0	-69.9997	-69.9997	0	2				-69.9997	-69.9997	0	2				0	2	2
36.5	0	-69.9997	-69.9997	0	2				-69.9997	-69.9997	0	2				0	2	2
37	0	-69.9997	-69.9997	0	2				-69.9997	-69.9997	0	2				0	2	2
37.5	0	-69.9997	-69.9997	0	2				-69.9997	-69.9997	0	2				0	2	2
38	0	-69.9997	-69.9997	0	2				-69.9997	-69.9997	0	2				0	2	2
38.5	0	-69.9997	-69.9997	0	2				-69.9997	-69.9997	0	2				0	2	2
39	0	-69.9997	-69.9997	0	2				-69.9997	-69.9997	0	2				0	2	2
39.5	0	-69.9997	-69.9997	0	2				-69.9997	-69.9997	0	2				0	2	2
40	0	-69.9997	-69.9997	0	2				-69.9997	-69.9997	0	2				0	2	2
40.5	0	-69.9997	-69.9997	0	2				-69.9997	-69.9997	0	2				0	2	2
41	0	-69.9997	-69.9997	0	2				-69.9997	-69.9997	0	2				0	2	2
41.5	0	-69.9997	-69.9997	0	2				-69.9997	-69.9997	0	2				0	2	2
42	0	-69.9997	-69.9997	0	2				-69.9997	-69.9997	0	2				0	2	2
42.5	0	-69.9997	-69.9997	0	2				-69.9997	-69.9997	0	2				0	2	2
43	0	-69.9997	-69.9997	0	2				-69.9997	-69.9997	0	2				0	2	2
43.5	0	-69.9997	-69.9997	0	2				-69.9997	-69.9997	0	2				0	2	2
44	0	-69.9997	-69.9997	0	2				-69.9997	-69.9997	0	2				0	2	2
44.5	0	-69.9997	-69.9997	0	2				-69.9997	-69.9997	0	2				0	2	2
45	0	-69.9997	-69.9997	0	2				-69.9997	-69.9997	0	2				0	2	2
45.5	0	-69.9997	-69.9997	0	2				-69.9997	-69.9997	0	2				0	2	2
46	0	-69.9997	-69.9997	0	2				-69.9997	-69.9997	0	2				0	2	2
46.5	0	-69.9997	-69.9997	0	2				-69.9997	-69.9997	0	2				0	2	2
47	0	-69.9997	-69.9997	0	2				-69.9997	-69.9997	0	2				0	2	2
47.5	0	-69.9997	-69.9997	0	2				-69.9997	-69.9997	0	2				0	2	2
48	0	-69.9997	-69.9997	0	2				-69.9997	-69.9997	0	2				0	2	2
48.5	0	-69.9997	-69.9997	0	2				-69.9997	-69.9997	0	2				0	2	2
49	0	-69.9997	-69.9997	0	2				-69.9997	-69.9997	0	2				0	2	2
49.5	0	-69.9997	-69.9997	0	2				-69.9997	-69.9997	0	2				0	2	2
50	0	-69.9997	-69.9997	0	2				-69.9997	-69.9997	0	2				0	2	2
50.5	0	-69.9997	-69.9997	0	2				-69.9997	-69.9997	0	2				0	2	2
51	0	-69.9997	-69.9997	0	2				-69.9997	-69.9997	0	2				0	2	2
51.5	0	-69.9997	-69.9997	0	2				-69.9997	-69.9997	0	2				0	2	2
52	0	-69.9997	-69.9997	0	2				-69.9997	-69.9997	0	2				0	2	2
52.5	0	-69.9997	-69.9997	0	2				-69.9997	-69.9997	0	2				0	2	2
53	0	-69.9997	-69.9997	0	2				-69.9997	-69.9997	0	2				0	2	2
53.5	0	-69.9997	-69.9997	0	2				-69.9997	-69.9997	0	2				0	2	2
54	0	-69.9997	-69.9997	0	2				-69.9997	-69.9997	0	2				0	2	2
54.5	0	-69.9997	-69.9997	0	2				-69.9997	-69.9997	0	2				0	2	2
55	0	-69.9997	-69.9997	0	2				-69.9997	-69.9997	0	2				0	2	2
55.5	0	-69.9997	-69.9997	0	2				-69.9997	-69.9997	0	2				0	2	2
56	0	-69.9997	-69.9997	0	2				-69.9997	-69.9997	0	2				0	2	2
56.5	0	-69.9997	-69.9997	0	2				-69.9997	-69.9997	0	2				0	2	2
57	0	-69.9997	-69.9997	0	2				-69.9997	-69.9997	0	2				0	2	2
57.5	0	-69.9997	-69.9997	0	2				-69.9997	-69.9997	0	2				0	2	2
58	0	-69.9997	-69.9997	0	2				-69.9997	-69.9997	0	2				0	2	2
58.5	0	-69.9997	-69.9997	0	2				-69.9997	-69.9997	0	2				0	2	2
59	0	-69.9997	-69.9997	0	2				-69.9997	-69.9997	0	2				0	2	2
59.5	0	-69.9997	-69.9997	0	2				-69.9997	-69.9997	0	2				0	2	2
60	0	-69.9997	-69.9997	0	2				-69.9997	-69.9997	0	2				0	2	2
60.5	0	-69.9997	-69.9997	0	2				-69.9997	-69.9997	0	2				0	2	2
61	0	-69.9997	-69.9997	0	2				-69.9997	-69.9997	0	2				0	2	2
61.5	0	-69.9997	-69.9997	0	2				-69.9997	-69.9997	0	2				0	2	2
62	0	-69.9997	-69.9997	0	2				-69.9997	-69.9997	0	2				0	2	2
62.5	0	-69.9997	-69.9997	0	2				-69.9997	-69.9997	0	2				0	2	2
63	0	-69.9997	-69.9997	0	2				-69.9997	-69.9997	0	2				0	2	2
63.5	0	-69.9997	-69.9997	0	2				-69.9997	-69.9997	0	2				0	2	2
64	0	-69.9997	-69.9997	0	2				-69.9997	-69.9997	0	2				0	2	2
64.5	0	-69.9997	-69.9997	0	2				-69.9997	-69.9997	0	2				0	2	2
65	0	-69.9997	-69.9997	0	2				-69.9997	-69.9997	0	2				0	2	2
65.5	0	-69.9997	-69.9997	0	2				-69.9997	-69.9997	0	2				0	2	2
66	0	-69.9997	-69.9997	0	2				-69.9997	-69.9997	0	2				0	2	2
66.5	0	-69.9997	-69.9997	0	2				-69.9997	-69.9997	0	2				0	2	2
67	0	-69.9997	-69.9997	0	2				-69.9997	-69.9997	0	2				0	2	2
67.5	0	-69.9997	-69.9997	0	2				-69.9997	-69.9997	0	2				0	2	2
68	0	-69.9997	-69.9997	0	2				-69.9997	-69.9997	0	2				0	2	2
68.5	0	-69.9997	-69.9997	0	2				-69.9997	-69.9997	0	2				0	2	2
69	0	-69.9997	-69.9997	0	2				-69.9997	-69.9997	0	2				0	2	2
69.5	0	-69.9997	-69.9997	0	2				-69.9997	-69.9997	0	2				0	2	2
70	0	-69.9997	-69.9997	0	2				-69.9997	-69.9997	0	2				0	2	2
70.5	0	-69.9997	-69.9997	0	2				-69.9997	-69.9997	0	2				0	2	2
71	0	-69.9997	-69.9997	0	2				-69.9997	-69.9997	0	2				0	2	2
71.5	0	-69.9997	-69.9997	0	2				-69.9997	-69.9997	0	2				0	2	2
72	0	-69.9997	-69.9997	0	2				-69.9997	-69.9997	0	2				0	2	2
72.5	0	-69.9997	-69.9997	0	2				-69.9997	-69.9997	0	2				0	2	2
73	0	-69.9997	-69.9997	0	2				-69.9997	-69.9997	0	2				0	2	2
73.5	0	-69.9997	-69.9997	0	2				-69.9997	-69.9997	0	2				0	2	2
74	0	-69.9997	-69.9997	0	2				-69.9997	-69.9997	0	2				0	2	2
74.5	0	-69.9997	-69.9997	0	2				-69.9997	-69.9997	0	2				0	2	2
[truncated: 29,850 more rows]

## Sheet: Fig 8
Fig 8A--->	Vj	gj		Fig 8B--->	t	Iext	V1	V2	Vj	gj		Fig 8C--->	V1	V2	Vj	gj
[truncated: 40,001 more rows]

[truncated: 1 more sheets: Fig 9]
