# Supplementary material for: Functional asymmetry and plasticity of electrical synapses interconnecting neurons through a 36-state model of gap junction channel gating
Source: PLoS Comput Biol. 2017 Apr 6;13(4):e1005464. doi: 10.1371/journal.pcbi.1005464 (PMC5398722; doi:10.1371/journal.pcbi.1005464)
Supplement: S2 Dataset — (XLSX) [file pcbi.1005464.s006.xlsx]

## Sheet: Fig 7A
t, ms	Ij, pA	Vj, mV	gj, nS
0	-3.418	-0.0839	NaN
0.0002	-7.69	0.0381	NaN
0.0004	-2.32	0.0534	NaN
0.0006	1.648	0.1144	NaN
0.0008	-2.686	0.0534	NaN
0.001	-3.54	0.0916	NaN
0.0012	7.508	0.0687	NaN
0.0014	5.004	0.0687	NaN
0.0016	8.666	0.0458	NaN
0.0018	-1.464	0.061	NaN
0.002	-2.99	0.0305	NaN
0.0022	-4.822	0.0229	NaN
0.0024	5.92	0.0381	NaN
0.0026	1.22	0.0153	NaN
0.0028	1.098	0.0076	NaN
0.003	-2.686	-0.1373	NaN
0.0032	2.564	-0.1831	NaN
0.0034	-2.93	-0.1602	NaN
0.0036	0.794	-0.061	NaN
0.0038	-4.028	0.0992	NaN
0.004	-2.746	0.061	NaN
0.0042	12.39	0.0305	NaN
0.0044	4.028	0.0687	NaN
0.0046	-4.76	0.061	NaN
0.0048	0.184	0.0305	NaN
0.005	0.55	0.0381	NaN
0.0052	-2.014	0.0458	NaN
0.0054	-4.944	0.0534	NaN
0.0056	4.7	0.0229	NaN
0.0058	1.038	-0.0076	NaN
0.006	6.348	-0.0229	NaN
0.0062	7.752	-0.0229	NaN
0.0064	2.868	-0.0534	NaN
0.0066	-0.794	-0.1831	NaN
0.0068	7.142	-0.1602	NaN
0.007	2.502	-0.145	NaN
0.0072	-4.09	-0.0229	NaN
0.0074	-2.442	0.061	NaN
0.0076	5.004	0.0534	NaN
0.0078	0.244	0.0534	NaN
0.008	0.244	0.0458	NaN
0.0082	7.63	0.0153	NaN
0.0084	0.244	0.0229	NaN
0.0086	3.296	0.0687	NaN
0.0088	5.86	0.0381	NaN
0.009	-5.066	-0.0076	NaN
0.0092	2.564	-0.0153	NaN
0.0094	-1.16	-0.0229	NaN
0.0096	2.136	-0.0381	NaN
0.0098	0.428	-0.0458	NaN
0.01	-4.09	-0.0305	NaN
0.0102	1.098	-0.1984	NaN
0.0104	9.4	-0.1984	NaN
0.0106	-6.714	-0.1526	NaN
0.0108	7.142	-0.0381	NaN
0.011	-11.596	0.0076	NaN
0.0112	-0.61	0.0229	NaN
0.0114	2.99	0.061	NaN
0.0116	-7.264	0.0534	NaN
0.0118	-2.564	0.0458	NaN
0.012	3.052	0.0763	NaN
0.0122	5.738	0.0381	NaN
0.0124	-2.136	0.0305	NaN
0.0126	1.16	0	NaN
0.0128	-3.602	0	NaN
0.013	5.004	0.0381	NaN
0.0132	1.832	0	NaN
0.0134	-5.982	0.0305	NaN
0.0136	5.004	0	NaN
0.0138	-5.126	-0.1602	NaN
0.014	-8.972	-0.1831	NaN
0.0142	7.446	-0.1678	NaN
0.0144	1.708	-0.0687	NaN
0.0146	-6.348	0.0534	NaN
0.0148	1.038	0.0687	NaN
0.015	-0.488	0.0839	NaN
0.0152	-4.334	0.061	NaN
0.0154	-1.708	0.0763	NaN
0.0156	-5.738	0.0534	NaN
0.0158	2.564	0.0763	NaN
0.016	-3.906	0.0534	NaN
0.0162	0.244	0.0763	NaN
0.0164	1.526	0.0305	NaN
0.0166	0.55	0.0153	NaN
0.0168	4.272	0.0229	NaN
0.017	-3.052	0.0229	NaN
0.0172	1.708	0.0076	NaN
0.0174	0.306	-0.1068	NaN
0.0176	-3.662	-0.1755	NaN
0.0178	8.24	-0.145	NaN
0.018	-1.892	-0.1144	NaN
0.0182	-12.084	0.061	NaN
0.0184	-4.944	0.0534	NaN
0.0186	-5.86	0.0229	NaN
0.0188	5.92	0.0458	NaN
0.019	-3.112	0.0153	NaN
0.0192	4.09	0.0153	NaN
0.0194	5.004	0.0305	NaN
0.0196	-8.118	0.0534	NaN
0.0198	-4.76	0.0458	NaN
0.02	1.22	0.0153	NaN
0.0202	-2.014	0.0229	NaN
0.0204	-5.188	-0.0076	NaN
0.0206	-7.63	0	NaN
0.0208	-6.836	0.0381	NaN
0.021	4.516	-0.0305	NaN
0.0212	4.638	-0.1526	NaN
0.0214	5.372	-0.1373	NaN
0.0216	1.648	-0.1297	NaN
0.0218	-9.46	0.0229	NaN
0.022	12.696	0.0687	NaN
0.0222	3.234	0.0458	NaN
0.0224	-3.54	0.0534	NaN
0.0226	-0.366	0.0916	NaN
0.0228	0.732	0.0763	NaN
0.023	-4.456	0.0839	NaN
0.0232	2.868	0.0687	NaN
0.0234	-0.428	0.0534	NaN
0.0236	-5.372	0	NaN
0.0238	-4.456	0.0381	NaN
0.024	1.832	0.0229	NaN
0.0242	-9.644	0.0076	NaN
0.0244	1.404	0.0458	NaN
0.0246	2.746	-0.0534	NaN
0.0248	-9.216	-0.206	NaN
0.025	9.888	-0.1373	NaN
0.0252	1.098	-0.1068	NaN
0.0254	-2.808	0.0153	NaN
0.0256	2.014	0.0153	NaN
0.0258	5.126	0.0458	NaN
0.026	4.212	0.0687	NaN
0.0262	-1.708	0.0381	NaN
0.0264	-0.306	0.061	NaN
0.0266	-8.484	0.0534	NaN
0.0268	-3.784	0.0076	NaN
0.027	0.306	0.0381	NaN
0.0272	-0.244	0.0153	NaN
0.0274	-4.578	0.0381	NaN
0.0276	-4.394	0.0305	NaN
0.0278	3.48	0.0076	NaN
0.028	-2.564	0.0153	NaN
0.0282	11.962	-0.1373	NaN
0.0284	3.234	-0.206	NaN
0.0286	-2.808	-0.1907	NaN
0.0288	-2.624	-0.1297	NaN
0.029	8.972	0.0229	NaN
0.0292	0.184	0.0687	NaN
0.0294	2.746	0.0305	NaN
0.0296	5.126	0.0076	NaN
0.0298	0.916	0.0381	NaN
0.03	1.22	0.0458	NaN
0.0302	-0.672	0.0153	NaN
0.0304	3.234	0.0153	NaN
0.0306	7.996	0	NaN
0.0308	7.08	0.0076	NaN
0.031	-6.714	-0.0229	NaN
0.0312	-4.212	-0.0305	NaN
0.0314	-8.79	-0.0153	NaN
0.0316	1.954	-0.0458	NaN
0.0318	2.564	-0.1373	NaN
0.032	1.282	-0.1831	NaN
0.0322	-11.474	-0.1526	NaN
0.0324	-0.916	-0.1144	NaN
0.0326	-4.334	0.0992	NaN
0.0328	-2.746	0.061	NaN
0.033	-5.738	0.061	NaN
0.0332	-7.386	0.0229	NaN
0.0334	-3.418	0.0305	NaN
0.0336	3.234	0.0381	NaN
0.0338	1.832	0.0458	NaN
0.034	-2.32	0.0763	NaN
0.0342	-0.488	0.0687	NaN
0.0344	-2.808	0.0534	NaN
0.0346	-3.968	0.0153	NaN
0.0348	12.208	0	NaN
0.035	5.738	-0.0229	NaN
0.0352	0.366	0.0229	NaN
0.0354	-0.794	-0.0534	NaN
0.0356	-2.564	-0.1373	NaN
0.0358	0.55	-0.1526	NaN
0.036	-8.24	-0.1068	NaN
0.0362	6.408	0.0229	NaN
0.0364	1.526	0.0687	NaN
0.0366	-6.348	0.0534	NaN
0.0368	-3.418	0.0458	NaN
0.037	-1.586	0.0687	NaN
0.0372	-3.968	0.0458	NaN
0.0374	0.366	0.0687	NaN
0.0376	-1.16	0.0687	NaN
0.0378	2.746	0.0458	NaN
0.038	2.564	0.0381	NaN
0.0382	-0.61	0.0229	NaN
0.0384	-3.356	0	NaN
0.0386	2.686	-0.0305	NaN
0.0388	2.38	0.0381	NaN
0.039	1.954	-0.0153	NaN
0.0392	-2.686	-0.1984	NaN
0.0394	-2.93	-0.1831	NaN
0.0396	-0.428	-0.1907	NaN
0.0398	-7.812	-0.061	NaN
0.04	1.16	0.0229	NaN
0.0402	2.624	0.0534	NaN
0.0404	4.028	0.0763	NaN
0.0406	-7.202	0.061	NaN
0.0408	-5.798	0.0916	NaN
0.041	1.038	0.0229	NaN
0.0412	5.066	0.0229	NaN
0.0414	-6.226	0.0458	NaN
0.0416	3.784	0.0534	NaN
0.0418	-3.48	0.0763	NaN
0.042	-2.564	0.0305	NaN
0.0422	5.31	0.0534	NaN
0.0424	6.896	0.0229	NaN
0.0426	2.076	-0.0076	NaN
0.0428	1.526	-0.1831	NaN
0.043	-4.516	-0.1755	NaN
0.0432	-6.53	-0.1526	NaN
0.0434	1.77	-0.0229	NaN
0.0436	1.708	0.0839	NaN
0.0438	3.602	0.061	NaN
0.044	-4.944	0.0534	NaN
0.0442	-9.888	0.061	NaN
0.0444	2.502	0.0305	NaN
0.0446	6.408	0.0305	NaN
0.0448	0.306	0.0305	NaN
0.045	-4.272	0.0534	NaN
0.0452	-0.672	0.0229	NaN
0.0454	6.226	0.0305	NaN
0.0456	3.968	0	NaN
0.0458	-0.184	0	NaN
0.046	-4.334	-0.0153	NaN
0.0462	-0.184	-0.0534	NaN
0.0464	3.418	-0.1831	NaN
0.0466	-3.112	-0.1526	NaN
0.0468	-8.3	-0.1144	NaN
0.047	7.202	0.0076	NaN
0.0472	-5.25	0.0458	NaN
0.0474	1.954	0.0076	NaN
0.0476	2.258	0.0153	NaN
0.0478	-8.85	0.0305	NaN
0.048	-7.324	0.0458	NaN
0.0482	-0.916	0.0381	NaN
0.0484	7.324	0.0305	NaN
0.0486	9.278	0.0229	NaN
0.0488	-10.376	0.0076	NaN
0.049	-8.24	-0.0381	NaN
0.0492	-2.136	-0.0381	NaN
0.0494	4.638	-0.0381	NaN
0.0496	-0.854	-0.0229	NaN
0.0498	-3.662	-0.061	NaN
0.05	3.906	-0.1984	NaN
0.0502	-6.714	-0.1831	NaN
0.0504	10.682	-0.1602	NaN
0.0506	-4.516	-0.0381	NaN
0.0508	-1.464	-0.0076	NaN
0.051	0.672	0.0229	NaN
0.0512	1.038	0.0305	NaN
0.0514	1.098	0.0305	NaN
0.0516	-2.258	0.0458	NaN
0.0518	-4.09	0.0916	NaN
0.052	-5.494	0.0687	NaN
0.0522	-9.766	0.0458	NaN
0.0524	-5.126	0.0381	NaN
0.0526	-1.342	0.0305	NaN
0.0528	-6.652	0	NaN
0.053	4.882	-0.0076	NaN
0.0532	-2.502	0.0153	NaN
0.0534	-4.09	0.0229	NaN
0.0536	-5.494	-0.1602	NaN
0.0538	3.48	-0.145	NaN
0.054	-12.878	-0.145	NaN
0.0542	3.784	-0.061	NaN
0.0544	2.868	0.0381	NaN
0.0546	2.99	0.0534	NaN
0.0548	6.408	0.0916	NaN
0.055	0.366	0.061	NaN
0.0552	5.982	0.0839	NaN
0.0554	0.794	0.0687	NaN
0.0556	5.738	0.061	NaN
0.0558	-0.61	0.0305	NaN
0.056	-5.86	0.061	NaN
0.0562	2.502	0.0381	NaN
0.0564	-2.442	0.0305	NaN
0.0566	-4.7	0.061	NaN
0.0568	-1.464	0.0305	NaN
0.057	-3.784	0	NaN
0.0572	3.846	-0.0458	NaN
0.0574	2.99	-0.1755	NaN
0.0576	3.846	-0.1526	NaN
0.0578	-0.428	-0.0992	NaN
0.058	1.77	0.0458	NaN
0.0582	-1.098	0.0916	NaN
0.0584	-9.948	0.0534	NaN
0.0586	-7.508	0.0381	NaN
0.0588	-8.728	0.061	NaN
0.059	3.052	0.0458	NaN
0.0592	5.432	0.0381	NaN
0.0594	-5.86	0.0305	NaN
0.0596	0.366	0.061	NaN
0.0598	-10.376	0.0381	NaN
0.06	-1.832	0.0534	NaN
0.0602	4.334	0.0305	NaN
0.0604	-1.526	0.0153	NaN
0.0606	-1.22	0	NaN
0.0608	-0.122	-0.0458	NaN
0.061	3.296	-0.1755	NaN
0.0612	-0.794	-0.1221	NaN
0.0614	3.906	-0.0916	NaN
0.0616	-0.916	0.0381	NaN
0.0618	1.404	0.0687	NaN
0.062	-4.15	0.0534	NaN
0.0622	-0.366	0.0763	NaN
0.0624	4.578	0.0534	NaN
0.0626	0.244	0.0763	NaN
0.0628	0.062	0.0916	NaN
0.063	-1.526	0.0916	NaN
0.0632	2.014	0.0534	NaN
0.0634	-1.832	0.0381	NaN
0.0636	-5.798	0.0381	NaN
0.0638	3.234	-0.0076	NaN
0.064	-0.306	0.0153	NaN
0.0642	3.846	0.0229	NaN
0.0644	1.892	-0.0458	NaN
0.0646	6.408	-0.1831	NaN
0.0648	1.342	-0.1602	NaN
0.065	-2.99	-0.1297	NaN
0.0652	3.052	0.0381	NaN
0.0654	-4.456	0.0381	NaN
0.0656	-3.662	0.061	NaN
0.0658	-1.342	0.0305	NaN
0.066	-5.798	0.0381	NaN
0.0662	0.062	0.0687	NaN
0.0664	-0.794	0.0687	NaN
0.0666	6.958	0.0381	NaN
0.0668	1.832	0.0458	NaN
0.067	3.906	0.0076	NaN
0.0672	-3.602	-0.0076	NaN
0.0674	3.418	0.0153	NaN
0.0676	-1.22	0.0229	NaN
0.0678	2.868	0.0229	NaN
0.068	4.272	-0.1221	NaN
0.0682	-3.112	-0.1907	NaN
0.0684	1.342	-0.1907	NaN
0.0686	6.652	-0.0916	NaN
0.0688	-1.16	0.0076	NaN
0.069	6.958	0.0458	NaN
0.0692	-7.386	0.0534	NaN
0.0694	-3.48	0.0153	NaN
0.0696	-4.7	0.0381	NaN
0.0698	9.216	0.0076	NaN
0.07	0.428	0.0381	NaN
0.0702	-2.076	0.0153	NaN
0.0704	18.31	0.0076	NaN
0.0706	4.272	0.0153	NaN
0.0708	8.728	-0.0229	NaN
0.071	-9.522	-0.0381	NaN
0.0712	-6.774	-0.0076	NaN
0.0714	10.132	-0.0229	NaN
0.0716	7.752	-0.1068	NaN
0.0718	1.526	-0.1984	NaN
0.072	2.502	-0.1907	NaN
0.0722	-4.76	-0.1221	NaN
0.0724	1.892	0.0839	NaN
0.0726	-0.366	0.0992	NaN
0.0728	-4.456	0.0381	NaN
0.073	-2.686	0.0305	NaN
0.0732	-5.004	0.0458	NaN
0.0734	-6.592	0.0381	NaN
0.0736	3.784	0.0534	NaN
0.0738	4.822	0.0687	NaN
0.074	2.38	0.0992	NaN
0.0742	-1.954	0.0458	NaN
0.0744	13.672	0.0229	NaN
0.0746	-1.708	0.0076	NaN
0.0748	3.48	0	NaN
0.075	-2.746	-0.0076	NaN
0.0752	3.418	-0.0534	NaN
0.0754	2.686	-0.145	NaN
0.0756	0.55	-0.145	NaN
0.0758	1.954	-0.0763	NaN
0.076	-6.53	0	NaN
0.0762	6.53	0.0687	NaN
0.0764	-6.042	0.0763	NaN
0.0766	7.934	0.0534	NaN
0.0768	5.31	0.0763	NaN
0.077	7.142	0.0687	NaN
0.0772	5.126	0.061	NaN
0.0774	-0.61	0.0381	NaN
0.0776	4.394	0.0305	NaN
0.0778	16.784	0.0153	NaN
0.078	1.708	-0.0076	NaN
0.0782	1.892	-0.0076	NaN
0.0784	1.22	-0.0229	NaN
0.0786	-9.766	0.0153	NaN
0.0788	7.202	-0.0153	NaN
0.079	-0.244	-0.1907	NaN
0.0792	4.882	-0.1907	NaN
0.0794	-5.188	-0.1831	NaN
0.0796	3.356	-0.0763	NaN
0.0798	1.22	0.0076	NaN
0.08	1.404	0.0229	NaN
0.0802	-2.564	0.0458	NaN
0.0804	-10.192	0.061	NaN
0.0806	-11.658	0.0839	NaN
0.0808	-3.54	0.0763	NaN
0.081	4.882	0.0458	NaN
0.0812	8.118	0.0534	NaN
0.0814	-0.122	0.0534	NaN
0.0816	-1.526	0.0534	NaN
0.0818	-6.47	0.0153	NaN
0.082	-7.63	0.0687	NaN
0.0822	0.732	0.0458	NaN
0.0824	6.47	-0.0381	NaN
0.0826	-5.494	-0.145	NaN
0.0828	4.028	-0.1602	NaN
0.083	-10.438	-0.1602	NaN
0.0832	3.234	-0.0458	NaN
0.0834	3.906	0.0763	NaN
0.0836	2.32	0.0534	NaN
0.0838	-7.996	0.0381	NaN
0.084	3.356	0.0687	NaN
0.0842	3.052	0.061	NaN
0.0844	-4.638	0.0381	NaN
0.0846	5.004	0.0458	NaN
0.0848	-2.014	0.0381	NaN
0.085	5.494	0.0305	NaN
0.0852	0.61	0.0381	NaN
0.0854	-8.24	0.0229	NaN
0.0856	5.432	0.0153	NaN
0.0858	-0.61	0	NaN
0.086	-4.578	-0.0458	NaN
0.0862	-3.724	-0.206	NaN
0.0864	3.418	-0.1831	NaN
0.0866	-2.258	-0.1221	NaN
0.0868	-3.418	0	NaN
0.087	-8.544	0.0458	NaN
0.0872	-3.846	0.0305	NaN
0.0874	2.502	0.0534	NaN
0.0876	-9.4	0.0305	NaN
0.0878	6.164	0.0153	NaN
0.088	-4.212	0.0305	NaN
0.0882	-0.306	0.0763	NaN
0.0884	-0.55	0.0381	NaN
0.0886	-11.414	0.0153	NaN
0.0888	-3.724	-0.0076	NaN
0.089	-0.488	-0.0687	NaN
0.0892	3.54	0	NaN
0.0894	-0.306	-0.0458	NaN
0.0896	-8.362	-0.0839	NaN
0.0898	0.854	-0.1907	NaN
0.09	-0.732	-0.2289	NaN
0.0902	2.076	-0.145	NaN
0.0904	4.822	-0.0153	NaN
0.0906	3.296	0	NaN
0.0908	2.93	0	NaN
0.091	-7.63	0.0153	NaN
0.0912	-10.254	0.0153	NaN
0.0914	-5.982	0.0305	NaN
0.0916	-6.042	0.0534	NaN
0.0918	-1.832	0.0458	NaN
0.092	0.672	0.0381	NaN
0.0922	-9.522	0.0381	NaN
0.0924	3.784	0.0229	NaN
0.0926	-1.586	0.0076	NaN
0.0928	-2.136	0	NaN
0.093	2.502	0.0076	NaN
0.0932	-5.676	-0.0305	NaN
0.0934	-7.324	-0.1831	NaN
0.0936	0.306	-0.1755	NaN
0.0938	-0.306	-0.145	NaN
0.094	5.372	-0.0458	NaN
0.0942	3.54	0.0076	NaN
0.0944	-3.418	0.0458	NaN
0.0946	-1.098	0.061	NaN
0.0948	-1.77	0.0916	NaN
0.095	3.112	0.061	NaN
0.0952	-0.122	0.061	NaN
0.0954	-1.404	0.0381	NaN
0.0956	0.122	0.0381	NaN
0.0958	4.15	0.0381	NaN
0.096	0.366	0.0534	NaN
0.0962	-0.122	0.0229	NaN
0.0964	-5.066	0.0381	NaN
0.0966	-7.446	0.0458	NaN
0.0968	-10.56	0	NaN
0.097	5.004	-0.0916	NaN
0.0972	7.202	-0.1602	NaN
0.0974	0.184	-0.1526	NaN
0.0976	3.356	-0.0992	NaN
0.0978	1.648	0.0687	NaN
0.098	1.22	0.0458	NaN
0.0982	1.708	0.0763	NaN
0.0984	-3.052	0.0305	NaN
0.0986	0.244	0.0305	NaN
0.0988	-2.502	0.0153	NaN
0.099	1.892	0.0076	NaN
0.0992	7.142	0.0153	NaN
0.0994	-2.442	0.0534	NaN
0.0996	2.076	0	NaN
0.0998	8.85	0.0305	NaN
0.1	0.366	0.0153	NaN
0.1002	-4.456	-0.0229	NaN
0.1004	-0.306	0	NaN
0.1006	-6.408	-0.0916	NaN
0.1008	-1.464	-0.1678	NaN
0.101	8.3	-0.1526	NaN
0.1012	3.602	-0.0839	NaN
0.1014	2.38	0.0916	NaN
0.1016	-1.22	0.061	NaN
0.1018	0.488	0.0534	NaN
0.102	0.61	0.0458	NaN
0.1022	0.61	0.0534	NaN
0.1024	1.892	0.061	NaN
0.1026	5.676	0.0763	NaN
0.1028	3.48	0.0916	NaN
0.103	-2.686	0.0381	NaN
0.1032	-7.568	0.0153	NaN
0.1034	6.592	0	NaN
0.1036	-10.07	0.0153	NaN
0.1038	1.16	0.0076	NaN
0.104	10.56	-0.0153	NaN
0.1042	5.188	-0.0839	NaN
0.1044	-2.198	-0.1831	NaN
0.1046	-0.488	-0.145	NaN
0.1048	6.774	-0.1144	NaN
0.105	2.198	0.0305	NaN
0.1052	-3.784	0.0458	NaN
0.1054	5.798	0.0305	NaN
0.1056	2.502	0.0305	NaN
0.1058	-12.756	0.0381	NaN
0.106	7.996	0.0687	NaN
0.1062	-5.31	0.0763	NaN
0.1064	3.112	0.0381	NaN
0.1066	-2.32	0.0305	NaN
0.1068	-1.404	0.0153	NaN
0.107	-1.832	0	NaN
0.1072	-3.784	-0.0229	NaN
0.1074	-1.098	0.0305	NaN
0.1076	-8.362	0.0076	NaN
0.1078	2.442	-0.145	NaN
0.108	2.564	-0.1755	NaN
0.1082	1.526	-0.1373	NaN
0.1084	2.686	-0.0763	NaN
0.1086	-5.616	0.0229	NaN
0.1088	3.602	0.0458	NaN
0.109	-0.61	0.0458	NaN
0.1092	0.244	0.0305	NaN
0.1094	-11.17	0.0458	NaN
0.1096	0.428	-0.0076	NaN
0.1098	-1.464	0	NaN
0.11	1.282	0.0458	NaN
0.1102	6.774	0.0229	NaN
0.1104	9.156	-0.0076	NaN
0.1106	4.944	-0.0229	NaN
0.1108	6.652	-0.0153	NaN
0.111	-15.38	-0.0381	NaN
0.1112	-7.02	-0.0381	NaN
0.1114	1.404	-0.1221	NaN
0.1116	0.184	-0.1907	NaN
0.1118	-4.822	-0.1678	NaN
0.112	3.846	-0.1221	NaN
0.1122	-7.08	0.0534	NaN
0.1124	3.48	0.0687	NaN
0.1126	5.798	0.0153	NaN
0.1128	6.286	0.0381	NaN
0.113	-1.892	0.0458	NaN
0.1132	6.104	0.0305	NaN
0.1134	7.446	0.061	NaN
0.1136	0.55	0.0534	NaN
0.1138	6.348	0.0687	NaN
0.114	-0.366	0.0458	NaN
0.1142	2.258	0.0305	NaN
0.1144	-0.184	0	NaN
0.1146	-9.338	0	NaN
0.1148	1.77	-0.0153	NaN
0.115	3.052	-0.0687	NaN
0.1152	-0.976	-0.1526	NaN
0.1154	4.7	-0.1526	NaN
0.1156	-10.192	-0.0839	NaN
0.1158	1.648	0.0534	NaN
0.116	2.564	0.0687	NaN
0.1162	3.602	0.0687	NaN
0.1164	-3.602	0.061	NaN
0.1166	-10.314	0.0534	NaN
0.1168	-5.004	0.061	NaN
0.117	6.042	0.0839	NaN
0.1172	11.474	0.0916	NaN
0.1174	-0.122	0.0534	NaN
0.1176	2.136	0.0381	NaN
0.1178	11.78	0.0153	NaN
0.118	7.142	0.0076	NaN
0.1182	-4.638	0	NaN
0.1184	-5.188	0.0076	NaN
0.1186	-8.118	-0.0305	NaN
0.1188	4.578	-0.206	NaN
0.119	-11.352	-0.1755	NaN
0.1192	2.198	-0.1602	NaN
0.1194	-1.16	-0.0153	NaN
0.1196	4.272	0.0153	NaN
0.1198	3.602	0.0305	NaN
0.12	-0.428	0.0534	NaN
0.1202	-15.93	0.0381	NaN
0.1204	3.174	0.061	NaN
0.1206	-3.356	0.0763	NaN
0.1208	-5.31	0.0534	NaN
0.121	0.428	0.0381	NaN
0.1212	1.098	0.0305	NaN
0.1214	-2.198	0.0458	NaN
0.1216	-1.708	0.0076	NaN
0.1218	5.004	0.0305	NaN
0.122	-2.258	0.061	NaN
0.1222	0.732	-0.0305	NaN
0.1224	-6.042	-0.1678	NaN
0.1226	-0.366	-0.1678	NaN
0.1228	-2.99	-0.145	NaN
0.123	-8.24	0	NaN
0.1232	1.342	0.061	NaN
0.1234	5.798	0.0763	NaN
0.1236	3.356	0.0381	NaN
0.1238	7.996	0.0687	NaN
0.124	2.38	0.0458	NaN
0.1242	5.982	0.0229	NaN
0.1244	-1.708	0.0305	NaN
0.1246	-4.944	0.0381	NaN
0.1248	-0.184	0.0229	NaN
0.125	-2.502	0.0229	NaN
0.1252	-1.892	0.0153	NaN
0.1254	6.286	-0.0153	NaN
0.1256	-3.356	0.0076	NaN
0.1258	-15.136	-0.0458	NaN
0.126	1.648	-0.2213	NaN
0.1262	-1.648	-0.1678	NaN
0.1264	0.672	-0.1221	NaN
0.1266	0.488	0.0153	NaN
0.1268	-1.954	0.0839	NaN
0.127	1.526	0.0381	NaN
0.1272	-5.738	0.0458	NaN
0.1274	-1.282	0.0534	NaN
0.1276	-2.076	0.0458	NaN
0.1278	4.15	0.0229	NaN
0.128	9.156	0.0305	NaN
0.1282	-0.244	0.0229	NaN
0.1284	-3.662	0	NaN
0.1286	-2.624	-0.0076	NaN
0.1288	-1.464	-0.0381	NaN
0.129	4.09	-0.0076	NaN
0.1292	3.906	0	NaN
0.1294	-2.624	-0.1068	NaN
0.1296	-4.882	-0.1755	NaN
0.1298	3.784	-0.2136	NaN
0.13	4.09	-0.1068	NaN
0.1302	2.624	0.0305	NaN
0.1304	9.644	0	NaN
0.1306	6.286	0.0229	NaN
0.1308	-3.418	0.0076	NaN
0.131	-0.428	0	NaN
0.1312	5.676	-0.0076	NaN
0.1314	0.732	0.061	NaN
0.1316	3.418	0.0763	NaN
0.1318	3.48	0.0381	NaN
0.132	-10.682	0.0229	NaN
0.1322	6.226	0.0153	NaN
0.1324	3.296	-0.0229	NaN
0.1326	-5.004	0	NaN
0.1328	1.586	0.0153	NaN
0.133	0.306	-0.0381	NaN
0.1332	0.062	-0.1755	NaN
0.1334	-0.428	-0.1678	NaN
0.1336	-1.342	-0.1526	NaN
0.1338	-1.16	-0.0229	NaN
0.134	5.066	0.0458	NaN
0.1342	0.488	0.0763	NaN
0.1344	-1.526	0.0687	NaN
0.1346	0.428	0.0687	NaN
0.1348	-1.77	0.061	NaN
0.135	2.014	0.0534	NaN
0.1352	-9.278	0.0534	NaN
0.1354	-3.174	0.061	NaN
0.1356	0.428	0.0458	NaN
0.1358	1.648	0.0458	NaN
0.136	4.09	0.0229	NaN
0.1362	2.746	0.0229	NaN
0.1364	-11.596	0.0305	NaN
0.1366	-4.456	-0.0229	NaN
0.1368	1.526	-0.1602	NaN
0.137	8.544	-0.1602	NaN
0.1372	-0.672	-0.1297	NaN
0.1374	-5.738	-0.0534	NaN
0.1376	9.094	0.0458	NaN
0.1378	8.484	0.0916	NaN
0.138	-3.174	0.061	NaN
0.1382	4.028	0.0534	NaN
0.1384	-5.92	0.0381	NaN
0.1386	2.076	0.0534	NaN
0.1388	7.386	0.0381	NaN
0.139	2.32	0.0229	NaN
0.1392	-4.09	0.061	NaN
0.1394	1.648	0.0153	NaN
0.1396	-5.126	0.0076	NaN
0.1398	5.004	0.0076	NaN
0.14	11.108	-0.0229	NaN
0.1402	-4.516	-0.0229	NaN
0.1404	1.282	-0.1221	NaN
0.1406	-9.338	-0.1526	NaN
0.1408	-10.192	-0.1373	NaN
0.141	10.864	-0.0229	NaN
0.1412	5.86	0.0839	NaN
0.1414	14.344	0.0458	NaN
0.1416	-0.366	0.061	NaN
0.1418	10.804	0.0687	NaN
0.142	9.582	0.0458	NaN
0.1422	-6.896	0.0763	NaN
0.1424	-5.31	0.0763	NaN
0.1426	7.996	0.061	NaN
0.1428	1.526	0.0381	NaN
0.143	1.892	0.0305	NaN
0.1432	-1.404	0.0305	NaN
0.1434	-3.234	-0.0229	NaN
0.1436	-1.526	0.0076	NaN
0.1438	6.164	-0.0153	NaN
0.144	6.53	-0.145	NaN
0.1442	-5.676	-0.1755	NaN
0.1444	-7.508	-0.1144	NaN
0.1446	4.212	-0.0458	NaN
0.1448	2.564	0.0381	NaN
0.145	0.672	0.061	NaN
0.1452	-2.686	0.0305	NaN
0.1454	5.31	0.0076	NaN
0.1456	0.976	0.0229	NaN
0.1458	7.446	0.0687	NaN
0.146	4.76	0.0763	NaN
0.1462	-3.662	0.0305	NaN
0.1464	0.184	0.0153	NaN
0.1466	1.708	-0.0229	NaN
0.1468	2.564	0.0076	NaN
0.147	7.752	0	NaN
0.1472	-1.16	0.0076	NaN
0.1474	2.868	0.0076	NaN
0.1476	-12.878	-0.1526	NaN
0.1478	0.244	-0.1602	NaN
0.148	-10.986	-0.1373	NaN
0.1482	-2.93	-0.0305	NaN
0.1484	6.348	0.0381	NaN
0.1486	5.86	0.0305	NaN
0.1488	7.508	0.0458	NaN
0.149	2.686	0.0153	NaN
0.1492	-6.592	0.0153	NaN
0.1494	8.79	0.0381	NaN
0.1496	1.464	0.0076	NaN
0.1498	-5.25	0.0305	NaN
0.15	2.32	-0.206	NaN
0.1502	-0.794	0.0076	NaN
0.1504	4.7	-0.0076	NaN
0.1506	3.724	-0.0153	NaN
0.1508	-1.832	-0.0076	NaN
0.151	-1.832	-0.061	NaN
0.1512	-0.306	-0.2136	NaN
0.1514	-9.766	-0.1984	NaN
0.1516	11.536	-0.1602	NaN
0.1518	0.306	-0.061	NaN
0.152	-0.916	0.0381	NaN
0.1522	-3.724	0.0839	NaN
0.1524	-3.906	0.0458	NaN
0.1526	-1.464	0.0381	NaN
0.1528	-0.184	0.0305	NaN
0.153	-0.184	0.0229	NaN
0.1532	-5.92	0.0305	NaN
0.1534	-2.808	0.0458	NaN
0.1536	-0.916	0.0458	NaN
0.1538	-5.432	0.0534	NaN
0.154	1.586	0.0229	NaN
0.1542	2.076	0	NaN
0.1544	4.212	0.0229	NaN
0.1546	-11.414	0.0076	NaN
0.1548	-0.976	-0.1144	NaN
0.155	-5.86	-0.1755	NaN
0.1552	3.54	-0.1526	NaN
0.1554	-5.004	-0.061	NaN
0.1556	4.212	0.0839	NaN
0.1558	-3.602	0.0534	NaN
0.156	-7.63	0.0839	NaN
0.1562	0.488	0.061	NaN
0.1564	2.99	0.0458	NaN
0.1566	-8.118	0.0763	NaN
0.1568	-1.954	0.0687	NaN
0.157	-3.174	0.0763	NaN
0.1572	6.774	0.0687	NaN
0.1574	-1.098	0.061	NaN
0.1576	2.38	0	NaN
0.1578	-4.212	0.0076	NaN
0.158	1.404	0	NaN
0.1582	-6.774	-0.0076	NaN
0.1584	0.976	-0.0687	NaN
0.1586	10.07	-0.1984	NaN
0.1588	-8.178	-0.1755	NaN
0.159	-0.488	-0.1373	NaN
0.1592	-1.954	0.0153	NaN
0.1594	5.188	0.0458	NaN
0.1596	-3.112	0.0381	NaN
0.1598	-5.982	0.0305	NaN
0.16	2.38	0.0381	NaN
0.1602	-2.258	0.0687	NaN
0.1604	-8.606	0.0763	NaN
0.1606	-2.99	0.061	NaN
0.1608	5.982	0.0381	NaN
0.161	5.86	0.0305	NaN
0.1612	9.766	0.0229	NaN
0.1614	-0.61	0.0305	NaN
0.1616	5.126	0.0381	NaN
0.1618	-6.226	0.0076	NaN
0.162	-5.372	-0.0381	NaN
0.1622	-4.394	-0.1755	NaN
0.1624	1.098	-0.1373	NaN
0.1626	-6.408	-0.1144	NaN
0.1628	-0.732	-0.0076	NaN
0.163	-4.822	0.0381	NaN
0.1632	0.244	0.0763	NaN
0.1634	1.282	0.0534	NaN
0.1636	2.746	0.0687	NaN
0.1638	0.55	0.0763	NaN
0.164	1.708	0.0458	NaN
0.1642	-2.32	0.0381	NaN
0.1644	0.732	0.0458	NaN
0.1646	5.554	0.0305	NaN
0.1648	1.526	0.0153	NaN
0.165	7.508	0.0153	NaN
0.1652	-9.216	0.0153	NaN
0.1654	-0.428	-0.0153	NaN
0.1656	-2.442	-0.0839	NaN
0.1658	-1.77	-0.2213	NaN
0.166	-9.094	-0.1755	NaN
0.1662	1.77	-0.0992	NaN
0.1664	0.794	0.0458	NaN
0.1666	-4.15	0.0763	NaN
0.1668	0	0.0381	NaN
0.167	-4.76	0.0381	NaN
0.1672	2.076	0.0381	NaN
0.1674	-8.972	0.0381	NaN
0.1676	4.882	0.0458	NaN
0.1678	3.784	0.061	NaN
0.168	4.212	0.0763	NaN
0.1682	-2.99	0.0381	NaN
0.1684	1.038	-0.0076	NaN
0.1686	-5.31	-0.0381	NaN
0.1688	-6.592	-0.0305	NaN
0.169	-2.502	-0.0229	NaN
0.1692	10.01	-0.1144	NaN
0.1694	7.02	-0.1678	NaN
0.1696	0.61	-0.1755	NaN
0.1698	12.452	-0.1144	NaN
0.17	-4.882	0.0687	NaN
0.1702	1.892	0.0458	NaN
0.1704	6.226	0.0381	NaN
0.1706	10.192	0.0076	NaN
0.1708	-0.976	0.0229	NaN
0.171	-6.836	0.0305	NaN
0.1712	-9.034	0.0534	NaN
0.1714	11.414	0.0763	NaN
0.1716	0.062	0.0305	NaN
0.1718	-0.306	0.0381	NaN
0.172	1.038	0.0153	NaN
0.1722	0.61	-0.0153	NaN
0.1724	4.638	-0.0305	NaN
0.1726	8.79	0	NaN
0.1728	2.624	-0.061	NaN
0.173	0.976	-0.1678	NaN
0.1732	-3.052	-0.1373	NaN
0.1734	-4.212	-0.1068	NaN
0.1736	-3.846	0.0076	NaN
0.1738	5.982	0.0305	NaN
0.174	1.22	0.0534	NaN
0.1742	1.77	0.0763	NaN
0.1744	-4.456	0.0687	NaN
0.1746	-6.896	0.0839	NaN
0.1748	4.394	0.0534	NaN
0.175	13.978	0.061	NaN
0.1752	-5.126	0.0916	NaN
0.1754	3.662	0.0305	NaN
0.1756	1.708	0.0381	NaN
0.1758	8.118	0.0153	NaN
0.176	2.136	0.0305	NaN
0.1762	-6.408	0.0458	NaN
0.1764	-4.394	-0.0153	NaN
0.1766	0.854	-0.145	NaN
0.1768	-6.286	-0.1526	NaN
0.177	0.916	-0.1526	NaN
0.1772	10.314	-0.0381	NaN
0.1774	0.062	0.0763	NaN
0.1776	3.54	0.0839	NaN
0.1778	7.386	0.0687	NaN
0.178	2.442	0.061	NaN
0.1782	-7.812	0.061	NaN
0.1784	-0.062	0.0153	NaN
0.1786	-3.356	0.0229	NaN
0.1788	-2.32	0.0305	NaN
0.179	7.508	0.0229	NaN
0.1792	-4.7	0.0305	NaN
0.1794	3.662	0.0381	NaN
0.1796	-6.164	0.0229	NaN
0.1798	-1.342	-0.0076	NaN
0.18	13.732	-0.0381	NaN
0.1802	-7.69	-0.145	NaN
0.1804	5.616	-0.1831	NaN
0.1806	-2.624	-0.1678	NaN
0.1808	-0.306	-0.0534	NaN
0.181	7.752	0.0992	NaN
0.1812	0.244	0.061	NaN
0.1814	-2.746	0.061	NaN
0.1816	3.784	0.0687	NaN
0.1818	4.7	0.0458	NaN
0.182	2.93	0.0763	NaN
0.1822	-1.464	0.0687	NaN
0.1824	-5.92	0.0763	NaN
0.1826	-5.86	0.0534	NaN
0.1828	4.578	0.0381	NaN
0.183	-4.394	0.0229	NaN
0.1832	7.812	0.0229	NaN
0.1834	5.004	0.0305	NaN
0.1836	-1.708	-0.0076	NaN
0.1838	7.386	-0.0839	NaN
0.184	4.334	-0.1907	NaN
0.1842	-8.422	-0.1068	NaN
0.1844	3.662	-0.0916	NaN
0.1846	-7.02	0.0229	NaN
0.1848	0	0.061	NaN
0.185	1.832	0.0381	NaN
0.1852	0.672	0.0458	NaN
0.1854	1.464	0.0763	NaN
0.1856	4.76	0.0839	NaN
0.1858	8.728	0.0763	NaN
0.186	4.028	0	NaN
0.1862	2.868	0.0381	NaN
0.1864	-5.738	0.0229	NaN
0.1866	-0.672	-0.0305	NaN
0.1868	6.958	0	NaN
0.187	5.86	0.0153	NaN
0.1872	-3.846	0.0153	NaN
0.1874	-3.662	-0.1297	NaN
0.1876	-0.854	-0.1678	NaN
0.1878	3.602	-0.1678	NaN
0.188	-3.602	-0.1144	NaN
0.1882	0.244	0.0458	NaN
0.1884	8.85	0	NaN
0.1886	9.948	0.0458	NaN
0.1888	0.854	0.0381	NaN
0.189	1.832	0.061	NaN
0.1892	-0.428	0.0458	NaN
0.1894	5.372	0	NaN
0.1896	-0.976	0.0076	NaN
0.1898	3.112	0.0229	NaN
0.19	-3.234	-0.0381	NaN
0.1902	1.954	-0.0153	NaN
0.1904	-0.976	-0.0076	NaN
0.1906	2.746	-0.0153	NaN
0.1908	12.512	-0.0534	NaN
0.191	-8.362	-0.1602	NaN
0.1912	-2.686	-0.206	NaN
0.1914	-6.714	-0.1678	NaN
0.1916	1.648	-0.0763	NaN
0.1918	9.704	0.0381	NaN
0.192	6.348	0.0534	NaN
0.1922	-3.356	0.0534	NaN
0.1924	8.666	0.0534	NaN
0.1926	-9.4	0.0534	NaN
0.1928	-4.516	0.0534	NaN
0.193	-2.564	0.0458	NaN
0.1932	1.038	0.0305	NaN
0.1934	2.686	0.0534	NaN
0.1936	-6.286	0.0305	NaN
0.1938	8.79	0.0229	NaN
0.194	-8.912	0.0153	NaN
0.1942	3.906	0.0076	NaN
0.1944	-4.882	0.0229	NaN
0.1946	-5.738	-0.0992	NaN
0.1948	1.892	-0.206	NaN
0.195	1.16	-0.1373	NaN
0.1952	3.052	-0.0992	NaN
0.1954	5.738	0.061	NaN
0.1956	-0.976	0.0458	NaN
0.1958	-1.16	0.0458	NaN
0.196	-3.662	0.0458	NaN
0.1962	2.93	0.0458	NaN
0.1964	-7.264	0.0839	NaN
0.1966	4.272	0.0687	NaN
0.1968	5.86	0.061	NaN
0.197	4.394	0.061	NaN
0.1972	-0.976	0.0458	NaN
0.1974	4.028	0.0381	NaN
0.1976	-5.126	-0.0076	NaN
0.1978	-5.738	-0.0153	NaN
0.198	-1.22	-0.0076	NaN
0.1982	-4.334	-0.0305	NaN
0.1984	-5.554	-0.1831	NaN
0.1986	-0.488	-0.1602	NaN
0.1988	3.846	-0.1068	NaN
0.199	1.586	-0.0305	NaN
0.1992	1.038	0.0381	NaN
0.1994	3.54	0.0229	NaN
0.1996	5.554	0.0229	NaN
0.1998	-2.686	0.0534	NaN
0.2	2.564	0.0381	NaN
0.2002	0.062	0.061	NaN
0.2004	-10.192	0.0534	NaN
0.2006	1.22	0.0763	NaN
0.2008	-6.104	0.0534	NaN
0.201	18.066	0	NaN
0.2012	8.79	0.0381	NaN
0.2014	-4.09	0.0153	NaN
0.2016	-7.08	0.0305	NaN
0.2018	0.672	0	NaN
0.202	4.334	-0.1678	NaN
0.2022	1.404	-0.1602	NaN
0.2024	-6.226	-0.1526	NaN
0.2026	7.812	-0.0305	NaN
0.2028	-2.564	0.0839	NaN
0.203	-5.31	0.0916	NaN
0.2032	-2.014	0.0534	NaN
0.2034	1.22	0.0458	NaN
0.2036	1.282	0.0687	NaN
0.2038	2.746	0.0381	NaN
0.204	-1.22	0.0687	NaN
0.2042	-6.042	0.0534	NaN
0.2044	4.09	0.0153	NaN
0.2046	-0.184	0.0305	NaN
0.2048	10.56	0.0076	NaN
0.205	-6.774	0.0229	NaN
0.2052	12.756	-0.0153	NaN
0.2054	-0.976	-0.0687	NaN
0.2056	1.282	-0.206	NaN
0.2058	3.174	-0.1984	NaN
0.206	-7.446	-0.1144	NaN
0.2062	-6.774	0.0229	NaN
0.2064	-3.54	0.061	NaN
0.2066	5.004	0.0381	NaN
0.2068	-1.342	0.0534	NaN
0.207	-0.306	0.0458	NaN
0.2072	-4.516	0.0305	NaN
0.2074	-5.25	0.0305	NaN
0.2076	-3.906	0.0381	NaN
0.2078	-1.22	0.0534	NaN
0.208	3.48	0.0153	NaN
0.2082	-3.724	0.0305	NaN
0.2084	4.09	0.0229	NaN
0.2086	-6.104	-0.0153	NaN
0.2088	-6.226	-0.0381	NaN
0.209	-3.052	-0.1297	NaN
0.2092	6.774	-0.2136	NaN
0.2094	-11.414	-0.1984	NaN
0.2096	1.586	-0.1297	NaN
0.2098	3.112	0.0305	NaN
0.21	-4.638	0.0229	NaN
0.2102	0.306	0.0305	NaN
0.2104	5.066	0.0076	NaN
0.2106	1.038	0.0229	NaN
0.2108	8.484	0.0229	NaN
0.211	-0.916	0	NaN
0.2112	3.724	0.061	NaN
0.2114	-4.7	0.0229	NaN
0.2116	-1.22	0.0305	NaN
0.2118	-0.916	0	NaN
0.212	-7.69	-0.0305	NaN
0.2122	3.174	0.0076	NaN
0.2124	1.832	-0.0153	NaN
0.2126	4.822	-0.0763	NaN
0.2128	-2.014	-0.1678	NaN
0.213	-0.976	-0.1755	NaN
0.2132	2.258	-0.1144	NaN
0.2134	6.286	0.0305	NaN
0.2136	-0.854	0.0458	NaN
0.2138	-0.184	0.0381	NaN
0.214	-5.066	0.0305	NaN
0.2142	-2.014	0.0534	NaN
0.2144	-7.324	0.0839	NaN
0.2146	-2.198	0.0839	NaN
0.2148	-6.408	0.0458	NaN
0.215	-0.794	0.0534	NaN
0.2152	0.976	0.0305	NaN
0.2154	-1.832	0.0153	NaN
0.2156	-1.464	0.0153	NaN
0.2158	-1.282	0.0305	NaN
0.216	-0.916	0.0305	NaN
0.2162	6.226	-0.0153	NaN
0.2164	4.7	-0.1602	NaN
0.2166	0.916	-0.1526	NaN
0.2168	1.708	-0.1526	NaN
0.217	-5.92	-0.0381	NaN
0.2172	1.342	0.061	NaN
0.2174	2.38	0.0763	NaN
0.2176	3.234	0.061	NaN
0.2178	11.23	0.0763	NaN
0.218	-1.892	0.0839	NaN
0.2182	-9.338	0.0458	NaN
0.2184	5.432	0.0534	NaN
0.2186	3.968	0.0076	NaN
0.2188	-15.748	-0.0076	NaN
0.219	10.498	-0.0076	NaN
0.2192	12.818	0.0229	NaN
0.2194	-3.906	0.0229	NaN
0.2196	-5.92	0	NaN
0.2198	4.944	-0.0229	NaN
0.22	0.184	-0.1678	NaN
0.2202	-1.342	-0.2136	NaN
0.2204	-3.906	-0.1755	NaN
0.2206	-1.526	-0.061	NaN
0.2208	-1.464	0.0916	NaN
0.221	4.638	0.061	NaN
0.2212	13.916	0.061	NaN
0.2214	-3.48	0.0534	NaN
0.2216	-1.526	0.061	NaN
0.2218	2.38	0.0534	NaN
0.222	-7.812	0.0381	NaN
0.2222	1.342	0.0763	NaN
0.2224	3.968	0.0381	NaN
0.2226	1.22	0.0534	NaN
0.2228	-0.732	0.0229	NaN
0.223	-1.16	0.0076	NaN
0.2232	1.342	0.0229	NaN
0.2234	1.708	0	NaN
0.2236	5.798	-0.1373	NaN
0.2238	-1.282	-0.1602	NaN
0.224	5.066	-0.1373	NaN
0.2242	1.708	-0.0153	NaN
0.2244	5.25	0.0458	NaN
0.2246	-4.822	0.0381	NaN
0.2248	-1.22	0.0305	NaN
0.225	-4.516	0.0534	NaN
0.2252	0.672	0.0458	NaN
0.2254	-0.062	0.0458	NaN
0.2256	6.592	0.0839	NaN
0.2258	-6.042	0.0458	NaN
0.226	-6.042	0.0229	NaN
0.2262	4.578	0.0305	NaN
0.2264	5.25	-0.0076	NaN
0.2266	-6.774	-0.0153	NaN
0.2268	-5.25	-0.0076	NaN
0.227	-0.55	-0.0534	NaN
0.2272	-2.014	-0.1831	NaN
0.2274	-5.616	-0.145	NaN
0.2276	0.428	-0.1297	NaN
0.2278	3.112	-0.0076	NaN
0.228	2.136	0.0381	NaN
0.2282	7.202	0.0381	NaN
0.2284	-6.714	0.0229	NaN
0.2286	6.164	0.0229	NaN
0.2288	-5.554	0.0381	NaN
0.229	0.732	0.0381	NaN
0.2292	7.69	0.0076	NaN
0.2294	-10.314	0.0153	NaN
0.2296	2.076	0	NaN
0.2298	-7.142	-0.0153	NaN
0.23	0.244	-0.0305	NaN
0.2302	4.822	-0.0229	NaN
0.2304	3.906	-0.0153	NaN
0.2306	6.47	-0.0839	NaN
0.2308	-9.338	-0.2365	NaN
0.231	1.586	-0.1907	NaN
0.2312	2.624	-0.1602	NaN
0.2314	3.112	0.0229	NaN
0.2316	2.808	0.0458	NaN
0.2318	-2.076	0.0458	NaN
0.232	-0.55	0.061	NaN
0.2322	6.836	0.0458	NaN
0.2324	4.212	0.0458	NaN
0.2326	-2.93	0.0381	NaN
0.2328	-1.282	0.0229	NaN
0.233	-0.122	0.0381	NaN
0.2332	2.442	0.0305	NaN
0.2334	0.854	0.0229	NaN
0.2336	-1.77	0.0458	NaN
0.2338	2.808	0.0305	NaN
0.234	-4.212	-0.0153	NaN
0.2342	-3.418	-0.061	NaN
0.2344	4.456	-0.1831	NaN
0.2346	0.916	-0.1678	NaN
0.2348	-6.226	-0.145	NaN
0.235	2.93	-0.0305	NaN
0.2352	3.968	0.0839	NaN
0.2354	1.954	0.0763	NaN
0.2356	-0.61	0.0534	NaN
0.2358	5.676	0.0381	NaN
0.236	-1.404	0.0076	NaN
0.2362	-2.014	0.0381	NaN
0.2364	-2.32	0.061	NaN
0.2366	-2.076	0.0305	NaN
0.2368	-2.136	0.0305	NaN
0.237	1.404	0.061	NaN
0.2372	7.508	0.0534	NaN
0.2374	1.892	0	NaN
0.2376	-2.198	0.0381	NaN
0.2378	-2.136	-0.0305	NaN
0.238	-4.822	-0.1678	NaN
0.2382	3.968	-0.1907	NaN
0.2384	4.944	-0.1526	NaN
0.2386	4.15	-0.0458	NaN
0.2388	0.61	0.0381	NaN
0.239	13.854	0.0229	NaN
0.2392	0.122	0.0534	NaN
0.2394	-2.258	0.0381	NaN
0.2396	2.38	0.0381	NaN
0.2398	-2.38	0.0305	NaN
0.24	-1.77	0.0534	NaN
0.2402	-5.004	0.0687	NaN
0.2404	-7.996	0.0687	NaN
0.2406	9.46	0	NaN
0.2408	-8.666	0.0076	NaN
0.241	4.394	0.0305	NaN
0.2412	3.602	-0.0076	NaN
0.2414	2.198	0.0076	NaN
0.2416	12.33	-0.0916	NaN
0.2418	-6.286	-0.1526	NaN
0.242	5.798	-0.1297	NaN
0.2422	7.69	-0.0839	NaN
0.2424	3.296	0.0687	NaN
0.2426	1.404	0.0381	NaN
0.2428	-7.202	0.061	NaN
0.243	5.86	0.061	NaN
0.2432	-0.976	0.0687	NaN
0.2434	4.09	0.0916	NaN
0.2436	7.386	0.061	NaN
0.2438	-0.854	0.0534	NaN
0.244	2.808	0.061	NaN
0.2442	6.042	0.0229	NaN
0.2444	-0.122	0.0153	NaN
0.2446	-2.502	0.0229	NaN
0.2448	5.126	0.0305	NaN
0.245	3.418	-0.0229	NaN
0.2452	-3.846	-0.145	NaN
0.2454	2.32	-0.1678	NaN
0.2456	2.014	-0.1755	NaN
0.2458	-5.982	-0.0687	NaN
0.246	-1.038	0.0458	NaN
0.2462	13.61	0.0381	NaN
0.2464	-1.404	0.0763	NaN
0.2466	-2.868	0.0687	NaN
0.2468	8.178	0.0534	NaN
0.247	0.672	0.0305	NaN
0.2472	5.616	0.0458	NaN
0.2474	-4.76	0.0534	NaN
0.2476	10.438	0.0305	NaN
0.2478	-1.342	0.0076	NaN
0.248	1.892	0.0305	NaN
0.2482	2.136	0.0153	NaN
0.2484	0	-0.0305	NaN
0.2486	-1.708	-0.0534	NaN
0.2488	-2.808	-0.1755	NaN
0.249	-1.708	-0.2213	NaN
0.2492	4.578	-0.1831	NaN
0.2494	5.372	-0.0381	NaN
0.2496	-2.624	0.0076	NaN
0.2498	10.742	0.0229	NaN
0.25	1.954	0.0381	NaN
0.2502	-0.55	0.0076	NaN
0.2504	10.132	0.0153	NaN
0.2506	5.554	0.0076	NaN
0.2508	7.386	-0.0153	NaN
0.251	-17.028	-0.0229	NaN
0.2512	-3.174	0.0229	NaN
0.2514	1.282	0.0381	NaN
0.2516	-10.742	0.0076	NaN
0.2518	2.746	0	NaN
0.252	-0.61	0.0153	NaN
0.2522	-5.494	-0.0305	NaN
0.2524	-6.836	-0.1526	NaN
0.2526	-5.126	-0.1984	NaN
0.2528	2.258	-0.1221	NaN
0.253	0.672	-0.0381	NaN
0.2532	-1.832	0.0534	NaN
0.2534	-3.234	0.0229	NaN
0.2536	1.464	0.0458	NaN
0.2538	-5.554	0.061	NaN
0.254	-10.804	0.0534	NaN
0.2542	4.334	0.0458	NaN
0.2544	-1.038	0.0763	NaN
0.2546	-4.882	0.0458	NaN
0.2548	1.22	0.0763	NaN
0.255	-9.948	0.0458	NaN
0.2552	1.526	0.0229	NaN
0.2554	-2.808	0.0153	NaN
0.2556	9.4	0.0229	NaN
0.2558	8.728	0.0153	NaN
0.256	-0.672	-0.0763	NaN
0.2562	6.896	-0.1373	NaN
0.2564	9.034	-0.1373	NaN
0.2566	0.122	-0.0839	NaN
0.2568	3.968	0.0534	NaN
0.257	-4.638	0.0687	NaN
0.2572	6.408	0.0458	NaN
0.2574	-1.526	0.0381	NaN
0.2576	-8.3	0.0763	NaN
0.2578	9.278	0.0916	NaN
0.258	-4.578	0.0458	NaN
0.2582	-2.076	0.0534	NaN
0.2584	-16.48	0.0458	NaN
0.2586	-4.944	0	NaN
0.2588	5.616	0.0153	NaN
0.259	2.564	0.0076	NaN
0.2592	-0.062	0	NaN
0.2594	7.264	0	NaN
0.2596	-5.432	-0.0687	NaN
0.2598	0.306	-0.1755	NaN
0.26	-5.432	-0.1907	NaN
0.2602	1.892	-0.1526	NaN
0.2604	-11.596	0.0229	NaN
0.2606	-0.366	0.0687	NaN
0.2608	-10.62	0.0763	NaN
0.261	5.432	0.061	NaN
0.2612	4.212	0.0534	NaN
0.2614	-1.954	0.0458	NaN
0.2616	-0.672	0.061	NaN
0.2618	1.16	0.0534	NaN
0.262	5.494	0.061	NaN
0.2622	-5.494	0.0229	NaN
0.2624	-3.418	0.0458	NaN
0.2626	12.208	0.0381	NaN
0.2628	-11.352	0	NaN
0.263	2.868	0.0153	NaN
0.2632	-4.212	-0.0458	NaN
0.2634	4.7	-0.1831	NaN
0.2636	0.732	-0.1526	NaN
0.2638	0.428	-0.1297	NaN
0.264	5.494	0.0534	NaN
0.2642	2.076	0.061	NaN
0.2644	5.126	0.0687	NaN
0.2646	-4.944	0.0381	NaN
0.2648	11.718	0.0153	NaN
0.265	1.954	0.0305	NaN
0.2652	-8.178	0.0381	NaN
0.2654	5.798	0.0305	NaN
0.2656	-6.592	0.0534	NaN
0.2658	2.746	0.0305	NaN
0.266	-6.164	0.0381	NaN
0.2662	5.31	-0.0153	NaN
0.2664	0.184	-0.0076	NaN
0.2666	12.634	-0.0076	NaN
0.2668	3.906	-0.1144	NaN
0.267	1.464	-0.1831	NaN
0.2672	-2.808	-0.1221	NaN
0.2674	-4.09	-0.0839	NaN
0.2676	-3.662	0.0458	NaN
0.2678	-4.028	0.0763	NaN
0.268	1.342	0.061	NaN
0.2682	-3.296	0.0305	NaN
0.2684	1.586	0.0381	NaN
0.2686	6.592	0.0305	NaN
0.2688	-0.916	0.0381	NaN
0.269	-1.16	0.0305	NaN
0.2692	0.488	0.0076	NaN
0.2694	1.77	0.0076	NaN
0.2696	-1.954	0	NaN
0.2698	-4.882	-0.0381	NaN
0.27	-5.494	0	NaN
0.2702	0.244	-0.0305	NaN
0.2704	0.854	-0.1373	NaN
0.2706	0.732	-0.1984	NaN
0.2708	0.794	-0.1755	NaN
0.271	-3.174	-0.1297	NaN
0.2712	-6.164	0.0076	NaN
0.2714	-3.906	0.0381	NaN
0.2716	0.062	0.0381	NaN
0.2718	-3.356	0.0381	NaN
0.272	-1.832	0.0839	NaN
0.2722	-3.784	0.0687	NaN
0.2724	2.868	0.0305	NaN
0.2726	-10.926	0.0381	NaN
0.2728	-1.22	0.0229	NaN
0.273	-4.638	-0.0229	NaN
0.2732	-3.602	0	NaN
0.2734	-9.766	0	NaN
0.2736	4.822	0.0229	NaN
0.2738	-0.55	0.0153	NaN
0.274	4.822	-0.0687	NaN
0.2742	5.494	-0.1831	NaN
0.2744	4.456	-0.1831	NaN
0.2746	8.484	-0.1144	NaN
0.2748	2.32	0.0305	NaN
0.275	-3.174	0.0916	NaN
0.2752	-3.968	0.0916	NaN
0.2754	4.516	0.0458	NaN
0.2756	0.488	0.0916	NaN
0.2758	-2.198	0.061	NaN
0.276	-4.334	0.0458	NaN
0.2762	3.784	0.061	NaN
0.2764	3.112	0.0687	NaN
0.2766	7.142	0.0381	NaN
0.2768	-3.418	0.0534	NaN
0.277	-2.258	0.0381	NaN
0.2772	12.94	0	NaN
0.2774	6.226	0	NaN
0.2776	1.16	-0.0381	NaN
0.2778	1.892	-0.206	NaN
0.278	2.99	-0.1907	NaN
0.2782	-1.708	-0.1526	NaN
0.2784	-3.724	-0.0153	NaN
0.2786	1.22	0.0229	NaN
0.2788	11.658	0.0305	NaN
0.279	-6.042	0.0305	NaN
0.2792	3.418	0.0305	NaN
0.2794	2.076	0.0458	NaN
0.2796	2.808	0.0534	NaN
0.2798	-7.446	0.0763	NaN
0.28	1.586	0.0305	NaN
0.2802	-11.414	0.0458	NaN
0.2804	7.02	0.0305	NaN
0.2806	-3.54	-0.0153	NaN
0.2808	-8.544	0.0229	NaN
0.281	7.812	0.0153	NaN
0.2812	-3.234	0.0076	NaN
0.2814	4.272	-0.1221	NaN
0.2816	0.184	-0.145	NaN
0.2818	5.004	-0.1221	NaN
0.282	-8.422	-0.0687	NaN
0.2822	-3.724	0.0687	NaN
0.2824	0.672	0.0229	NaN
0.2826	5.372	0.0381	NaN
0.2828	-6.226	0.061	NaN
0.283	3.418	0.0381	NaN
0.2832	1.526	0.0687	NaN
0.2834	-3.296	0.0458	NaN
0.2836	-3.54	0.0458	NaN
0.2838	-1.708	0.0305	NaN
0.284	-9.278	0.0153	NaN
0.2842	3.602	0.0153	NaN
0.2844	-0.488	-0.0076	NaN
0.2846	3.112	-0.0229	NaN
0.2848	-2.442	-0.0305	NaN
0.285	2.38	-0.1526	NaN
0.2852	4.272	-0.1526	NaN
0.2854	-5.432	-0.1221	NaN
0.2856	-4.76	-0.0458	NaN
0.2858	-4.09	0.0305	NaN
0.286	0	0.061	NaN
0.2862	10.132	0.0534	NaN
0.2864	-3.48	0.061	NaN
0.2866	11.352	0.0458	NaN
0.2868	-4.882	0.0687	NaN
0.287	-4.15	0.0534	NaN
0.2872	-5.92	0.0229	NaN
0.2874	-1.342	0.0534	NaN
0.2876	4.212	0.0305	NaN
0.2878	-11.292	0.0076	NaN
0.288	-1.832	0.0153	NaN
0.2882	-3.968	0.0076	NaN
0.2884	0.916	-0.0534	NaN
0.2886	7.324	-0.1907	NaN
0.2888	-9.094	-0.2213	NaN
0.289	1.16	-0.1678	NaN
0.2892	-1.464	0	NaN
0.2894	-9.888	0.061	NaN
0.2896	6.042	0.061	NaN
0.2898	0.672	0.0534	NaN
0.29	6.652	0.0534	NaN
0.2902	-1.038	0.0229	NaN
0.2904	-5.738	0.0229	NaN
0.2906	5.126	0.0076	NaN
0.2908	-4.394	0	NaN
0.291	-1.098	-0.0229	NaN
0.2912	2.502	0.0458	NaN
0.2914	-8.972	0.0381	NaN
0.2916	5.126	0.0153	NaN
0.2918	0.732	-0.0076	NaN
0.292	-16.724	-0.0305	NaN
0.2922	-0.488	-0.1984	NaN
0.2924	-4.394	-0.2136	NaN
0.2926	-5.004	-0.145	NaN
0.2928	-0.428	-0.0153	NaN
0.293	-6.226	0.0687	NaN
0.2932	4.944	0.061	NaN
0.2934	-5.982	0.0534	NaN
0.2936	-2.808	0.0305	NaN
0.2938	-2.198	0.0381	NaN
0.294	-2.746	0.0534	NaN
0.2942	7.934	0.0687	NaN
0.2944	0	0.061	NaN
0.2946	-3.418	0.0687	NaN
0.2948	-2.076	0.0381	NaN
0.295	5.372	0.0153	NaN
0.2952	3.846	0.0229	NaN
0.2954	-5.066	0.0076	NaN
0.2956	-3.174	0.0153	NaN
0.2958	2.93	-0.0916	NaN
0.296	1.098	-0.145	NaN
0.2962	-6.836	-0.1297	NaN
0.2964	-2.198	-0.0763	NaN
0.2966	-9.4	0.061	NaN
0.2968	3.174	0.0687	NaN
0.297	-8.666	0.0534	NaN
0.2972	-1.282	0.061	NaN
0.2974	0.672	0.0534	NaN
0.2976	8.544	0.0687	NaN
0.2978	-0.244	0.0534	NaN
0.298	-1.526	0.0458	NaN
0.2982	2.564	0.0458	NaN
0.2984	-3.48	0.0076	NaN
0.2986	5.066	0	NaN
0.2988	5.372	-0.0153	NaN
0.299	5.86	-0.0229	NaN
0.2992	5.004	0.0153	NaN
0.2994	1.892	-0.0534	NaN
0.2996	-3.846	-0.1678	NaN
0.2998	-2.746	-0.1831	NaN
0.3	-5.554	-0.1602	NaN
0.3002	-2.32	0.0153	NaN
0.3004	-3.418	0.0458	NaN
0.3006	1.342	0.0458	NaN
0.3008	4.7	0.0839	NaN
0.301	3.662	0.0916	NaN
0.3012	2.442	0.061	NaN
0.3014	-9.034	0.0458	NaN
0.3016	3.296	0.0305	NaN
0.3018	1.098	0.0534	NaN
0.302	-8.178	0.0305	NaN
0.3022	0.854	0.0381	NaN
0.3024	-3.662	0.0229	NaN
0.3026	3.662	-0.0076	NaN
0.3028	0.488	0.0381	NaN
0.303	-3.662	-0.0305	NaN
0.3032	-3.968	-0.1755	NaN
0.3034	6.042	-0.1221	NaN
0.3036	2.746	-0.1373	NaN
0.3038	-4.822	0.0153	NaN
0.304	0.062	0.0229	NaN
0.3042	4.944	0.0534	NaN
0.3044	-3.906	0.0763	NaN
0.3046	-7.69	0.0458	NaN
0.3048	-5.616	0.0687	NaN
0.305	0.306	0.0534	NaN
0.3052	0.488	0	NaN
0.3054	-0.794	0.0305	NaN
0.3056	-2.93	0.0076	NaN
0.3058	-6.226	0.0305	NaN
0.306	-0.55	0.0153	NaN
0.3062	4.822	0	NaN
0.3064	-7.752	-0.0076	NaN
0.3066	-4.7	-0.145	NaN
0.3068	-5.982	-0.1907	NaN
0.307	1.892	-0.145	NaN
0.3072	-1.22	-0.0687	NaN
0.3074	-2.564	0.0534	NaN
0.3076	-2.076	0.0687	NaN
0.3078	0.672	0.061	NaN
0.308	0.062	0.0229	NaN
0.3082	5.432	0.0229	NaN
0.3084	-0.062	0.0381	NaN
0.3086	8.484	0.0381	NaN
0.3088	-6.714	0.0229	NaN
0.309	-0.488	0.0458	NaN
0.3092	10.192	0.0458	NaN
0.3094	0.244	-0.0305	NaN
0.3096	-2.99	-0.0229	NaN
0.3098	3.234	-0.0076	NaN
0.31	5.25	-0.0229	NaN
0.3102	-0.854	-0.1068	NaN
0.3104	-0.244	-0.2213	NaN
0.3106	-1.342	-0.1602	NaN
0.3108	10.926	-0.1526	NaN
0.311	-5.432	0.0076	NaN
0.3112	-7.386	0.0458	NaN
0.3114	4.15	0.0153	NaN
0.3116	-2.808	0.0305	NaN
0.3118	2.99	0.0381	NaN
0.312	-1.038	0.061	NaN
0.3122	-0.916	0.0458	NaN
0.3124	-4.76	0.0534	NaN
0.3126	0.366	0.0305	NaN
0.3128	-1.648	0.0153	NaN
0.313	-12.696	0.0305	NaN
0.3132	2.99	-0.0229	NaN
0.3134	-0.854	0.0076	NaN
0.3136	-5.982	0.0076	NaN
0.3138	-5.494	-0.0229	NaN
0.314	-3.602	-0.1526	NaN
0.3142	-6.286	-0.1526	NaN
0.3144	-1.832	-0.1297	NaN
0.3146	-1.954	0.0229	NaN
0.3148	-8.79	0.061	NaN
0.315	-4.578	0.0534	NaN
0.3152	3.662	0.0458	NaN
0.3154	-2.442	0.061	NaN
0.3156	-3.48	0.0458	NaN
0.3158	3.052	0.061	NaN
0.316	-2.136	0.061	NaN
0.3162	-12.024	0.0458	NaN
0.3164	-0.122	0.0458	NaN
0.3166	-3.174	0.0458	NaN
0.3168	1.038	0.0153	NaN
0.317	2.014	0.0153	NaN
0.3172	0.976	0.0458	NaN
0.3174	3.356	0	NaN
0.3176	3.234	-0.1907	NaN
0.3178	2.198	-0.1602	NaN
0.318	-0.916	-0.1373	NaN
0.3182	9.216	-0.0534	NaN
0.3184	7.264	0.0305	NaN
0.3186	-7.324	0.0458	NaN
0.3188	0.184	0.0687	NaN
0.319	6.774	0.0076	NaN
0.3192	11.414	0.0305	NaN
0.3194	1.342	0.061	NaN
0.3196	-5.25	0.0305	NaN
0.3198	7.386	0	NaN
0.32	-1.404	0.0534	NaN
0.3202	-3.662	0.0458	NaN
0.3204	-3.54	0.0229	NaN
0.3206	1.832	0.0305	NaN
0.3208	-9.582	0.0305	NaN
0.321	-0.488	-0.0381	NaN
0.3212	0.184	-0.1526	NaN
0.3214	-3.968	-0.1755	NaN
0.3216	-0.488	-0.1373	NaN
0.3218	-4.578	-0.0763	NaN
0.322	3.602	0.0839	NaN
0.3222	3.662	0.0687	NaN
0.3224	-9.156	0.0687	NaN
0.3226	4.76	0.0687	NaN
0.3228	-8.728	0.0153	NaN
0.323	-0.61	0.0534	NaN
0.3232	1.708	0.0381	NaN
0.3234	6.714	0.061	NaN
0.3236	14.526	0.0687	NaN
0.3238	1.586	0.0458	NaN
0.324	8.728	0.0229	NaN
0.3242	-6.714	0.0305	NaN
0.3244	5.616	0	NaN
0.3246	-0.306	0	NaN
0.3248	-1.586	-0.145	NaN
0.325	1.22	-0.1831	NaN
0.3252	0.916	-0.1526	NaN
0.3254	0.122	-0.0687	NaN
0.3256	-6.104	0.061	NaN
0.3258	3.54	0.0305	NaN
0.326	-0.61	0.0458	NaN
0.3262	5.25	0.0229	NaN
0.3264	0.794	0.0381	NaN
0.3266	2.868	0.0458	NaN
0.3268	-12.268	0.0534	NaN
0.327	0.794	0.0458	NaN
0.3272	-0.366	0.0381	NaN
0.3274	-3.296	0	NaN
0.3276	0.976	0	NaN
0.3278	0.732	-0.0076	NaN
0.328	-9.4	-0.0153	NaN
0.3282	-0.244	-0.0229	NaN
0.3284	10.192	-0.1602	NaN
0.3286	-1.22	-0.2289	NaN
0.3288	6.104	-0.1755	NaN
0.329	-1.526	-0.061	NaN
0.3292	3.662	-0.0153	NaN
0.3294	-2.38	0.0076	NaN
0.3296	-1.282	0.0229	NaN
0.3298	-5.494	0.0229	NaN
0.33	4.456	0.0153	NaN
0.3302	5.372	0.0305	NaN
0.3304	-1.526	0.0534	NaN
0.3306	4.944	-0.0153	NaN
0.3308	5.494	0.0076	NaN
0.331	-0.306	-0.0229	NaN
0.3312	-8.912	-0.0153	NaN
0.3314	-13.672	-0.0305	NaN
0.3316	-15.014	0.0076	NaN
0.3318	8.912	0.0229	NaN
0.332	-0.854	-0.1526	NaN
0.3322	6.348	-0.1755	NaN
0.3324	-2.868	-0.1221	NaN
0.3326	-1.954	-0.0992	NaN
0.3328	-12.634	0.0229	NaN
0.333	-5.066	0.061	NaN
0.3332	7.02	0.0534	NaN
0.3334	-6.958	0.0534	NaN
0.3336	-1.282	0.0687	NaN
0.3338	6.53	0.0381	NaN
0.334	-8.3	0.0305	NaN
0.3342	-3.846	0.0458	NaN
0.3344	0.184	0.0305	NaN
0.3346	-8.484	0.0458	NaN
0.3348	1.16	0.0153	NaN
0.335	2.198	0.0381	NaN
0.3352	-3.234	0.0687	NaN
0.3354	-3.296	0.0153	NaN
0.3356	0.122	-0.0687	NaN
0.3358	-0.488	-0.1678	NaN
0.336	-1.77	-0.1602	NaN
0.3362	2.38	-0.0839	NaN
0.3364	-2.99	0.0381	NaN
0.3366	-8.85	0.0763	NaN
0.3368	5.494	0.0687	NaN
0.337	-0.732	0.0839	NaN
0.3372	-1.648	0.0916	NaN
0.3374	4.76	0.0534	NaN
0.3376	0.854	0.0381	NaN
0.3378	2.442	0.061	NaN
0.338	-2.076	0.0534	NaN
0.3382	-2.99	0.0229	NaN
0.3384	-1.77	0.0305	NaN
0.3386	8.728	0.0076	NaN
0.3388	4.7	-0.0229	NaN
0.339	2.136	0	NaN
0.3392	2.99	-0.1144	NaN
0.3394	6.53	-0.206	NaN
0.3396	4.394	-0.1755	NaN
0.3398	0.55	-0.1221	NaN
0.34	4.334	0.0305	NaN
0.3402	-6.896	0.0153	NaN
0.3404	-2.93	0.0534	NaN
0.3406	-9.094	0.0534	NaN
0.3408	1.464	0.0763	NaN
0.341	6.042	0.0687	NaN
0.3412	-1.648	0.0763	NaN
0.3414	-3.662	0.1144	NaN
0.3416	2.746	0.0534	NaN
0.3418	-1.038	0.061	NaN
0.342	3.174	0.0229	NaN
0.3422	-3.296	-0.0076	NaN
0.3424	4.516	-0.0229	NaN
0.3426	-5.982	0	NaN
0.3428	-5.066	-0.0305	NaN
0.343	8.728	-0.1602	NaN
0.3432	-3.418	-0.1526	NaN
0.3434	1.648	-0.1068	NaN
0.3436	-10.314	-0.0153	NaN
0.3438	-4.76	0.0687	NaN
0.344	12.574	0.0305	NaN
0.3442	-0.062	0.0381	NaN
0.3444	-1.954	0.0381	NaN
0.3446	-1.832	0.0839	NaN
0.3448	-0.062	0.061	NaN
0.345	-0.55	0.0381	NaN
0.3452	-1.954	0.0458	NaN
0.3454	0.122	0	NaN
0.3456	5.494	-0.0153	NaN
0.3458	-1.77	-0.0305	NaN
0.346	-1.526	-0.0305	NaN
0.3462	-5.066	0.0229	NaN
0.3464	5.676	-0.0916	NaN
0.3466	1.648	-0.1907	NaN
0.3468	-4.212	-0.1602	NaN
0.347	-0.062	-0.1297	NaN
0.3472	0.916	0.0229	NaN
0.3474	-8.972	0.0458	NaN
0.3476	-2.808	0.061	NaN
0.3478	-5.982	0.061	NaN
0.348	3.356	0.0763	NaN
0.3482	4.882	0.0305	NaN
0.3484	3.174	0.0229	NaN
0.3486	7.446	0.0153	NaN
0.3488	-7.63	0.0076	NaN
0.349	3.296	0	NaN
0.3492	3.662	-0.0153	NaN
0.3494	-4.09	0.0076	NaN
0.3496	-0.244	0.0153	NaN
0.3498	-2.014	-0.0229	NaN
0.35	2.442	-0.1144	NaN
0.3502	5.982	-0.206	NaN
0.3504	1.282	-0.1984	NaN
0.3506	-2.564	-0.145	NaN
0.3508	-7.202	0	NaN
0.351	-2.624	0.0458	NaN
0.3512	-2.136	0.0458	NaN
0.3514	4.028	0.0763	NaN
0.3516	2.624	0.0534	NaN
0.3518	1.098	0.0381	NaN
0.352	-7.02	0.0381	NaN
0.3522	-0.976	0.0305	NaN
0.3524	-7.874	0.0229	NaN
0.3526	2.808	0.0458	NaN
0.3528	3.602	0.0534	NaN
0.353	-11.17	0.0153	NaN
0.3532	3.418	-0.0153	NaN
0.3534	-4.15	-0.0153	NaN
0.3536	-5.31	-0.0839	NaN
0.3538	7.142	-0.1907	NaN
0.354	-8.422	-0.1602	NaN
0.3542	-4.7	-0.0763	NaN
0.3544	0.244	0.0534	NaN
0.3546	-12.268	0.0763	NaN
0.3548	-10.192	0.0458	NaN
0.355	2.32	0.0305	NaN
0.3552	3.784	0.0534	NaN
0.3554	1.342	0.061	NaN
0.3556	1.77	0.0534	NaN
0.3558	6.836	0.0687	NaN
0.356	-3.602	0.061	NaN
0.3562	3.356	0.0534	NaN
0.3564	-3.234	0.0305	NaN
0.3566	-6.652	0.0076	NaN
0.3568	0.794	0.0381	NaN
0.357	-4.272	0.0153	NaN
0.3572	1.282	-0.0153	NaN
0.3574	2.624	-0.1755	NaN
0.3576	2.99	-0.1602	NaN
0.3578	-3.234	-0.1373	NaN
0.358	2.93	-0.0305	NaN
0.3582	-4.212	0.0381	NaN
0.3584	-1.892	0.0381	NaN
0.3586	-3.906	0.0305	NaN
0.3588	-7.386	0.0153	NaN
0.359	5.25	0.0458	NaN
0.3592	-4.028	0.0839	NaN
0.3594	3.174	0.0305	NaN
0.3596	2.32	0.0305	NaN
0.3598	-2.808	-0.0076	NaN
0.36	-3.052	0	NaN
0.3602	-4.516	0	NaN
0.3604	0.672	0.0076	NaN
0.3606	-8.422	0.0153	NaN
0.3608	-10.986	0.0076	NaN
0.361	0.976	-0.1602	NaN
0.3612	4.516	-0.1602	NaN
0.3614	5.92	-0.1678	NaN
0.3616	-0.976	-0.0229	NaN
0.3618	-6.592	0.0534	NaN
0.362	0.732	0.061	NaN
0.3622	-3.602	0.0763	NaN
0.3624	5.494	0.0916	NaN
0.3626	1.708	0.0916	NaN
0.3628	-0.794	0.0458	NaN
0.363	0.428	0.061	NaN
0.3632	0.794	0.061	NaN
0.3634	8.24	0.0076	NaN
0.3636	1.526	0.0076	NaN
0.3638	-6.652	0.0229	NaN
0.364	-1.708	0.0305	NaN
0.3642	-3.724	0.0153	NaN
0.3644	6.104	0.0153	NaN
0.3646	-6.286	-0.1831	NaN
0.3648	-0.854	-0.1678	NaN
0.365	0.244	-0.1526	NaN
0.3652	2.014	-0.0534	NaN
0.3654	-3.724	0.0534	NaN
0.3656	3.418	0.0305	NaN
0.3658	-11.108	0.061	NaN
0.366	-2.624	0.0229	NaN
0.3662	-11.78	0.0305	NaN
0.3664	4.76	0.0305	NaN
0.3666	11.17	0.0305	NaN
0.3668	5.432	0.0305	NaN
0.367	-0.916	0.0458	NaN
0.3672	-1.892	0.0687	NaN
0.3674	0	0.0229	NaN
0.3676	-7.812	-0.0076	NaN
0.3678	-11.78	-0.0153	NaN
0.368	-2.136	-0.0381	NaN
0.3682	-5.31	-0.1984	NaN
0.3684	3.602	-0.2213	NaN
0.3686	-5.066	-0.145	NaN
0.3688	5.126	0.0076	NaN
0.369	7.996	0.0229	NaN
0.3692	-0.122	0.0381	NaN
0.3694	-9.46	0.0153	NaN
0.3696	-3.174	0.0076	NaN
0.3698	0.672	0.0229	NaN
0.37	6.774	0.0076	NaN
0.3702	-4.212	0.0229	NaN
0.3704	2.38	0.0229	NaN
0.3706	-4.944	0.0381	NaN
0.3708	4.394	-0.0305	NaN
0.371	-7.63	-0.0458	NaN
0.3712	-5.004	-0.0076	NaN
0.3714	-3.356	-0.0076	NaN
0.3716	-0.672	-0.0458	NaN
0.3718	-3.602	-0.1831	NaN
0.372	3.54	-0.1602	NaN
0.3722	-0.732	-0.1144	NaN
0.3724	5.126	-0.0534	NaN
0.3726	-0.916	0.0534	NaN
0.3728	-4.944	0.0534	NaN
0.373	-1.22	0.0153	NaN
0.3732	0.184	0.0305	NaN
0.3734	0.55	0.0992	NaN
0.3736	4.028	0.0916	NaN
0.3738	3.54	0.0687	NaN
0.374	-4.944	0.0381	NaN
0.3742	-9.338	0.0229	NaN
0.3744	5.126	0.0229	NaN
0.3746	3.724	0.0076	NaN
0.3748	4.212	0.0305	NaN
0.375	3.662	0.0305	NaN
0.3752	1.282	0.0153	NaN
0.3754	-1.77	-0.0916	NaN
0.3756	-2.746	-0.1907	NaN
0.3758	2.93	-0.1755	NaN
0.376	4.76	-0.0916	NaN
0.3762	1.892	0.0458	NaN
0.3764	-4.212	0.0534	NaN
0.3766	-4.394	0.0534	NaN
0.3768	-0.428	0.0305	NaN
0.377	-3.48	0.061	NaN
0.3772	4.882	0.0381	NaN
0.3774	1.16	0.0687	NaN
0.3776	7.568	0.0458	NaN
0.3778	8.85	0.0305	NaN
0.378	-1.648	0.0076	NaN
0.3782	8.422	0.0076	NaN
0.3784	-1.404	0.0229	NaN
0.3786	0.976	-0.0229	NaN
0.3788	0.794	0.0229	NaN
0.379	-6.652	-0.0916	NaN
0.3792	3.968	-0.2136	NaN
0.3794	8.3	-0.1907	NaN
0.3796	-8.422	-0.1678	NaN
0.3798	5.188	0.0229	NaN
0.38	-5.554	0.061	NaN
0.3802	-12.452	0.0687	NaN
0.3804	-6.714	0.0916	NaN
0.3806	2.502	0.0534	NaN
0.3808	-12.208	0.061	NaN
0.381	11.108	0.061	NaN
0.3812	5.86	0.0763	NaN
0.3814	6.714	0.0458	NaN
0.3816	2.808	0.061	NaN
0.3818	0.062	0.061	NaN
0.382	-0.732	-0.0076	NaN
0.3822	2.686	0.0305	NaN
0.3824	11.23	0.0381	NaN
0.3826	-4.516	-0.061	NaN
0.3828	8.24	-0.1602	NaN
0.383	11.536	-0.1602	NaN
0.3832	6.47	-0.1297	NaN
0.3834	-6.226	0.0153	NaN
0.3836	-6.408	0.0839	NaN
0.3838	9.46	0.0763	NaN
0.384	-5.616	0.0534	NaN
0.3842	7.324	0.0534	NaN
0.3844	-0.61	0.0458	NaN
0.3846	2.99	0.0381	NaN
0.3848	-7.69	0.0381	NaN
0.385	-5.738	0.0687	NaN
0.3852	3.906	0.0534	NaN
0.3854	6.53	0.0076	NaN
0.3856	-0.184	0.0153	NaN
0.3858	-3.846	-0.0229	NaN
0.386	-4.272	0.0076	NaN
0.3862	3.48	-0.0992	NaN
0.3864	8.544	-0.1831	NaN
0.3866	-7.02	-0.1221	NaN
0.3868	-8.666	-0.1144	NaN
0.387	4.15	0.0458	NaN
0.3872	-1.22	0.0305	NaN
0.3874	12.024	0.0305	NaN
0.3876	0.976	0.0534	NaN
0.3878	-3.784	0.0381	NaN
0.388	-2.746	0.0381	NaN
0.3882	-0.488	0.0687	NaN
0.3884	-1.586	0.0381	NaN
0.3886	7.63	0.0229	NaN
0.3888	-0.794	0.0153	NaN
0.389	0.428	-0.0153	NaN
0.3892	-1.282	-0.0229	NaN
0.3894	-6.896	0	NaN
0.3896	-1.586	-0.0153	NaN
0.3898	1.464	-0.0839	NaN
0.39	1.404	-0.206	NaN
0.3902	3.846	-0.2136	NaN
0.3904	2.136	-0.1602	NaN
0.3906	3.784	-0.0153	NaN
0.3908	2.014	0.0153	NaN
0.391	-0.916	-0.0076	NaN
0.3912	-3.784	0.0153	NaN
0.3914	-1.342	0.0763	NaN
0.3916	-1.404	0.0534	NaN
0.3918	-3.784	0.0458	NaN
0.392	-3.906	0.0305	NaN
0.3922	-6.164	0.0305	NaN
0.3924	0	0.0229	NaN
0.3926	-0.062	0	NaN
0.3928	3.296	0.0229	NaN
0.393	2.136	0	NaN
0.3932	2.746	0.0305	NaN
0.3934	-9.278	-0.0229	NaN
0.3936	-3.356	-0.206	NaN
0.3938	-4.822	-0.1526	NaN
0.394	-2.076	-0.1221	NaN
0.3942	-1.098	-0.0076	NaN
0.3944	0.854	0.0687	NaN
0.3946	-6.408	0.0763	NaN
0.3948	-1.586	0.0916	NaN
0.395	1.282	0.0687	NaN
0.3952	-1.954	0.0687	NaN
0.3954	-0.61	0.0763	NaN
0.3956	1.586	0.0839	NaN
0.3958	-1.586	0.0458	NaN
0.396	-6.164	0.0687	NaN
0.3962	0.976	0.061	NaN
0.3964	-5.25	0.0153	NaN
0.3966	-4.272	0.0381	NaN
0.3968	1.16	0.0076	NaN
0.397	2.258	0.0076	NaN
0.3972	3.356	-0.1297	NaN
0.3974	2.014	-0.1755	NaN
0.3976	4.7	-0.145	NaN
0.3978	1.038	-0.0687	NaN
0.398	-1.832	0.061	NaN
0.3982	-0.306	0.061	NaN
0.3984	-2.746	0.0458	NaN
0.3986	-2.868	0	NaN
0.3988	12.208	0.0153	NaN
0.399	-2.076	0.0381	NaN
0.3992	9.644	0.0381	NaN
0.3994	-1.708	0.061	NaN
0.3996	8.422	0.0534	NaN
[truncated: 260,329+ more rows]
