# Supplementary material for: Functional asymmetry and plasticity of electrical synapses interconnecting neurons through a 36-state model of gap junction channel gating
Source: PLoS Comput Biol. 2017 Apr 6;13(4):e1005464. doi: 10.1371/journal.pcbi.1005464 (PMC5398722; doi:10.1371/journal.pcbi.1005464)
Supplement: S3 Dataset — (XLSX) [file pcbi.1005464.s007.xlsx]

## Sheet: Fig 7B
t, ms	Ij, pA	Vj, mV	gj, nS
0	-0.1526	-1.708	NaN
0.0002	-0.1526	5.31	NaN
0.0004	-0.1068	7.752	NaN
0.0006	-0.0458	2.502	NaN
0.0008	0.061	-1.586	NaN
0.001	0.0763	3.968	NaN
0.0012	0.0534	3.418	NaN
0.0014	0.0534	0.428	NaN
0.0016	0.0381	4.028	NaN
0.0018	0.0687	-7.02	NaN
0.002	0.061	-2.686	NaN
0.0022	0.061	1.832	NaN
0.0024	0.0534	-0.794	NaN
0.0026	-0.0076	-0.672	NaN
0.0028	-0.0305	-2.624	NaN
0.003	-0.0305	-9.826	NaN
0.0032	-0.0153	-2.198	NaN
0.0034	-0.0458	2.32	NaN
0.0036	-0.1907	7.446	NaN
0.0038	-0.1984	3.968	NaN
0.004	-0.145	-4.578	NaN
0.0042	-0.0076	3.234	NaN
0.0044	0.0153	1.648	NaN
0.0046	0.0229	-1.16	NaN
0.0048	0.0305	8.666	NaN
0.005	0.0305	9.644	NaN
0.0052	0.0458	3.724	NaN
0.0054	0.0229	3.846	NaN
0.0056	0.0153	-6.774	NaN
0.0058	0.0305	-5.31	NaN
0.006	0.0381	1.22	NaN
0.0062	-0.0076	4.822	NaN
0.0064	0.0153	2.808	NaN
0.0066	0.0381	0	NaN
0.0068	0.0229	1.098	NaN
0.007	-0.0305	-6.164	NaN
0.0072	-0.1907	-1.526	NaN
0.0074	-0.1831	-1.648	NaN
0.0076	-0.1297	1.708	NaN
0.0078	0.0076	-16.236	NaN
0.008	0.0687	-3.48	NaN
0.0082	0.061	0.794	NaN
0.0084	0.0687	4.394	NaN
0.0086	0.0687	3.968	NaN
0.0088	0.061	1.282	NaN
0.009	0.0305	-0.306	NaN
0.0092	0.0305	-1.22	NaN
0.0094	0.061	3.418	NaN
0.0096	0.0534	-3.846	NaN
0.0098	0.0305	-3.356	NaN
0.01	0.061	-2.258	NaN
0.0102	0.0381	1.708	NaN
0.0104	0.0076	1.954	NaN
0.0106	-0.0305	-6.958	NaN
0.0108	-0.1373	1.038	NaN
0.011	-0.1678	-1.526	NaN
0.0112	-0.0992	8.544	NaN
0.0114	0.0381	-3.174	NaN
0.0116	0.0763	0.428	NaN
0.0118	0.0916	-4.15	NaN
0.012	0.0839	4.822	NaN
0.0122	0.0687	10.438	NaN
0.0124	0.0458	14.466	NaN
0.0126	0.061	-5.31	NaN
0.0128	0.0458	-0.366	NaN
0.013	0.0534	8.79	NaN
0.0132	0.0153	-3.48	NaN
0.0134	0.0153	13.978	NaN
0.0136	0.0076	-5.676	NaN
0.0138	0	-1.16	NaN
0.014	-0.0305	-7.324	NaN
0.0142	-0.0381	-0.672	NaN
0.0144	-0.1755	8.484	NaN
0.0146	-0.145	-5.494	NaN
0.0148	-0.1068	1.832	NaN
0.015	0.0305	-7.324	NaN
0.0152	0.0229	2.93	NaN
0.0154	0.0839	2.99	NaN
0.0156	0.0534	2.258	NaN
0.0158	0.0839	-0.61	NaN
0.016	0.0839	-5.676	NaN
0.0162	0.0992	-0.672	NaN
0.0164	0.0458	-7.446	NaN
0.0166	0.0839	0.854	NaN
0.0168	0.0305	-6.47	NaN
0.017	-0.0153	2.564	NaN
0.0172	0.0153	-9.094	NaN
0.0174	0.0076	-1.098	NaN
0.0176	0	5.25	NaN
0.0178	-0.0763	-3.234	NaN
0.018	-0.1755	-2.076	NaN
0.0182	-0.1678	7.752	NaN
0.0184	-0.0839	-2.624	NaN
0.0186	0.0458	3.846	NaN
0.0188	0.0229	0.732	NaN
0.019	0.0458	-5.554	NaN
0.0192	0.0839	6.164	NaN
0.0194	0.0763	-5.798	NaN
0.0196	0.0763	-4.516	NaN
0.0198	0.061	0.976	NaN
0.02	0.0153	1.282	NaN
0.0202	0.0458	11.352	NaN
0.0204	0.0229	8.544	NaN
0.0206	-0.0381	-6.836	NaN
0.0208	0.0153	0.61	NaN
0.021	0.0229	4.516	NaN
0.0212	-0.0153	0.916	NaN
0.0214	-0.1831	-2.442	NaN
0.0216	-0.1602	-10.864	NaN
0.0218	-0.1144	-12.878	NaN
0.022	0.0153	7.874	NaN
0.0222	0.0458	-0.306	NaN
0.0224	0.0534	7.446	NaN
0.0226	0.0916	5.372	NaN
0.0228	0.0458	1.038	NaN
0.023	0.061	8.362	NaN
0.0232	0.0153	2.258	NaN
0.0234	0.0076	-7.386	NaN
0.0236	0	-5.31	NaN
0.0238	0.0458	-0.794	NaN
0.024	0.0076	-1.892	NaN
0.0242	0.0229	3.54	NaN
0.0244	0.0153	5.676	NaN
0.0246	0	3.052	NaN
0.0248	-0.1297	8.728	NaN
0.025	-0.206	-7.934	NaN
0.0252	-0.2136	2.624	NaN
0.0254	-0.1144	8.178	NaN
0.0256	0.0534	-5.126	NaN
0.0258	0.0763	-5.798	NaN
0.026	0.0534	0.184	NaN
0.0262	0.0534	9.094	NaN
0.0264	0.0381	0.306	NaN
0.0266	0.0229	4.334	NaN
0.0268	0.0381	-10.864	NaN
0.027	0.0534	3.48	NaN
0.0272	0.0534	-0.122	NaN
0.0274	0.0687	-1.464	NaN
0.0276	0.0153	-9.278	NaN
0.0278	-0.0076	-9.704	NaN
0.028	0.0076	3.356	NaN
0.0282	-0.0229	-0.61	NaN
0.0284	-0.1221	3.48	NaN
0.0286	-0.1526	0.61	NaN
0.0288	-0.1221	-2.258	NaN
0.029	-0.0687	-0.366	NaN
0.0292	0.061	-7.63	NaN
0.0294	0.0534	1.892	NaN
0.0296	0.0458	6.53	NaN
0.0298	0.0687	-2.99	NaN
0.03	0.061	3.052	NaN
0.0302	0.0839	6.592	NaN
0.0304	0.0687	9.094	NaN
0.0306	0.0839	-5.004	NaN
0.0308	0.0458	0.306	NaN
0.031	0.0305	-15.442	NaN
0.0312	0.0153	3.724	NaN
0.0314	0.0153	3.174	NaN
0.0316	0.0305	-1.16	NaN
0.0318	0.0153	-2.258	NaN
0.032	-0.0687	5.004	NaN
0.0322	-0.1297	3.418	NaN
0.0324	-0.1526	2.136	NaN
0.0326	-0.1144	2.258	NaN
0.0328	0.0381	-1.77	NaN
0.033	0.0381	8.362	NaN
0.0332	0.0153	-1.16	NaN
0.0334	0.061	3.968	NaN
0.0336	0.061	2.076	NaN
0.0338	0.0687	-0.61	NaN
0.034	0.0305	-1.708	NaN
0.0342	0.0305	0.244	NaN
0.0344	0.0381	5.92	NaN
0.0346	0.0076	-10.926	NaN
0.0348	0	-8.544	NaN
0.035	0.0458	3.846	NaN
0.0352	0.0229	-6.164	NaN
0.0354	0.0153	18.188	NaN
0.0356	-0.0916	2.99	NaN
0.0358	-0.1755	-4.028	NaN
0.036	-0.1221	-0.244	NaN
0.0362	-0.0534	4.76	NaN
0.0364	0.0839	-2.136	NaN
0.0366	0.061	2.624	NaN
0.0368	0.1068	-11.17	NaN
0.037	0.0992	2.564	NaN
0.0372	0.061	3.112	NaN
0.0374	0.0534	7.508	NaN
0.0376	0.0839	-0.428	NaN
0.0378	0.061	-5.066	NaN
0.038	0.0305	-3.602	NaN
0.0382	0.0534	6.896	NaN
0.0384	0.0458	1.586	NaN
0.0386	0.0153	1.648	NaN
0.0388	0	-5.004	NaN
0.039	-0.0381	5.982	NaN
0.0392	-0.1755	-0.366	NaN
0.0394	-0.1678	-0.184	NaN
0.0396	-0.0992	-1.342	NaN
0.0398	0.0229	-3.662	NaN
0.04	0.0687	4.516	NaN
0.0402	0.0381	2.564	NaN
0.0404	0.0381	4.334	NaN
0.0406	0.0458	5.31	NaN
0.0408	0.0458	-8.056	NaN
0.041	0.0458	-4.15	NaN
0.0412	0.0687	0	NaN
0.0414	0.0687	1.954	NaN
0.0416	0.0381	-4.028	NaN
0.0418	0.0153	0.61	NaN
0.042	0.0229	-12.634	NaN
0.0422	0.0153	3.418	NaN
0.0424	-0.0229	3.54	NaN
0.0426	-0.1526	-3.356	NaN
0.0428	-0.1984	-0.854	NaN
0.043	-0.1297	-0.062	NaN
0.0432	-0.0687	0.794	NaN
0.0434	0.0458	1.342	NaN
0.0436	0.0534	1.77	NaN
0.0438	0.0229	-5.372	NaN
0.044	0.0305	-3.052	NaN
0.0442	0.0458	0.55	NaN
0.0444	0.061	6.348	NaN
0.0446	0.0839	5.066	NaN
0.0448	0.0381	14.038	NaN
0.045	0	-5.372	NaN
0.0452	-0.0076	11.292	NaN
0.0454	-0.0305	9.826	NaN
0.0456	-0.0381	0.854	NaN
0.0458	0.0305	-5.494	NaN
0.046	-0.0153	-7.752	NaN
0.0462	-0.1755	-4.212	NaN
0.0464	-0.1297	1.16	NaN
0.0466	-0.1297	1.464	NaN
0.0468	-0.0534	-7.142	NaN
0.047	0.0534	1.708	NaN
0.0472	0.0458	-7.63	NaN
0.0474	0.0534	-0.672	NaN
0.0476	0.0534	0.428	NaN
0.0478	0.0763	1.526	NaN
0.048	0.061	2.32	NaN
0.0482	0.061	-5.25	NaN
0.0484	0.0305	-1.708	NaN
0.0486	0.0381	6.286	NaN
0.0488	0.0076	-2.198	NaN
0.049	0.0076	-2.014	NaN
0.0492	0.0381	-0.488	NaN
0.0494	0.0458	1.892	NaN
0.0496	0	-6.104	NaN
0.0498	-0.1678	-1.954	NaN
0.05	-0.1831	-2.502	NaN
0.0502	-0.1297	-6.53	NaN
0.0504	-0.0458	-2.93	NaN
0.0506	0.0916	-1.708	NaN
0.0508	0.0916	-3.296	NaN
0.051	0.0687	0.366	NaN
0.0512	0.0763	6.042	NaN
0.0514	0.0839	3.724	NaN
0.0516	0.061	1.404	NaN
0.0518	0.061	-2.38	NaN
0.052	0.0534	6.652	NaN
0.0522	0.0763	8.606	NaN
0.0524	0.0229	5.982	NaN
0.0526	0.0305	-10.926	NaN
0.0528	0.0229	2.746	NaN
0.053	0.0076	-4.822	NaN
0.0532	-0.0381	-2.564	NaN
0.0534	-0.1831	0.122	NaN
0.0536	-0.1755	-3.234	NaN
0.0538	-0.145	-14.588	NaN
0.054	0	-0.916	NaN
0.0542	0.061	0.976	NaN
0.0544	0.0534	-1.954	NaN
0.0546	0.0381	2.258	NaN
0.0548	0.0381	-1.526	NaN
0.055	0.0458	-9.704	NaN
0.0552	0.0534	-0.672	NaN
0.0554	0.0992	4.882	NaN
0.0556	0.0763	14.526	NaN
0.0558	0.0458	5.31	NaN
0.056	0.0381	-5.31	NaN
0.0562	0.0305	-0.306	NaN
0.0564	-0.0076	11.23	NaN
0.0566	0	-9.156	NaN
0.0568	-0.0305	-1.342	NaN
0.057	-0.1526	-3.112	NaN
0.0572	-0.145	-1.282	NaN
0.0574	-0.0916	8.544	NaN
0.0576	0.0458	-5.738	NaN
0.0578	0.0381	-3.174	NaN
0.058	0.0534	-1.648	NaN
0.0582	0.0229	-4.272	NaN
0.0584	0.0687	4.028	NaN
0.0586	0.0763	0.732	NaN
0.0588	0.0839	9.582	NaN
0.059	0.0458	2.258	NaN
0.0592	0.0305	-2.136	NaN
0.0594	0.0153	1.464	NaN
0.0596	0.0076	-2.93	NaN
0.0598	0	-3.906	NaN
0.06	0	8.24	NaN
0.0602	0.0229	2.624	NaN
0.0604	-0.0992	1.038	NaN
0.0606	-0.1831	7.508	NaN
0.0608	-0.1373	6.836	NaN
0.061	-0.0763	-3.602	NaN
0.0612	0.0305	2.564	NaN
0.0614	0.0534	1.954	NaN
0.0616	0.061	-9.278	NaN
0.0618	0.0916	5.92	NaN
0.062	0.0534	-4.76	NaN
0.0622	0.0763	4.394	NaN
0.0624	0.0458	-1.832	NaN
0.0626	0.0305	-6.836	NaN
0.0628	0	-6.53	NaN
0.063	0	0.428	NaN
0.0632	0.0153	0	NaN
0.0634	-0.0305	-4.638	NaN
0.0636	0.0076	0.488	NaN
0.0638	-0.0534	-2.198	NaN
0.064	-0.2136	-1.16	NaN
0.0642	-0.206	2.746	NaN
0.0644	-0.1831	2.258	NaN
0.0646	0	-3.112	NaN
0.0648	0.0153	3.662	NaN
0.065	0.0381	14.466	NaN
0.0652	0.061	-3.052	NaN
0.0654	0.0153	1.77	NaN
0.0656	0.0381	-6.53	NaN
0.0658	0.0458	-5.004	NaN
0.066	0.0458	-0.55	NaN
0.0662	0.0229	11.962	NaN
0.0664	0.0305	0.062	NaN
0.0666	0.0153	-4.272	NaN
0.0668	0.0381	-7.812	NaN
0.067	0.0229	-4.638	NaN
0.0672	0	-7.324	NaN
0.0674	-0.0763	2.502	NaN
0.0676	-0.1907	-1.832	NaN
0.0678	-0.1678	-2.624	NaN
0.068	-0.0916	-7.386	NaN
0.0682	0.0458	1.404	NaN
0.0684	0.0916	7.264	NaN
0.0686	0.0839	-4.09	NaN
0.0688	0.0305	4.456	NaN
0.069	0.0458	-7.996	NaN
0.0692	0.0687	-2.624	NaN
0.0694	0.0839	7.63	NaN
0.0696	0.061	-2.868	NaN
0.0698	0.0992	-6.836	NaN
0.07	0.0381	5.066	NaN
0.0702	0.0153	1.526	NaN
0.0704	0.0305	4.516	NaN
0.0706	0.0229	-1.342	NaN
0.0708	0.0076	-13.366	NaN
0.071	-0.0305	-7.996	NaN
0.0712	-0.1831	3.48	NaN
0.0714	-0.1221	9.644	NaN
0.0716	-0.1144	-1.098	NaN
0.0718	0	0.366	NaN
0.072	0.0763	-0.61	NaN
0.0722	0.0305	-5.25	NaN
0.0724	0.0381	8.544	NaN
0.0726	0.0534	-1.22	NaN
0.0728	0.0687	5.066	NaN
0.073	0.0458	-8.422	NaN
0.0732	0.0916	-6.896	NaN
0.0734	0.0381	14.648	NaN
0.0736	0.0076	0.244	NaN
0.0738	0	-5.066	NaN
0.074	0.0076	3.052	NaN
0.0742	0.0153	-0.366	NaN
0.0744	0.0153	14.344	NaN
0.0746	-0.0229	-15.076	NaN
0.0748	-0.1907	-1.464	NaN
0.075	-0.1831	0.672	NaN
0.0752	-0.0916	-10.804	NaN
0.0754	0.0305	-3.418	NaN
0.0756	0.0687	10.56	NaN
0.0758	0.061	-7.142	NaN
0.076	0.0916	4.15	NaN
0.0762	0.1068	-7.934	NaN
0.0764	0.0534	10.376	NaN
0.0766	0.0687	5.798	NaN
0.0768	0.0839	0.672	NaN
0.077	0.061	3.784	NaN
0.0772	0.0534	4.272	NaN
0.0774	0.0229	6.47	NaN
0.0776	0.0534	-1.282	NaN
0.0778	0.0381	1.954	NaN
0.078	0.0229	0.732	NaN
0.0782	-0.0763	-4.822	NaN
0.0784	-0.1755	8.056	NaN
0.0786	-0.1526	-2.746	NaN
0.0788	-0.0534	-0.184	NaN
0.079	0.061	-0.366	NaN
0.0792	0.0458	1.098	NaN
0.0794	0.0687	-4.15	NaN
0.0796	0.0534	0.184	NaN
0.0798	0.0458	-0.672	NaN
0.08	0.0305	-2.32	NaN
0.0802	0.0305	0.976	NaN
0.0804	0.0381	-0.122	NaN
0.0806	0.0229	-6.53	NaN
0.0808	0.0381	9.644	NaN
0.081	0.0305	2.136	NaN
0.0812	-0.0076	4.456	NaN
0.0814	0.0076	0.306	NaN
0.0816	-0.0305	-3.784	NaN
0.0818	-0.1907	0.306	NaN
0.082	-0.1755	-4.516	NaN
0.0822	-0.0916	0.366	NaN
0.0824	0.0153	-5.616	NaN
0.0826	0.0687	-3.784	NaN
0.0828	0.0305	-5.004	NaN
0.083	0.0153	3.602	NaN
0.0832	0.0153	-0.55	NaN
0.0834	0.0381	9.156	NaN
0.0836	0.0305	-3.968	NaN
0.0838	0.0763	5.738	NaN
0.084	0.0458	-9.156	NaN
0.0842	0.0229	4.09	NaN
0.0844	0.0076	3.112	NaN
0.0846	0.0076	9.216	NaN
0.0848	-0.0458	-6.958	NaN
0.085	-0.0229	-0.61	NaN
0.0852	-0.0839	6.226	NaN
0.0854	-0.206	-1.832	NaN
0.0856	-0.1678	-6.286	NaN
0.0858	-0.0687	-2.076	NaN
0.086	0.0458	-4.272	NaN
0.0862	0.0763	6.53	NaN
0.0864	0.061	-4.028	NaN
0.0866	0.061	0.61	NaN
0.0868	0.061	-2.014	NaN
0.087	0.0534	-1.404	NaN
0.0872	0.0763	-3.296	NaN
0.0874	0.0534	3.356	NaN
0.0876	0.0687	-3.784	NaN
0.0878	0.0305	1.892	NaN
0.088	0.0076	-2.686	NaN
0.0882	0.0076	0.916	NaN
0.0884	0.0381	-7.08	NaN
0.0886	0.0229	1.22	NaN
0.0888	-0.0458	-1.22	NaN
0.089	-0.1602	7.874	NaN
0.0892	-0.1526	2.808	NaN
0.0894	-0.0992	6.836	NaN
0.0896	0.0687	2.38	NaN
0.0898	0.0763	3.418	NaN
0.09	0.1144	-2.808	NaN
0.0902	0.0763	1.404	NaN
0.0904	0.0839	9.4	NaN
0.0906	0.0839	3.846	NaN
0.0908	0.0458	1.954	NaN
0.091	0.061	-1.16	NaN
0.0912	0.0534	-0.062	NaN
0.0914	0.0534	5.982	NaN
0.0916	0.0458	-0.366	NaN
0.0918	0.0534	-4.944	NaN
0.092	0.0229	-0.244	NaN
0.0922	0.0153	1.526	NaN
0.0924	-0.0687	5.798	NaN
0.0926	-0.1831	7.752	NaN
0.0928	-0.1755	6.53	NaN
0.093	-0.1144	-3.234	NaN
0.0932	0.0458	-6.226	NaN
0.0934	0.0687	-0.794	NaN
0.0936	0.0458	-7.386	NaN
0.0938	0.0229	8.484	NaN
0.094	0.0687	4.516	NaN
0.0942	0.0229	-5.494	NaN
0.0944	0.0458	0.184	NaN
0.0946	0.0687	-0.61	NaN
0.0948	0.061	-4.944	NaN
0.095	0.0305	-2.076	NaN
0.0952	0.0305	1.464	NaN
0.0954	0.0381	2.258	NaN
0.0956	0.0305	0.488	NaN
0.0958	0.0076	6.53	NaN
0.096	-0.061	1.892	NaN
0.0962	-0.1602	0.55	NaN
0.0964	-0.1144	1.77	NaN
0.0966	-0.061	-9.582	NaN
0.0968	0.0534	5.86	NaN
0.097	0.0763	-2.014	NaN
0.0972	0.061	5.738	NaN
0.0974	0.0534	-3.296	NaN
0.0976	0.0992	4.882	NaN
0.0978	0.0763	2.076	NaN
0.098	0.0992	6.896	NaN
0.0982	0.1068	1.098	NaN
0.0984	0.0381	4.09	NaN
0.0986	0.0153	-0.306	NaN
0.0988	0.0076	0.794	NaN
0.099	0.0229	-6.592	NaN
0.0992	0.0076	2.502	NaN
0.0994	0	4.09	NaN
0.0996	-0.1373	4.882	NaN
0.0998	-0.1678	-1.282	NaN
0.1	-0.1297	-2.502	NaN
0.1002	-0.0076	8.85	NaN
0.1004	0.0381	7.324	NaN
0.1006	0.0534	-6.348	NaN
0.1008	0.0458	-0.428	NaN
0.101	0.0458	-3.968	NaN
0.1012	0.0534	-0.062	NaN
0.1014	0.0458	1.708	NaN
0.1016	0.0305	-2.014	NaN
0.1018	0.0534	4.272	NaN
0.102	0.0381	-7.934	NaN
0.1022	0.0153	5.066	NaN
0.1024	0.0305	5.982	NaN
0.1026	0.0229	1.586	NaN
0.1028	0	-0.184	NaN
0.103	-0.1144	-3.296	NaN
0.1032	-0.2136	3.846	NaN
0.1034	-0.1907	0.184	NaN
0.1036	-0.1068	3.356	NaN
0.1038	0.0229	-5.188	NaN
0.104	0.0534	-1.098	NaN
0.1042	0.0763	-2.99	NaN
0.1044	0.0229	3.724	NaN
0.1046	0.0076	-6.348	NaN
0.1048	0.0229	4.76	NaN
0.105	0.0153	5.616	NaN
0.1052	0.0153	13	NaN
0.1054	-0.0076	-8.362	NaN
0.1056	0.0153	1.16	NaN
0.1058	0.0076	-10.498	NaN
0.106	0.0153	7.874	NaN
0.1062	-0.0076	6.286	NaN
0.1064	0.0229	0.854	NaN
0.1066	-0.1068	-7.02	NaN
0.1068	-0.1984	-3.602	NaN
0.107	-0.1373	6.652	NaN
0.1072	-0.0381	-4.456	NaN
0.1074	0.0534	3.052	NaN
0.1076	0.061	1.77	NaN
0.1078	0.0839	2.808	NaN
0.108	0.0534	6.042	NaN
0.1082	0.0153	-7.142	NaN
0.1084	0.061	7.752	NaN
0.1086	0.0687	-0.61	NaN
0.1088	0.0763	-2.808	NaN
0.109	0.0763	-4.822	NaN
0.1092	0.0458	-4.638	NaN
0.1094	0	3.602	NaN
0.1096	0.0305	-3.968	NaN
0.1098	0.0381	2.136	NaN
0.11	0.0153	6.592	NaN
0.1102	-0.1144	-3.052	NaN
0.1104	-0.1373	5.798	NaN
0.1106	-0.1221	0.306	NaN
0.1108	-0.0687	-7.812	NaN
0.111	0.0534	6.652	NaN
0.1112	0.0534	4.456	NaN
0.1114	0.0458	0.428	NaN
0.1116	0.0229	-4.822	NaN
0.1118	0.0534	-7.02	NaN
0.112	0.0534	7.324	NaN
0.1122	0.0381	-6.104	NaN
0.1124	0.061	-0.672	NaN
0.1126	0.0458	-8.3	NaN
0.1128	0	2.564	NaN
0.113	-0.0153	1.464	NaN
0.1132	-0.0229	-1.708	NaN
0.1134	0	2.746	NaN
0.1136	-0.0076	0.854	NaN
0.1138	-0.1068	8.422	NaN
0.114	-0.1831	7.63	NaN
0.1142	-0.1755	4.456	NaN
0.1144	-0.0763	4.394	NaN
0.1146	0.0534	-1.954	NaN
0.1148	0.0458	-11.414	NaN
0.115	0.0687	-3.968	NaN
0.1152	0.0916	-8.056	NaN
0.1154	0.1068	2.808	NaN
0.1156	0.0763	6.592	NaN
0.1158	0.0458	7.934	NaN
0.116	0.061	-7.142	NaN
0.1162	0.0229	-3.296	NaN
0.1164	0.0381	10.314	NaN
0.1166	0.0534	5.432	NaN
0.1168	0.0458	-2.014	NaN
0.117	0.0076	-5.676	NaN
0.1172	0.0153	-1.038	NaN
0.1174	-0.1526	9.644	NaN
0.1176	-0.1755	-2.624	NaN
0.1178	-0.1297	-2.564	NaN
0.118	-0.0076	2.686	NaN
0.1182	0.061	-0.366	NaN
0.1184	0.061	-2.258	NaN
0.1186	0.0916	0.61	NaN
0.1188	0.0534	-1.648	NaN
0.119	0.0534	-5.372	NaN
0.1192	0.0687	-1.16	NaN
0.1194	0.0534	7.02	NaN
0.1196	0.0534	-8.972	NaN
0.1198	0.0381	-3.846	NaN
0.12	0.0153	-0.854	NaN
0.1202	0.0458	5.616	NaN
0.1204	0	3.48	NaN
0.1206	-0.0076	-3.356	NaN
0.1208	-0.0763	4.456	NaN
0.121	-0.1907	1.526	NaN
0.1212	-0.1678	-5.86	NaN
0.1214	-0.061	-7.202	NaN
0.1216	0.0916	8.24	NaN
0.1218	0.0381	-3.846	NaN
0.122	0.0534	3.846	NaN
0.1222	0.061	3.174	NaN
0.1224	0.0305	1.892	NaN
0.1226	0.0534	9.704	NaN
0.1228	0.0534	1.404	NaN
0.123	0.0534	2.136	NaN
0.1232	0.0153	1.892	NaN
0.1234	0.0305	-0.672	NaN
0.1236	-0.0076	-3.784	NaN
0.1238	-0.0305	-5.372	NaN
0.124	-0.0153	-0.062	NaN
0.1242	-0.0153	-1.526	NaN
0.1244	-0.1373	6.896	NaN
0.1246	-0.1907	-0.854	NaN
0.1248	-0.1755	3.48	NaN
0.125	-0.0763	6.774	NaN
0.1252	0	1.464	NaN
0.1254	0.0229	2.624	NaN
0.1256	0.0153	-13.366	NaN
0.1258	0.0458	-3.234	NaN
0.126	0.0458	2.258	NaN
0.1262	0.0687	1.954	NaN
0.1264	0.0458	-0.672	NaN
0.1266	0.0381	-1.77	NaN
0.1268	0.0229	2.442	NaN
0.127	0.0153	1.526	NaN
0.1272	-0.0076	0.428	NaN
0.1274	-0.0076	-14.222	NaN
0.1276	-0.0229	-2.99	NaN
0.1278	-0.0305	-12.39	NaN
0.128	-0.1526	3.602	NaN
0.1282	-0.1907	0.672	NaN
0.1284	-0.145	5.066	NaN
0.1286	-0.0687	0.672	NaN
0.1288	0.0458	2.38	NaN
0.129	0.0534	-4.7	NaN
0.1292	0.0381	3.662	NaN
0.1294	0.0381	0.122	NaN
0.1296	0.0381	1.832	NaN
0.1298	0.0534	-1.22	NaN
0.13	0.0381	2.502	NaN
0.1302	0.0839	-6.53	NaN
0.1304	0.0763	2.258	NaN
0.1306	0.0153	4.334	NaN
0.1308	0	-0.244	NaN
0.131	0.0381	1.342	NaN
0.1312	-0.0153	-0.244	NaN
0.1314	0	5.432	NaN
0.1316	-0.145	-0.794	NaN
0.1318	-0.1831	-6.408	NaN
0.132	-0.1373	8.912	NaN
0.1322	-0.0381	-1.282	NaN
0.1324	0.061	10.07	NaN
0.1326	0.0534	-5.494	NaN
0.1328	0.0153	-2.136	NaN
0.133	0.0153	-3.234	NaN
0.1332	0.0153	-5.126	NaN
0.1334	0.0076	5.25	NaN
0.1336	0.0229	-2.136	NaN
0.1338	0.0076	4.7	NaN
0.134	-0.0076	-11.474	NaN
0.1342	0.0153	-2.076	NaN
0.1344	0.0229	2.624	NaN
0.1346	0.0229	-7.08	NaN
0.1348	0.0076	-2.99	NaN
0.135	-0.0076	-10.926	NaN
0.1352	-0.1526	-10.682	NaN
0.1354	-0.1678	13.794	NaN
0.1356	-0.1221	4.212	NaN
0.1358	0.0229	-5.92	NaN
0.136	0.0839	-2.99	NaN
0.1362	0.061	-1.342	NaN
0.1364	0.0763	4.028	NaN
0.1366	0.0534	3.846	NaN
0.1368	0.0534	3.602	NaN
0.137	0.0839	-0.184	NaN
0.1372	0.0916	-4.394	NaN
0.1374	0.061	-0.976	NaN
0.1376	0.0458	-1.526	NaN
0.1378	0.0153	1.038	NaN
0.138	0.0076	-4.334	NaN
0.1382	0.0153	0.61	NaN
0.1384	0.0153	-6.47	NaN
0.1386	-0.0229	2.686	NaN
0.1388	-0.145	0.366	NaN
0.139	-0.1297	-4.638	NaN
0.1392	-0.1068	3.662	NaN
0.1394	0.0229	3.112	NaN
0.1396	0.0458	-0.732	NaN
0.1398	0.0305	1.526	NaN
0.14	0.061	7.63	NaN
0.1402	0.0458	-13.61	NaN
0.1404	0.061	4.394	NaN
0.1406	0.0534	3.052	NaN
0.1408	0.0229	-2.99	NaN
0.141	0.0458	3.234	NaN
0.1412	0.0153	-1.892	NaN
0.1414	0.0153	0.122	NaN
0.1416	0.0305	2.014	NaN
0.1418	0.0229	-8.544	NaN
0.142	0.0153	7.996	NaN
0.1422	-0.1526	2.32	NaN
0.1424	-0.1831	4.394	NaN
0.1426	-0.1831	-9.948	NaN
0.1428	-0.061	-6.896	NaN
0.143	0.0153	0.062	NaN
0.1432	0.0381	8.728	NaN
0.1434	0.0534	3.784	NaN
0.1436	0.0229	1.038	NaN
0.1438	0.0458	-6.896	NaN
0.144	0.0229	-2.32	NaN
0.1442	0.0076	-2.868	NaN
0.1444	0.0305	9.338	NaN
0.1446	0.0153	-2.868	NaN
0.1448	0.0076	8.056	NaN
0.145	0.0153	5.86	NaN
0.1452	-0.0076	-5.188	NaN
0.1454	-0.0687	-0.61	NaN
0.1456	-0.0687	-2.38	NaN
0.1458	-0.1907	-8.728	NaN
0.146	-0.1907	-2.076	NaN
0.1462	-0.1221	-4.028	NaN
0.1464	0.0076	-7.996	NaN
0.1466	0.061	-3.54	NaN
0.1468	0.0687	-2.564	NaN
0.147	0.0687	4.15	NaN
0.1472	0.0687	0.062	NaN
0.1474	0.0534	2.198	NaN
0.1476	0.061	-8.3	NaN
0.1478	0.0381	-3.112	NaN
0.148	0.061	-7.508	NaN
0.1482	0.0763	1.464	NaN
0.1484	0.0229	1.526	NaN
0.1486	0.0076	10.864	NaN
0.1488	0.0305	0.794	NaN
0.149	-0.0153	4.028	NaN
0.1492	-0.0153	-2.32	NaN
0.1494	-0.1678	4.212	NaN
0.1496	-0.1144	3.174	NaN
0.1498	-0.1221	2.686	NaN
0.15	0.0305	-7.02	NaN
0.1502	0.0916	2.502	NaN
0.1504	0.061	0.244	NaN
0.1506	0.0687	-0.428	NaN
0.1508	0.0916	-4.822	NaN
0.151	0.0763	2.93	NaN
0.1512	0.0687	2.442	NaN
0.1514	0.0534	4.212	NaN
0.1516	0.0839	2.136	NaN
0.1518	0.0458	-2.624	NaN
0.152	0.0229	-6.042	NaN
0.1522	0.0305	5.066	NaN
0.1524	0.0229	8.118	NaN
0.1526	0	-5.066	NaN
0.1528	-0.0229	-1.22	NaN
0.153	-0.1755	9.948	NaN
0.1532	-0.1907	1.648	NaN
0.1534	-0.1144	9.522	NaN
0.1536	-0.0076	-6.104	NaN
0.1538	0.0305	0.732	NaN
0.154	0.0305	-2.38	NaN
0.1542	0.0458	-2.076	NaN
0.1544	0.0687	7.508	NaN
0.1546	0.0534	-0.672	NaN
0.1548	0.0687	-4.394	NaN
0.155	0.0381	-1.464	NaN
0.1552	0.0534	2.564	NaN
0.1554	0.0458	2.136	NaN
0.1556	0.0305	-1.954	NaN
0.1558	0.0458	1.282	NaN
0.156	0.0305	12.208	NaN
0.1562	0.0153	-0.488	NaN
0.1564	-0.0229	6.53	NaN
0.1566	-0.1831	-1.648	NaN
0.1568	-0.1678	1.832	NaN
0.157	-0.0916	-2.808	NaN
0.1572	0.0381	4.944	NaN
0.1574	0.061	9.522	NaN
0.1576	0.0992	-5.372	NaN
0.1578	0.0687	-4.578	NaN
0.158	0.061	8.79	NaN
0.1582	0.0381	3.662	NaN
0.1584	0.0305	4.272	NaN
0.1586	0.0076	3.968	NaN
0.1588	0.0458	-5.31	NaN
0.159	0.0305	-3.48	NaN
0.1592	0.0229	-0.122	NaN
0.1594	-0.0153	-5.372	NaN
0.1596	0.0076	5.616	NaN
0.1598	-0.0076	6.958	NaN
0.16	-0.1755	1.098	NaN
0.1602	-0.1907	-11.84	NaN
0.1604	-0.1297	6.774	NaN
0.1606	-0.0381	0.306	NaN
0.1608	0.0458	-4.944	NaN
0.161	0.0458	-2.93	NaN
0.1612	0.0839	3.48	NaN
0.1614	0.0534	8.362	NaN
0.1616	0.0381	-4.578	NaN
0.1618	0.0687	9.46	NaN
0.162	0.061	-5.066	NaN
0.1622	0.0534	-6.104	NaN
0.1624	0.061	-0.428	NaN
0.1626	0.0458	-2.014	NaN
0.1628	-0.0153	3.052	NaN
0.163	-0.0076	4.028	NaN
0.1632	-0.0153	1.282	NaN
0.1634	-0.1068	6.164	NaN
0.1636	-0.1831	7.996	NaN
0.1638	-0.1602	-3.48	NaN
0.164	-0.1068	1.342	NaN
0.1642	0.0458	2.076	NaN
0.1644	0.0458	3.724	NaN
0.1646	0.0458	6.53	NaN
0.1648	-0.0153	1.342	NaN
0.165	0.0076	2.564	NaN
0.1652	0.0305	-0.794	NaN
0.1654	0.0305	-5.92	NaN
0.1656	0.0229	-6.226	NaN
0.1658	0.0534	2.93	NaN
0.166	0.0381	-7.69	NaN
0.1662	0	-0.488	NaN
0.1664	-0.0076	11.658	NaN
0.1666	0.0229	3.418	NaN
0.1668	-0.0076	-0.244	NaN
0.167	-0.0763	-6.042	NaN
0.1672	-0.1678	-3.234	NaN
0.1674	-0.1373	-2.99	NaN
0.1676	-0.1297	-1.708	NaN
0.1678	0.0305	0.854	NaN
0.168	0.0458	6.652	NaN
0.1682	0.0763	2.38	NaN
0.1684	0.0687	3.846	NaN
0.1686	0.061	2.38	NaN
0.1688	0.0916	-1.954	NaN
0.169	0.0458	-0.488	NaN
0.1692	0.0305	-5.92	NaN
0.1694	0.0458	-2.808	NaN
0.1696	0.0534	-4.394	NaN
0.1698	0.0153	9.46	NaN
0.17	0.0153	-5.494	NaN
0.1702	0.0534	-7.08	NaN
0.1704	0.0076	7.02	NaN
0.1706	-0.0458	-5.676	NaN
0.1708	-0.1678	-6.652	NaN
0.171	-0.1526	0.61	NaN
0.1712	-0.0992	9.034	NaN
0.1714	0.061	2.99	NaN
0.1716	0.0992	4.944	NaN
0.1718	0.1068	4.944	NaN
0.172	0.0763	2.136	NaN
0.1722	0.061	-4.76	NaN
0.1724	0.0458	3.174	NaN
0.1726	0.0458	-4.944	NaN
0.1728	0.0381	5.738	NaN
0.173	0.0381	-2.076	NaN
0.1732	0.0229	8.79	NaN
0.1734	0	6.47	NaN
0.1736	0.0229	-0.244	NaN
0.1738	0.0153	-0.306	NaN
0.174	-0.0153	6.896	NaN
0.1742	-0.0687	1.464	NaN
0.1744	-0.206	2.99	NaN
0.1746	-0.1907	-3.662	NaN
0.1748	-0.0992	3.052	NaN
0.175	0.0839	-9.948	NaN
0.1752	0.0534	1.038	NaN
0.1754	0.0839	7.264	NaN
0.1756	0.061	8.79	NaN
0.1758	0.0381	2.502	NaN
0.176	0.0534	0.244	NaN
0.1762	0.0763	2.442	NaN
0.1764	0.0839	9.766	NaN
0.1766	0.061	5.004	NaN
0.1768	0.061	1.708	NaN
0.177	0.0305	1.832	NaN
0.1772	0.0153	6.226	NaN
0.1774	0.0076	-2.258	NaN
0.1776	0.0076	6.958	NaN
0.1778	-0.1297	-6.714	NaN
0.178	-0.1373	-3.356	NaN
0.1782	-0.1297	6.408	NaN
0.1784	-0.0458	15.502	NaN
0.1786	0.0839	0.61	NaN
0.1788	0.061	-3.48	NaN
0.179	0.0534	5.676	NaN
0.1792	0.0458	-1.586	NaN
0.1794	0.0458	7.142	NaN
0.1796	0.061	6.592	NaN
0.1798	0.0916	0.488	NaN
0.18	0.0381	2.93	NaN
0.1802	0.0229	-3.356	NaN
0.1804	0.0229	0.062	NaN
0.1806	-0.0076	7.996	NaN
0.1808	-0.0153	-3.296	NaN
0.181	0.0229	1.648	NaN
0.1812	-0.0305	8.056	NaN
0.1814	-0.1907	2.99	NaN
0.1816	-0.1526	-14.038	NaN
0.1818	-0.1297	-7.324	NaN
0.182	0.0229	3.234	NaN
0.1822	0.0534	3.48	NaN
0.1824	0.0534	9.644	NaN
0.1826	0.0916	1.648	NaN
0.1828	0.0305	8.728	NaN
0.183	0.0305	0.976	NaN
0.1832	0.0305	4.394	NaN
0.1834	0.0458	8.056	NaN
0.1836	0.0229	-2.38	NaN
0.1838	0.0153	-1.038	NaN
0.184	0.0153	10.314	NaN
0.1842	-0.0076	0.306	NaN
0.1844	0.0076	11.962	NaN
0.1846	-0.0076	1.404	NaN
0.1848	-0.1221	1.586	NaN
0.185	-0.1984	14.038	NaN
0.1852	-0.2136	8.178	NaN
0.1854	-0.145	4.578	NaN
0.1856	0.0458	0.794	NaN
0.1858	0.0763	2.564	NaN
0.186	0.0687	5.372	NaN
0.1862	0.0534	-7.69	NaN
0.1864	0.0381	7.568	NaN
0.1866	0.061	-2.564	NaN
0.1868	0.0381	-4.272	NaN
0.187	0.0534	6.226	NaN
0.1872	0.0839	-3.112	NaN
0.1874	0.061	2.38	NaN
0.1876	0.0153	-8.24	NaN
0.1878	-0.0076	-0.976	NaN
0.188	0	-10.682	NaN
0.1882	-0.0076	5.432	NaN
0.1884	-0.145	3.418	NaN
0.1886	-0.145	5.372	NaN
0.1888	-0.1221	-3.052	NaN
0.189	-0.0763	-7.752	NaN
0.1892	0.0534	0.306	NaN
0.1894	0.0763	2.746	NaN
0.1896	0.0458	0.488	NaN
0.1898	0.0687	0.55	NaN
0.19	0.061	9.156	NaN
0.1902	0.0687	0.61	NaN
0.1904	0.0839	0.976	NaN
0.1906	0.1144	-0.61	NaN
0.1908	0.0763	1.22	NaN
0.191	0.0305	8.24	NaN
0.1912	0.0305	-0.794	NaN
0.1914	0.0381	2.99	NaN
0.1916	0.0076	3.418	NaN
0.1918	0.0153	-6.104	NaN
0.192	-0.0687	-6.408	NaN
0.1922	-0.1373	8.422	NaN
0.1924	-0.1373	2.198	NaN
0.1926	-0.0763	0.062	NaN
0.1928	0.0534	0.488	NaN
0.193	0.0458	-4.456	NaN
0.1932	0.0534	2.014	NaN
0.1934	0.0839	-4.822	NaN
0.1936	0.0763	-8.24	NaN
0.1938	0.0381	-1.282	NaN
0.194	0.0381	7.812	NaN
0.1942	0.0458	-1.22	NaN
0.1944	0.0305	1.098	NaN
0.1946	0.0381	4.76	NaN
0.1948	0.0381	-8.972	NaN
0.195	0.0534	-4.516	NaN
0.1952	0.0381	-8.178	NaN
0.1954	0.0305	9.826	NaN
0.1956	-0.1144	7.69	NaN
0.1958	-0.1526	9.826	NaN
0.196	-0.1068	1.892	NaN
0.1962	-0.0229	-3.602	NaN
0.1964	0.0839	14.222	NaN
0.1966	0.0839	2.442	NaN
0.1968	0.1068	5.432	NaN
0.197	0.0763	-2.076	NaN
0.1972	0.0687	1.586	NaN
0.1974	0.0763	-0.366	NaN
0.1976	0.0458	-6.408	NaN
0.1978	0.0534	0.244	NaN
0.198	0.0381	-4.09	NaN
0.1982	0.0839	-1.954	NaN
0.1984	0.0458	1.892	NaN
0.1986	0.0153	-0.184	NaN
0.1988	0.0076	6.042	NaN
0.199	-0.061	2.564	NaN
0.1992	-0.1907	-3.54	NaN
0.1994	-0.145	-1.342	NaN
0.1996	-0.0763	3.602	NaN
0.1998	0.0458	-1.586	NaN
0.2	0.0687	-1.098	NaN
0.2002	0.0305	0.61	NaN
0.2004	0.0458	4.212	NaN
0.2006	0.0534	-2.564	NaN
0.2008	0.0534	3.968	NaN
0.201	0.0534	1.77	NaN
0.2012	0.0839	2.746	NaN
0.2014	0.0229	4.212	NaN
0.2016	0.0305	-3.724	NaN
0.2018	0.0229	1.404	NaN
0.202	0.0153	3.724	NaN
0.2022	0.0153	-5.494	NaN
0.2024	-0.0076	3.662	NaN
0.2026	-0.145	1.282	NaN
0.2028	-0.145	-11.108	NaN
0.203	-0.1373	-0.61	NaN
0.2032	-0.0458	-8.606	NaN
0.2034	0.0229	1.16	NaN
0.2036	0.0305	-7.142	NaN
0.2038	0.0153	3.296	NaN
0.204	0.0534	-8.912	NaN
0.2042	0.0153	-2.686	NaN
0.2044	0.0458	0.61	NaN
0.2046	0.0687	-0.794	NaN
0.2048	0	1.404	NaN
0.205	-0.0229	-7.02	NaN
0.2052	-0.0229	5.554	NaN
0.2054	-0.0458	-6.53	NaN
0.2056	-0.0229	-1.892	NaN
0.2058	0.0229	1.464	NaN
0.206	-0.061	-0.184	NaN
0.2062	-0.1831	-5.494	NaN
0.2064	-0.1755	-2.014	NaN
0.2066	-0.145	-0.062	NaN
0.2068	-0.0687	-3.174	NaN
0.207	0.0763	2.014	NaN
0.2072	0.0458	2.32	NaN
0.2074	0.0458	-6.164	NaN
0.2076	0.0381	-1.954	NaN
0.2078	0.0916	-4.76	NaN
0.208	0.0763	-2.076	NaN
0.2082	0.0458	-6.652	NaN
0.2084	0.0458	0.062	NaN
0.2086	0.0534	0.244	NaN
0.2088	0.0229	-3.418	NaN
0.209	0.0305	2.32	NaN
0.2092	0.061	0.854	NaN
0.2094	0.0458	5.372	NaN
0.2096	0.0305	-1.892	NaN
0.2098	-0.1678	-2.258	NaN
0.21	-0.145	3.968	NaN
0.2102	-0.0992	-5.372	NaN
0.2104	-0.0534	-2.38	NaN
0.2106	0.0916	-4.394	NaN
0.2108	0.0839	-0.61	NaN
0.211	0.0763	6.592	NaN
0.2112	0.0839	-1.22	NaN
0.2114	0.0687	-3.052	NaN
0.2116	0.061	9.826	NaN
0.2118	0.061	7.568	NaN
0.212	0.0534	3.906	NaN
0.2122	0.0534	6.042	NaN
0.2124	0.0381	-1.22	NaN
0.2126	0.0534	8.056	NaN
0.2128	0.0458	-3.662	NaN
0.213	-0.0076	2.93	NaN
0.2132	-0.0305	5.494	NaN
0.2134	-0.1755	-1.22	NaN
0.2136	-0.1907	-6.286	NaN
0.2138	-0.1526	-4.394	NaN
0.214	-0.0153	6.286	NaN
0.2142	0.0839	4.212	NaN
0.2144	0.061	8.056	NaN
0.2146	0.0458	-2.136	NaN
0.2148	0.0458	-4.944	NaN
0.215	0.0534	-5.86	NaN
0.2152	0.061	-5.92	NaN
0.2154	0.0687	10.376	NaN
0.2156	0.0839	4.7	NaN
0.2158	0.0458	0.122	NaN
0.216	0.0458	1.892	NaN
0.2162	0.0076	6.958	NaN
0.2164	0.0381	-1.648	NaN
0.2166	0.0305	-0.366	NaN
0.2168	-0.0229	-0.854	NaN
0.217	-0.1526	-2.746	NaN
0.2172	-0.1297	8.484	NaN
0.2174	-0.0916	1.77	NaN
0.2176	0.0305	4.578	NaN
0.2178	0.0687	0	NaN
0.218	0.0687	-9.888	NaN
0.2182	0.0458	0.184	NaN
0.2184	0.0458	6.164	NaN
0.2186	0.061	3.54	NaN
0.2188	0.0916	-0.794	NaN
0.219	0.0763	-4.7	NaN
0.2192	0.0381	-5.92	NaN
0.2194	0.0305	6.652	NaN
0.2196	0.0153	-7.63	NaN
0.2198	0.0076	-0.062	NaN
0.22	-0.0305	4.15	NaN
0.2202	0.0076	-1.586	NaN
0.2204	-0.0763	4.456	NaN
0.2206	-0.1907	-5.554	NaN
0.2208	-0.1526	-0.184	NaN
0.221	-0.0687	1.954	NaN
0.2212	0.0381	4.944	NaN
0.2214	0.0381	10.314	NaN
0.2216	0.061	0.794	NaN
0.2218	0.0916	-0.55	NaN
0.222	0.0381	-3.112	NaN
0.2222	0.0916	9.338	NaN
0.2224	0.0687	-3.602	NaN
0.2226	0.0229	-1.342	NaN
0.2228	0.0153	4.334	NaN
0.223	0	-2.258	NaN
0.2232	-0.0153	4.638	NaN
0.2234	-0.0305	13.184	NaN
0.2236	0.0381	-6.592	NaN
0.2238	-0.0229	9.4	NaN
0.224	-0.1907	0.306	NaN
0.2242	-0.2136	4.394	NaN
0.2244	-0.1678	-3.784	NaN
0.2246	-0.0229	2.014	NaN
0.2248	0.0305	6.592	NaN
0.225	0.0381	7.08	NaN
0.2252	0.0229	2.808	NaN
0.2254	0	3.296	NaN
0.2256	0.0229	-0.61	NaN
0.2258	0.0381	-4.882	NaN
0.226	0.0458	4.944	NaN
0.2262	0.0305	-4.09	NaN
0.2264	0.0458	-1.038	NaN
0.2266	0.0458	2.502	NaN
0.2268	0.0458	-5.188	NaN
0.227	0.0229	-18.92	NaN
0.2272	0	-0.366	NaN
0.2274	-0.0305	13.61	NaN
0.2276	-0.1831	-8.972	NaN
0.2278	-0.1678	-5.494	NaN
0.228	-0.1068	-14.588	NaN
0.2282	0.0305	-1.77	NaN
0.2284	0.0839	12.208	NaN
0.2286	0.0687	-5.188	NaN
0.2288	0.0458	-8.362	NaN
0.229	0.0687	-0.854	NaN
0.2292	0.0458	2.014	NaN
0.2294	0.0763	6.652	NaN
0.2296	0.0687	-0.55	NaN
0.2298	0.0763	-3.296	NaN
0.23	0.0916	0.732	NaN
0.2302	0.0305	-2.502	NaN
0.2304	0.0305	2.686	NaN
0.2306	0.0076	-7.874	NaN
0.2308	0.0305	-9.704	NaN
0.231	-0.0153	-2.502	NaN
0.2312	-0.1526	12.756	NaN
0.2314	-0.1144	5.004	NaN
0.2316	-0.1144	8.24	NaN
0.2318	0.0076	3.418	NaN
0.232	0.0534	-5.25	NaN
0.2322	0.0687	-1.404	NaN
0.2324	0.0458	3.724	NaN
0.2326	0.0763	0.916	NaN
0.2328	0.0763	2.076	NaN
0.233	0.0687	-1.648	NaN
0.2332	0.0458	2.868	NaN
0.2334	0.0305	13.672	NaN
0.2336	0.0076	-5.798	NaN
0.2338	0.0076	2.808	NaN
0.234	-0.0229	3.784	NaN
0.2342	0.0229	4.944	NaN
0.2344	0.0305	0.428	NaN
0.2346	-0.0153	1.586	NaN
0.2348	-0.1602	-1.098	NaN
0.235	-0.1526	-10.682	NaN
0.2352	-0.0992	2.198	NaN
0.2354	0.0458	-1.404	NaN
0.2356	0.0534	-2.014	NaN
0.2358	0.0458	-5.25	NaN
0.236	0.1144	11.962	NaN
0.2362	0.0916	11.536	NaN
0.2364	0.061	5.676	NaN
0.2366	0.0839	-2.198	NaN
0.2368	0.0763	4.15	NaN
0.237	0.0534	1.77	NaN
0.2372	0.0153	-7.386	NaN
0.2374	0.0305	2.746	NaN
0.2376	0.0381	-6.47	NaN
0.2378	0.0305	-5.554	NaN
0.238	0.0229	3.48	NaN
0.2382	-0.0992	-1.404	NaN
0.2384	-0.1755	-0.062	NaN
0.2386	-0.1526	-5.31	NaN
0.2388	-0.0992	-0.854	NaN
0.239	0.0763	1.404	NaN
0.2392	0.0687	6.164	NaN
0.2394	0.0687	9.094	NaN
0.2396	0.0687	-8.422	NaN
0.2398	0.0458	4.882	NaN
0.24	0.0458	4.272	NaN
0.2402	0.0534	6.408	NaN
0.2404	0.0458	5.432	NaN
0.2406	0.0534	0.61	NaN
0.2408	0.0305	-0.366	NaN
0.241	0.0229	-4.09	NaN
0.2412	-0.0076	-8.422	NaN
0.2414	0	2.746	NaN
0.2416	-0.0458	-2.808	NaN
0.2418	-0.1831	3.418	NaN
0.242	-0.1602	4.028	NaN
0.2422	-0.1068	5.738	NaN
0.2424	0.0381	5.554	NaN
0.2426	0.0305	-10.192	NaN
0.2428	0.0458	-8.422	NaN
0.243	0.0381	-1.342	NaN
0.2432	0.0229	-0.55	NaN
0.2434	-0.0153	6.408	NaN
0.2436	0.0305	3.724	NaN
0.2438	0.0381	-5.92	NaN
0.244	0.0458	-4.028	NaN
0.2442	0.0076	-0.672	NaN
0.2444	-0.0076	6.896	NaN
0.2446	-0.0229	-0.428	NaN
0.2448	-0.0229	3.724	NaN
0.245	-0.0153	13	NaN
0.2452	-0.1221	1.892	NaN
0.2454	-0.2136	2.502	NaN
0.2456	-0.145	-6.164	NaN
0.2458	-0.0992	-6.104	NaN
0.246	0.0305	-9.4	NaN
0.2462	0.0534	-4.638	NaN
0.2464	0.061	-4.212	NaN
0.2466	0.061	-0.794	NaN
0.2468	0.0534	0.184	NaN
0.247	0.0687	-3.906	NaN
0.2472	0.0763	-0.794	NaN
0.2474	0.061	-3.112	NaN
0.2476	0.0763	8.484	NaN
0.2478	0.0305	-4.394	NaN
0.248	0.0153	-6.286	NaN
0.2482	-0.0076	-9.034	NaN
0.2484	0.0153	2.93	NaN
0.2486	0.0381	-8.118	NaN
0.2488	-0.0839	-10.986	NaN
0.249	-0.1221	2.808	NaN
0.2492	-0.1297	-2.258	NaN
0.2494	-0.0992	0.732	NaN
0.2496	0.0916	-1.832	NaN
0.2498	0.0763	2.076	NaN
0.25	0.1144	5.188	NaN
0.2502	0.0839	-1.098	NaN
0.2504	0.0839	-5.31	NaN
0.2506	0.0534	-6.286	NaN
0.2508	0.0534	-9.4	NaN
0.251	0.061	7.812	NaN
0.2512	0.061	0.61	NaN
0.2514	0.061	2.808	NaN
0.2516	0.0305	3.356	NaN
0.2518	0.0458	3.54	NaN
0.252	0.0381	1.648	NaN
0.2522	0	4.7	NaN
0.2524	-0.0916	4.822	NaN
0.2526	-0.1831	-0.428	NaN
0.2528	-0.1526	-5.25	NaN
0.253	-0.1144	-4.15	NaN
0.2532	0.061	10.62	NaN
0.2534	0.0839	1.038	NaN
0.2536	0.0458	1.832	NaN
0.2538	0.0534	-7.02	NaN
0.254	0.0458	1.586	NaN
0.2542	0.0229	2.746	NaN
0.2544	0.0458	4.638	NaN
0.2546	0.061	0	NaN
0.2548	0.0687	-3.784	NaN
0.255	0.061	3.356	NaN
0.2552	0.0381	-0.672	NaN
0.2554	0.0229	7.63	NaN
0.2556	0.0153	5.066	NaN
0.2558	0.0229	-2.136	NaN
0.256	-0.1068	8.24	NaN
0.2562	-0.145	4.028	NaN
0.2564	-0.1068	6.896	NaN
0.2566	-0.0229	-6.104	NaN
0.2568	0.0763	7.324	NaN
0.257	0.0763	-2.442	NaN
0.2572	0.0687	5.188	NaN
0.2574	0.0458	4.7	NaN
0.2576	0.0763	1.282	NaN
0.2578	0.0534	-1.098	NaN
0.258	0.0687	5.372	NaN
0.2582	0.0839	-3.418	NaN
0.2584	0.0305	-0.55	NaN
0.2586	0.061	6.348	NaN
0.2588	0.0153	-1.77	NaN
0.259	0	-3.052	NaN
0.2592	0.0076	-8.422	NaN
0.2594	-0.0076	1.77	NaN
0.2596	-0.1602	3.356	NaN
0.2598	-0.1602	-2.564	NaN
0.26	-0.1144	5.494	NaN
0.2602	0	-6.226	NaN
0.2604	0.0305	-5.92	NaN
0.2606	0.0381	-2.258	NaN
0.2608	0.061	-0.916	NaN
0.261	0.0534	-10.926	NaN
0.2612	0.061	7.08	NaN
0.2614	0.0534	7.202	NaN
0.2616	0.0153	-7.69	NaN
0.2618	0.0381	2.564	NaN
0.262	0.0229	-9.46	NaN
0.2622	-0.0076	-6.226	NaN
0.2624	0.0381	-4.394	NaN
0.2626	0.0153	2.93	NaN
0.2628	0.0229	9.582	NaN
0.263	-0.0916	-1.098	NaN
0.2632	-0.1907	-7.508	NaN
0.2634	-0.1755	-5.676	NaN
0.2636	-0.1068	-0.184	NaN
0.2638	0.0153	-2.076	NaN
0.264	0.0534	-2.136	NaN
0.2642	0.0534	3.846	NaN
0.2644	0.061	2.746	NaN
0.2646	0.0153	-1.832	NaN
0.2648	0.0305	-1.648	NaN
0.265	-0.0076	10.376	NaN
0.2652	-0.0076	10.62	NaN
0.2654	0.0153	3.112	NaN
0.2656	-0.0076	-7.874	NaN
0.2658	0.0381	-17.456	NaN
0.266	0.0153	-0.794	NaN
0.2662	0.0076	-1.832	NaN
0.2664	-0.0305	-0.61	NaN
0.2666	-0.145	3.418	NaN
0.2668	-0.1907	-6.286	NaN
0.267	-0.1678	-14.282	NaN
0.2672	-0.0687	-0.732	NaN
0.2674	0.061	-5.86	NaN
0.2676	0.0763	4.09	NaN
0.2678	0.0839	-8.972	NaN
0.268	0.0381	-4.7	NaN
0.2682	0.0381	-3.846	NaN
0.2684	0.0381	-0.488	NaN
0.2686	0.0305	0.428	NaN
0.2688	0.0534	-3.48	NaN
0.269	0.0534	5.126	NaN
0.2692	0.0763	1.648	NaN
0.2694	0.0229	-1.77	NaN
0.2696	0.0153	0.062	NaN
0.2698	0.0229	-2.38	NaN
0.27	-0.0305	7.508	NaN
0.2702	-0.0763	1.832	NaN
0.2704	-0.1297	1.954	NaN
0.2706	-0.1144	4.394	NaN
0.2708	-0.0305	0.122	NaN
0.271	0.0916	-3.662	NaN
0.2712	0.0534	1.038	NaN
0.2714	0.0763	5.432	NaN
0.2716	0.0458	0.672	NaN
0.2718	0.0687	2.198	NaN
0.272	0.0839	-7.08	NaN
0.2722	0.0458	-5.738	NaN
0.2724	0.061	7.386	NaN
0.2726	0.061	-11.474	NaN
0.2728	0.0305	-4.944	NaN
0.273	0	4.212	NaN
0.2732	-0.0381	-4.638	NaN
0.2734	-0.0076	-0.428	NaN
0.2736	-0.0153	7.264	NaN
0.2738	-0.1297	-4.638	NaN
0.274	-0.1602	1.586	NaN
0.2742	-0.1602	-4.028	NaN
0.2744	-0.0839	8.24	NaN
0.2746	0.0229	-0.306	NaN
0.2748	0.0305	-8.056	NaN
0.275	0.0381	-9.522	NaN
0.2752	0.0687	-9.278	NaN
0.2754	0.0992	13.488	NaN
0.2756	0.0687	-0.61	NaN
0.2758	0.0763	-7.324	NaN
0.276	0.0534	-2.38	NaN
0.2762	0.0305	15.93	NaN
0.2764	0.0534	2.93	NaN
0.2766	0.0305	-0.732	NaN
0.2768	0.0458	-1.954	NaN
0.277	0	-2.198	NaN
0.2772	0.0229	5.432	NaN
0.2774	-0.1755	9.338	NaN
0.2776	-0.1602	-2.624	NaN
0.2778	-0.1373	0.244	NaN
0.278	0.0153	-1.464	NaN
0.2782	0.0687	5.92	NaN
0.2784	0.061	5.31	NaN
0.2786	0.0916	-6.652	NaN
0.2788	0.061	-13.488	NaN
0.279	0.0229	9.094	NaN
0.2792	0.0687	5.554	NaN
0.2794	0.0534	1.586	NaN
0.2796	0.0076	-8.79	NaN
0.2798	0.0381	-10.07	NaN
0.28	0.0458	-3.052	NaN
0.2802	0.0534	1.586	NaN
0.2804	0.0381	5.31	NaN
0.2806	0	-3.052	NaN
0.2808	-0.1144	2.868	NaN
0.281	0.0229	-1.038	NaN
0.2812	-0.1221	1.464	NaN
0.2814	-0.061	8.972	NaN
0.2816	0.0839	-15.076	NaN
0.2818	0.061	-1.708	NaN
0.282	0.0305	-7.508	NaN
0.2822	0.0381	0.732	NaN
0.2824	0.0153	5.126	NaN
0.2826	0.0305	-6.53	NaN
0.2828	0.0153	10.438	NaN
0.283	0.0305	-4.028	NaN
0.2832	0.0229	11.536	NaN
0.2834	0.0153	-0.122	NaN
0.2836	-0.0305	-10.07	NaN
0.2838	-0.0305	7.508	NaN
0.284	-0.0229	-5.126	NaN
0.2842	-0.0458	-1.708	NaN
0.2844	-0.1678	8.666	NaN
0.2846	-0.1984	-6.286	NaN
0.2848	-0.1526	7.264	NaN
0.285	-0.061	2.014	NaN
0.2852	0.0076	6.836	NaN
0.2854	0.0153	-1.526	NaN
0.2856	0.0229	2.076	NaN
0.2858	0.0458	-12.756	NaN
0.286	0.061	-9.338	NaN
0.2862	0.0763	4.578	NaN
0.2864	0.0687	2.808	NaN
0.2866	0.061	-9.766	NaN
0.2868	0.0534	-6.164	NaN
0.287	0.0076	4.7	NaN
0.2872	0	-2.38	NaN
0.2874	-0.0153	-0.062	NaN
0.2876	0.0229	-1.098	NaN
0.2878	0.0229	8.666	NaN
0.288	-0.1526	-9.338	NaN
0.2882	-0.1678	-1.464	NaN
0.2884	-0.1297	-0.488	NaN
0.2886	-0.0305	-3.724	NaN
0.2888	0.0687	-11.962	NaN
0.289	0.0839	-2.868	NaN
0.2892	0.0839	-1.708	NaN
0.2894	0.0992	2.624	NaN
0.2896	0.0992	-3.418	NaN
0.2898	0.0916	-3.968	NaN
0.29	0.0839	-3.906	NaN
0.2902	0.061	3.296	NaN
0.2904	0.0229	1.954	NaN
0.2906	0.0381	-6.592	NaN
0.2908	0.0381	0.366	NaN
0.291	0.0534	-0.672	NaN
0.2912	0.0305	6.164	NaN
0.2914	-0.0076	-0.976	NaN
0.2916	-0.1221	2.99	NaN
0.2918	-0.1678	-11.23	NaN
0.292	-0.1297	-5.676	NaN
0.2922	-0.0229	7.02	NaN
0.2924	0.0458	-2.564	NaN
0.2926	0.0916	-8.544	NaN
0.2928	0.061	1.464	NaN
0.293	0.0305	-3.48	NaN
0.2932	0.061	-3.906	NaN
0.2934	0.0381	2.686	NaN
0.2936	0.0305	-5.004	NaN
0.2938	0.0458	1.098	NaN
0.294	0.0687	2.38	NaN
0.2942	0.0229	1.892	NaN
0.2944	0	5.066	NaN
0.2946	-0.0153	-0.306	NaN
0.2948	0.0076	-3.296	NaN
0.295	-0.0153	3.418	NaN
0.2952	-0.145	-9.278	NaN
0.2954	-0.145	7.202	NaN
0.2956	-0.0992	0.55	NaN
0.2958	0.0229	6.836	NaN
0.296	0.0839	10.254	NaN
0.2962	0.0534	-0.976	NaN
0.2964	0.0381	4.15	NaN
0.2966	0.0534	-0.428	NaN
0.2968	0.061	-1.708	NaN
0.297	0.0458	8.666	NaN
0.2972	0.0763	2.442	NaN
0.2974	0.0839	7.446	NaN
0.2976	0.0458	-0.732	NaN
0.2978	0.0458	-3.356	NaN
0.298	0.0153	-5.738	NaN
0.2982	-0.0229	-0.794	NaN
0.2984	-0.0153	-0.794	NaN
0.2986	-0.0458	-3.968	NaN
0.2988	-0.145	2.258	NaN
0.299	-0.145	-1.038	NaN
0.2992	-0.0916	-9.034	NaN
0.2994	0.0305	4.15	NaN
0.2996	0.0229	7.02	NaN
0.2998	0.0229	3.48	NaN
0.3	0.0458	5.066	NaN
0.3002	0.061	2.014	NaN
0.3004	0.0458	3.724	NaN
0.3006	0.0687	1.038	NaN
0.3008	0.0458	6.652	NaN
0.301	0.0381	1.282	NaN
0.3012	-0.0076	4.822	NaN
0.3014	0.0076	-3.724	NaN
0.3016	0.0153	0.854	NaN
0.3018	0.0229	4.394	NaN
0.302	-0.0076	3.174	NaN
0.3022	-0.1297	-9.704	NaN
0.3024	-0.1678	-1.038	NaN
0.3026	-0.1526	3.296	NaN
0.3028	-0.0229	-0.184	NaN
0.303	0.0305	3.234	NaN
0.3032	0.0153	-2.32	NaN
0.3034	0.0687	3.54	NaN
0.3036	0.061	-0.732	NaN
0.3038	0.0305	-4.394	NaN
0.304	0.0153	5.616	NaN
0.3042	0.0381	2.502	NaN
0.3044	0.0153	5.126	NaN
0.3046	-0.0229	-7.508	NaN
0.3048	0.0076	0.732	NaN
0.305	0.0229	0.488	NaN
0.3052	-0.0076	3.296	NaN
0.3054	-0.0381	0	NaN
0.3056	-0.0534	-7.63	NaN
0.3058	-0.2289	-3.174	NaN
0.306	-0.1831	-0.488	NaN
0.3062	-0.1526	-0.854	NaN
0.3064	0.0076	7.63	NaN
0.3066	0.0458	-1.342	NaN
0.3068	0.0839	2.868	NaN
0.307	0.0458	-0.55	NaN
0.3072	0.0305	-14.038	NaN
0.3074	0.0534	0.672	NaN
0.3076	0.061	-1.464	NaN
0.3078	0.0305	-1.22	NaN
0.308	0.0458	-4.456	NaN
0.3082	0.0534	1.404	NaN
0.3084	0.0534	5.982	NaN
0.3086	0.0229	3.906	NaN
0.3088	0.0153	-1.708	NaN
0.309	0.0153	8.24	NaN
0.3092	-0.0458	7.508	NaN
0.3094	-0.1678	0.854	NaN
0.3096	-0.1221	-2.99	NaN
0.3098	-0.0763	10.376	NaN
0.31	0.0305	2.868	NaN
0.3102	0.0916	1.892	NaN
0.3104	0.0534	2.686	NaN
0.3106	0.0534	11.23	NaN
0.3108	0.0534	-0.672	NaN
0.311	0.0763	-2.198	NaN
0.3112	0.1068	4.15	NaN
0.3114	0.0916	-2.746	NaN
0.3116	0.0534	4.15	NaN
0.3118	0.0381	4.76	NaN
0.312	0.0153	-4.15	NaN
0.3122	0.0153	8.666	NaN
0.3124	0.0381	6.47	NaN
0.3126	0.0229	3.602	NaN
0.3128	-0.0305	-7.08	NaN
0.313	-0.1755	-3.356	NaN
0.3132	-0.1678	8.118	NaN
0.3134	-0.1221	1.282	NaN
0.3136	0	-0.428	NaN
0.3138	0.0381	-5.372	NaN
0.314	0.0381	0.366	NaN
0.3142	0.0534	2.258	NaN
0.3144	0.0687	6.836	NaN
0.3146	0.0916	-5.738	NaN
0.3148	0.0381	-1.708	NaN
0.315	0.0534	0.062	NaN
0.3152	0.061	-11.902	NaN
0.3154	0.0153	0.488	NaN
0.3156	0	11.84	NaN
0.3158	0.0229	0.732	NaN
0.316	0.0381	-7.752	NaN
0.3162	0.0153	8.79	NaN
0.3164	-0.0381	-11.23	NaN
0.3166	-0.1526	-3.54	NaN
0.3168	-0.1602	-0.366	NaN
0.317	-0.0916	-3.052	NaN
0.3172	0.061	5.616	NaN
0.3174	0.0687	-1.648	NaN
0.3176	0.0687	-9.766	NaN
0.3178	0.0992	2.076	NaN
0.318	0.0534	-0.488	NaN
0.3182	0.061	3.846	NaN
0.3184	0.0458	8.666	NaN
0.3186	0.0687	-4.7	NaN
0.3188	0.0381	4.76	NaN
0.319	0.0076	6.592	NaN
0.3192	0.0381	-7.934	NaN
0.3194	0.0381	2.198	NaN
0.3196	0	-3.724	NaN
0.3198	-0.0229	1.16	NaN
0.32	-0.1678	7.264	NaN
0.3202	-0.1831	0.366	NaN
0.3204	-0.1526	1.16	NaN
0.3206	-0.0229	5.066	NaN
0.3208	0.0916	-1.526	NaN
0.321	0.0534	1.22	NaN
0.3212	0.0687	-6.164	NaN
0.3214	0.0305	5.676	NaN
0.3216	0.0305	-6.408	NaN
0.3218	0.061	2.624	NaN
0.322	0.061	-3.968	NaN
0.3222	0.061	7.02	NaN
0.3224	0.0458	4.7	NaN
0.3226	0.0381	2.564	NaN
0.3228	-0.0229	0.122	NaN
0.323	-0.0305	-0.672	NaN
0.3232	-0.0229	0.672	NaN
0.3234	-0.1068	6.226	NaN
0.3236	-0.1907	-6.408	NaN
0.3238	-0.1831	-6.652	NaN
0.324	-0.1144	1.954	NaN
0.3242	0.0305	-5.432	NaN
0.3244	0.0381	-2.502	NaN
0.3246	0.0458	13.854	NaN
0.3248	0.0305	8.056	NaN
0.325	0.0153	11.048	NaN
0.3252	0.0153	5.554	NaN
0.3254	0.0458	-7.08	NaN
0.3256	0.0229	0.916	NaN
0.3258	0.0458	-5.126	NaN
0.326	0.0458	2.258	NaN
0.3262	0.0076	-4.76	NaN
0.3264	0.0076	-1.282	NaN
0.3266	-0.0305	-4.334	NaN
0.3268	0.0076	-1.22	NaN
0.327	-0.0687	-5.004	NaN
0.3272	-0.1602	-0.122	NaN
0.3274	-0.1678	-5.066	NaN
0.3276	-0.0992	-9.094	NaN
0.3278	0.0153	-0.916	NaN
0.328	0.061	5.86	NaN
0.3282	0.0839	-2.868	NaN
0.3284	0.0763	8.3	NaN
0.3286	0.0687	-5.798	NaN
0.3288	0.0534	-1.892	NaN
0.329	0.0381	3.784	NaN
0.3292	0.0458	-4.456	NaN
0.3294	0.0229	0.244	NaN
0.3296	0.0458	-5.616	NaN
0.3298	0.0229	3.052	NaN
0.33	0.0381	-1.586	NaN
0.3302	0.0381	-1.404	NaN
0.3304	0.0305	-7.812	NaN
0.3306	-0.0839	11.17	NaN
0.3308	-0.1984	6.042	NaN
0.331	-0.1602	-2.136	NaN
0.3312	-0.0916	-14.404	NaN
0.3314	0.0229	-1.954	NaN
0.3316	0.0687	5.188	NaN
0.3318	0.0992	1.648	NaN
0.332	0.0534	2.99	NaN
0.3322	0.0916	-0.122	NaN
0.3324	0.0687	8.544	NaN
0.3326	0.0381	-12.878	NaN
0.3328	0.0381	0.732	NaN
0.333	0.0381	1.954	NaN
0.3332	0.0381	-0.916	NaN
0.3334	0.0381	4.334	NaN
0.3336	0.0229	-9.766	NaN
0.3338	0.0229	-9.766	NaN
0.334	-0.0153	-4.7	NaN
0.3342	-0.0916	2.136	NaN
0.3344	-0.1755	-2.502	NaN
0.3346	-0.1602	-1.648	NaN
0.3348	-0.0992	2.624	NaN
0.335	0.0763	-9.216	NaN
0.3352	0.0992	-10.07	NaN
0.3354	0.061	2.99	NaN
0.3356	0.0687	7.508	NaN
0.3358	0.0534	-6.592	NaN
0.336	0.0687	7.02	NaN
0.3362	0.0458	1.832	NaN
0.3364	0.0229	14.1	NaN
0.3366	0.0839	0.916	NaN
0.3368	0.0534	-0.062	NaN
0.337	0.0458	2.32	NaN
0.3372	0.0229	2.32	NaN
0.3374	0.0229	2.502	NaN
0.3376	-0.0381	0.184	NaN
0.3378	-0.145	5.126	NaN
0.338	-0.1297	4.334	NaN
0.3382	-0.0916	0.794	NaN
0.3384	-0.0153	7.874	NaN
0.3386	0.061	-3.784	NaN
0.3388	0.0458	-3.784	NaN
0.339	0.0229	-2.564	NaN
0.3392	0.0381	2.99	NaN
0.3394	0.0687	0	NaN
0.3396	0.0534	4.578	NaN
0.3398	0.0839	-0.854	NaN
0.34	0.0305	3.54	NaN
0.3402	0.0076	-1.832	NaN
0.3404	0	6.348	NaN
0.3406	0.0153	-0.976	NaN
0.3408	-0.0229	4.15	NaN
0.341	0.0076	-1.708	NaN
0.3412	-0.0534	-0.976	NaN
0.3414	-0.1602	0.184	NaN
0.3416	-0.1526	0.61	NaN
0.3418	-0.0992	3.112	NaN
0.342	0.0534	0.794	NaN
0.3422	0.061	3.174	NaN
0.3424	0.0305	0	NaN
0.3426	0.0687	5.126	NaN
0.3428	0.0534	-1.892	NaN
0.343	0.0381	-0.55	NaN
0.3432	0.0458	-2.808	NaN
0.3434	0	14.954	NaN
0.3436	0.0076	-6.348	NaN
0.3438	0	-0.976	NaN
0.344	-0.0381	-0.428	NaN
0.3442	-0.0076	13.916	NaN
0.3444	0.0153	-12.084	NaN
0.3446	0	-4.028	NaN
0.3448	-0.1526	7.568	NaN
0.345	-0.2289	1.342	NaN
0.3452	-0.206	5.86	NaN
0.3454	-0.1068	-16.846	NaN
0.3456	0.0458	-7.69	NaN
0.3458	0.0687	-6.53	NaN
0.346	0.0687	1.16	NaN
0.3462	0.0458	-5.372	NaN
0.3464	0.0458	3.296	NaN
0.3466	0.0381	-3.052	NaN
0.3468	0.0305	-0.488	NaN
0.347	0.0153	-4.028	NaN
0.3472	0.0305	-3.052	NaN
0.3474	0.0305	8.362	NaN
0.3476	0.0458	1.038	NaN
0.3478	0	-7.02	NaN
0.348	0	11.536	NaN
0.3482	-0.0153	0.184	NaN
0.3484	-0.1602	10.132	NaN
0.3486	-0.1678	-3.356	NaN
0.3488	-0.1297	-3.968	NaN
0.349	-0.0153	-7.08	NaN
0.3492	0.061	2.38	NaN
0.3494	0.1144	0.244	NaN
0.3496	0.0763	-1.098	NaN
0.3498	0.061	-15.93	NaN
0.35	0.0534	-2.93	NaN
0.3502	0.0534	-2.746	NaN
0.3504	0.0916	3.052	NaN
0.3506	0.0839	-0.184	NaN
0.3508	0.061	2.93	NaN
0.351	0.061	-3.356	NaN
0.3512	0.0229	-0.55	NaN
0.3514	0.0153	-9.094	NaN
0.3516	0.0076	-4.15	NaN
0.3518	0.0076	-0.184	NaN
0.352	-0.1144	3.662	NaN
0.3522	-0.145	0.854	NaN
0.3524	-0.1221	2.564	NaN
0.3526	-0.0381	0.672	NaN
0.3528	0.0763	-14.466	NaN
0.353	0.0381	3.906	NaN
0.3532	0.0229	-2.686	NaN
0.3534	0.0534	-11.292	NaN
0.3536	0.0381	-6.53	NaN
0.3538	0.0839	-1.892	NaN
0.354	0.0687	-0.732	NaN
0.3542	0.0458	10.498	NaN
0.3544	0.0458	-1.282	NaN
0.3546	0.0153	3.968	NaN
0.3548	0	3.54	NaN
0.355	0.0381	-2.014	NaN
0.3552	0.0763	-4.334	NaN
0.3554	0.0229	8.118	NaN
0.3556	-0.1221	2.686	NaN
0.3558	-0.1373	-3.54	NaN
0.356	-0.1602	-11.84	NaN
0.3562	-0.0305	6.47	NaN
0.3564	0.0687	18.25	NaN
0.3566	0.0839	2.624	NaN
0.3568	0.0839	5.188	NaN
0.357	0.0763	8.178	NaN
0.3572	0.0687	-9.522	NaN
0.3574	0.0229	13.244	NaN
0.3576	0.0687	5.066	NaN
0.3578	0.0534	2.624	NaN
0.358	0.0534	2.442	NaN
0.3582	0.0153	4.7	NaN
0.3584	0.0305	5.554	NaN
0.3586	0.0381	-2.746	NaN
0.3588	0.0076	2.136	NaN
0.359	-0.0534	-9.4	NaN
0.3592	-0.1831	6.652	NaN
0.3594	-0.1831	4.882	NaN
0.3596	-0.1297	3.48	NaN
0.3598	0.0381	-3.234	NaN
0.36	0.0839	-1.648	NaN
0.3602	0.0305	4.882	NaN
0.3604	0.061	8.24	NaN
0.3606	0.0458	2.564	NaN
0.3608	0.0229	-2.564	NaN
0.361	0.0076	2.93	NaN
0.3612	0.0305	0.122	NaN
0.3614	0.0381	5.798	NaN
0.3616	0.0229	-0.672	NaN
0.3618	0.0381	-0.428	NaN
0.362	0.0305	3.418	NaN
0.3622	-0.0076	-3.234	NaN
0.3624	-0.0153	5.738	NaN
0.3626	-0.1678	2.198	NaN
0.3628	-0.1907	9.46	NaN
0.363	-0.1678	-4.516	NaN
0.3632	-0.0687	3.662	NaN
0.3634	0.0687	-1.404	NaN
0.3636	0.0381	-5.31	NaN
0.3638	0.0305	4.516	NaN
0.364	0.0534	-1.342	NaN
0.3642	0.0381	-3.48	NaN
0.3644	0.0305	-3.174	NaN
0.3646	0.0305	-3.784	NaN
0.3648	0.0305	8.728	NaN
0.365	0.0153	-0.184	NaN
0.3652	-0.0229	6.348	NaN
0.3654	-0.0153	-6.226	NaN
0.3656	-0.0305	-2.746	NaN
0.3658	0.0305	-0.976	NaN
0.366	-0.0305	-4.272	NaN
0.3662	-0.1526	3.906	NaN
0.3664	-0.1526	3.48	NaN
0.3666	-0.0992	5.25	NaN
0.3668	-0.0305	-5.432	NaN
0.367	0.0153	-2.686	NaN
0.3672	0.0305	2.198	NaN
0.3674	0.0534	-0.794	NaN
0.3676	0.0534	4.76	NaN
0.3678	0.061	1.708	NaN
0.368	0.0763	-6.226	NaN
0.3682	0.061	2.502	NaN
0.3684	0.0381	2.258	NaN
0.3686	0.0534	-2.258	NaN
0.3688	0.0305	-1.77	NaN
0.369	0.0076	-0.428	NaN
0.3692	0.0076	-7.934	NaN
0.3694	0.0305	10.682	NaN
0.3696	0.0153	-0.062	NaN
0.3698	-0.1373	4.822	NaN
0.37	-0.1373	-0.916	NaN
0.3702	-0.0916	10.132	NaN
0.3704	-0.0229	4.272	NaN
0.3706	0.061	6.774	NaN
0.3708	0.0916	3.846	NaN
0.371	0.0916	-0.732	NaN
0.3712	0.0763	6.958	NaN
0.3714	0.0687	11.78	NaN
0.3716	0.0687	2.868	NaN
0.3718	0.0458	-6.592	NaN
0.372	0.0763	-1.648	NaN
0.3722	0.0305	-1.342	NaN
0.3724	0.0381	-6.896	NaN
0.3726	0.0153	-8.912	NaN
0.3728	0.0153	3.234	NaN
0.373	0.0153	1.22	NaN
0.3732	-0.0305	-6.408	NaN
0.3734	-0.1755	-7.202	NaN
0.3736	-0.1831	-0.366	NaN
0.3738	-0.1373	-9.644	NaN
0.374	-0.0153	2.32	NaN
0.3742	0.0687	4.212	NaN
0.3744	0.0916	-2.502	NaN
0.3746	0.061	3.052	NaN
0.3748	0.0687	-5.25	NaN
0.375	0.0687	0.672	NaN
0.3752	0.061	-12.024	NaN
0.3754	0.0458	-6.774	NaN
0.3756	0.0687	7.324	NaN
0.3758	0.0839	-5.616	NaN
0.376	0.0534	6.896	NaN
0.3762	0.0381	5.982	NaN
0.3764	0.0076	-4.15	NaN
0.3766	-0.0076	2.686	NaN
0.3768	-0.0458	-2.442	NaN
0.377	-0.1755	2.32	NaN
0.3772	-0.1221	1.648	NaN
0.3774	-0.0992	-1.708	NaN
0.3776	0.0458	-0.672	NaN
0.3778	0.0992	5.188	NaN
0.378	0.0305	8.362	NaN
0.3782	0.0458	-11.902	NaN
0.3784	0.0534	1.77	NaN
0.3786	0.0534	3.54	NaN
0.3788	0.061	5.25	NaN
0.379	0.0763	4.09	NaN
0.3792	0.0534	-5.798	NaN
0.3794	0.0458	-11.658	NaN
0.3796	0.0305	6.652	NaN
0.3798	-0.0076	-3.356	NaN
0.38	0.0076	1.342	NaN
0.3802	-0.0153	5.004	NaN
0.3804	-0.0839	-8.728	NaN
0.3806	-0.1678	-5.798	NaN
0.3808	-0.1678	0.366	NaN
0.381	-0.0992	-9.766	NaN
0.3812	0.0534	-1.16	NaN
0.3814	0.0458	-3.418	NaN
0.3816	0.0305	-0.428	NaN
0.3818	0.0534	-0.306	NaN
0.382	0.1144	-7.874	NaN
0.3822	0.0839	-0.244	NaN
0.3824	0.0687	2.38	NaN
0.3826	0.0458	0.916	NaN
0.3828	0	-2.868	NaN
0.383	0.0153	6.47	NaN
0.3832	0	-5.616	NaN
0.3834	0.0076	-3.418	NaN
0.3836	-0.0076	4.638	NaN
0.3838	-0.0229	3.968	NaN
0.384	-0.1755	-10.62	NaN
0.3842	-0.206	3.54	NaN
0.3844	-0.1831	-11.84	NaN
0.3846	-0.0381	-0.732	NaN
0.3848	0.0305	-1.832	NaN
0.385	0.0381	-3.846	NaN
0.3852	0.0534	8.362	NaN
0.3854	0.0229	-8.422	NaN
0.3856	0.0229	-9.766	NaN
0.3858	0.0458	-0.854	NaN
0.386	0.061	-3.968	NaN
0.3862	0.0458	-5.616	NaN
0.3864	0.0229	-2.99	NaN
0.3866	0.061	-6.774	NaN
0.3868	0.061	4.7	NaN
0.387	0	-2.624	NaN
0.3872	-0.0153	1.77	NaN
0.3874	-0.0153	-5.86	NaN
0.3876	-0.1755	1.648	NaN
0.3878	-0.1755	-0.366	NaN
0.388	-0.1068	-10.682	NaN
0.3882	-0.0153	-3.54	NaN
0.3884	0.061	10.132	NaN
0.3886	0.061	-4.7	NaN
0.3888	0.061	4.882	NaN
0.389	0.0305	-5.066	NaN
0.3892	0.0458	4.7	NaN
0.3894	0.0839	-3.296	NaN
0.3896	0.0763	4.15	NaN
0.3898	0.0687	3.906	NaN
0.39	0.0687	-2.198	NaN
0.3902	0.0305	7.934	NaN
0.3904	0.0153	-6.53	NaN
0.3906	0.0305	3.296	NaN
0.3908	0.0458	-1.22	NaN
0.391	0.0153	-2.014	NaN
0.3912	-0.1221	-8.056	NaN
0.3914	-0.1373	3.602	NaN
0.3916	-0.0992	0.55	NaN
0.3918	-0.0381	-6.836	NaN
0.392	0.0458	-3.418	NaN
0.3922	0.0381	-0.794	NaN
0.3924	0.0381	-2.93	NaN
0.3926	0.0381	-16.174	NaN
0.3928	0.0534	-10.376	NaN
0.393	0.0534	4.516	NaN
0.3932	0.061	3.234	NaN
0.3934	0.0305	-7.69	NaN
0.3936	0.0153	3.662	NaN
0.3938	0	-8.728	NaN
0.394	-0.0076	-8.422	NaN
0.3942	0.0153	-1.038	NaN
0.3944	0.0076	-6.164	NaN
0.3946	-0.0153	6.592	NaN
0.3948	-0.145	-3.846	NaN
0.395	-0.145	9.766	NaN
0.3952	-0.1678	-0.366	NaN
0.3954	-0.0076	0.61	NaN
0.3956	0.061	-1.526	NaN
0.3958	0.0763	1.708	NaN
0.396	0.0763	5.494	NaN
0.3962	0.0916	3.602	NaN
0.3964	0.0839	14.77	NaN
0.3966	0.061	-1.77	NaN
0.3968	0.0534	-4.028	NaN
0.397	0.0916	-4.944	NaN
0.3972	0.0229	9.278	NaN
0.3974	0.0458	-0.794	NaN
0.3976	0.0229	-5.92	NaN
0.3978	0.0305	-7.446	NaN
0.398	0.0229	4.272	NaN
0.3982	-0.0305	5.982	NaN
0.3984	-0.1755	9.46	NaN
0.3986	-0.1755	-6.104	NaN
0.3988	-0.1221	2.564	NaN
0.399	0.0305	-12.696	NaN
0.3992	0.0839	4.334	NaN
0.3994	0.0534	1.16	NaN
0.3996	0.0381	-3.418	NaN
[truncated: 259,524+ more rows]
