# Supplementary material for: Functional asymmetry and plasticity of electrical synapses interconnecting neurons through a 36-state model of gap junction channel gating
Source: PLoS Comput Biol. 2017 Apr 6;13(4):e1005464. doi: 10.1371/journal.pcbi.1005464 (PMC5398722; doi:10.1371/journal.pcbi.1005464)
Supplement: S4 Dataset — (XLSX) [file pcbi.1005464.s008.xlsx]

## Sheet: Fig 10
t	gj(Mg = 0.8)	gj(Mg = 1.0)	gj(Mg = 1.2)	<---Fig 10A			Fig 10B--->	t	V1 (Mg = 0.8)	V2 (Mg = 0.8)	gj (Mg = 0.8)	V1 (Mg = 1.0)	V2 (Mg = 1.0)	gj (Mg = 1.0)	V1 (Mg = 1.2)	V2 (Mg = 1.2)	gj (Mg = 1.2)
0	1	1	1					0	-70	-70	2.1728	-70	-70	1	-70	-70	0.4262
0.05	1	1	1					0.01	-70	-70	2.1728	-70	-70	1	-70	-70	0.4262
0.1	1	1	1					0.02	-70	-70	2.1728	-70	-70	1	-70	-70	0.4262
0.15	1	1	1					0.03	-70	-70	2.1728	-70	-70	1	-70	-70	0.4262
0.2	1	1	1					0.04	-70	-70	2.1728	-70	-70	1	-70	-70	0.4262
0.25	1	1	1					0.05	-70	-70	2.1728	-70	-70	1	-70	-70	0.4262
0.3	1	1	1					0.06	-70	-70	2.1728	-70	-70	1	-70	-70	0.4262
0.35	1	1	1					0.07	-70	-70	2.1728	-70	-70	1	-70	-70	0.4262
0.4	1	1	1					0.08	-70	-70	2.1728	-70	-70	1	-70	-70	0.4262
0.45	1	1	1					0.09	-70	-70	2.1728	-70	-70	1	-70	-70	0.4262
0.5	1	1	1					0.1	-70	-70	2.1728	-70	-70	1	-70	-70	0.4262
0.55	1	1	0.9999					0.11	-70	-70	2.1728	-70	-70	1	-70	-70	0.4262
0.6	1	1	0.9999					0.12	-70	-70	2.1728	-70	-70	1	-70	-70	0.4262
0.65	1	1	0.9999					0.13	-70	-70	2.1728	-70	-70	1	-70	-70	0.4262
0.7	1.0001	1	0.9999					0.14	-70	-70	2.1728	-70	-70	1	-70	-70	0.4262
0.75	1.0001	1	0.9999					0.15	-70	-70	2.1728	-70	-70	1	-70	-70	0.4262
0.8	1.0001	1	0.9999					0.16	-70	-70	2.1728	-70	-70	1	-70	-70	0.4262
0.85	1.0001	1	0.9999					0.17	-70	-70	2.1728	-70	-70	1	-70	-70	0.4262
0.9	1.0001	1	0.9999					0.18	-69.9999	-69.9999	2.1728	-69.9999	-69.9999	1	-69.9999	-69.9999	0.4262
0.95	1.0001	1	0.9999					0.19	-69.9999	-69.9999	2.1728	-69.9999	-69.9999	1	-69.9999	-69.9999	0.4262
1	1.0001	1	0.9998					0.2	-69.9999	-69.9999	2.1728	-69.9999	-69.9999	1	-69.9999	-69.9999	0.4262
1.05	1.0001	1	0.9998					0.21	-69.9999	-69.9999	2.1728	-69.9999	-69.9999	1	-69.9999	-69.9999	0.4262
1.1	1.0001	1	0.9998					0.22	-69.9999	-69.9999	2.1728	-69.9999	-69.9999	1	-69.9999	-69.9999	0.4262
1.15	1.0001	1	0.9998					0.23	-69.9999	-69.9999	2.1728	-69.9999	-69.9999	1	-69.9999	-69.9999	0.4262
1.2	1.0001	1	0.9998					0.24	-69.9999	-69.9999	2.1728	-69.9999	-69.9999	1	-69.9999	-69.9999	0.4262
1.25	1.0002	1	0.9998					0.25	-69.9999	-69.9999	2.1728	-69.9999	-69.9999	1	-69.9999	-69.9999	0.4262
1.3	1.0002	1	0.9997					0.26	-69.9999	-69.9999	2.1728	-69.9999	-69.9999	1	-69.9999	-69.9999	0.4262
1.35	1.0002	1	0.9997					0.27	-69.9999	-69.9999	2.1728	-69.9999	-69.9999	1	-69.9999	-69.9999	0.4262
1.4	1.0002	1	0.9997					0.28	-69.9999	-69.9999	2.1728	-69.9999	-69.9999	1	-69.9999	-69.9999	0.4262
1.45	1.0002	1	0.9997					0.29	-69.9999	-69.9999	2.1728	-69.9999	-69.9999	1	-69.9999	-69.9999	0.4262
1.5	1.0002	1	0.9996					0.3	-69.9999	-69.9999	2.1728	-69.9999	-69.9999	1	-69.9999	-69.9999	0.4262
1.55	1.0002	1	0.9996					0.31	-69.9999	-69.9999	2.1728	-69.9999	-69.9999	1	-69.9999	-69.9999	0.4262
1.6	1.0003	1	0.9996					0.32	-69.9999	-69.9999	2.1728	-69.9999	-69.9999	1	-69.9999	-69.9999	0.4262
1.65	1.0003	1	0.9996					0.33	-69.9999	-69.9999	2.1728	-69.9999	-69.9999	1	-69.9999	-69.9999	0.4262
1.7	1.0003	1	0.9996					0.34	-69.9999	-69.9999	2.1728	-69.9999	-69.9999	1	-69.9999	-69.9999	0.4262
1.75	1.0003	1	0.9995					0.35	-69.9999	-69.9999	2.1728	-69.9999	-69.9999	1	-69.9999	-69.9999	0.4262
1.8	1.0003	1	0.9995					0.36	-69.9999	-69.9999	2.1728	-69.9999	-69.9999	1	-69.9999	-69.9999	0.4262
1.85	1.0003	1	0.9995					0.37	-69.9999	-69.9999	2.1728	-69.9999	-69.9999	1	-69.9999	-69.9999	0.4262
1.9	1.0004	1	0.9995					0.38	-69.9999	-69.9999	2.1728	-69.9999	-69.9999	1	-69.9999	-69.9999	0.4262
1.95	1.0004	1	0.9994					0.39	-69.9999	-69.9999	2.1728	-69.9999	-69.9999	1	-69.9999	-69.9999	0.4262
2	1.0004	1	0.9994					0.4	-69.9999	-69.9999	2.1728	-69.9999	-69.9999	1	-69.9999	-69.9999	0.4262
2.05	1.0004	1	0.9994					0.41	-69.9999	-69.9999	2.1728	-69.9999	-69.9999	1	-69.9999	-69.9999	0.4262
2.1	1.0004	1	0.9993					0.42	-69.9999	-69.9999	2.1728	-69.9999	-69.9999	1	-69.9999	-69.9999	0.4262
2.15	1.0005	1	0.9993					0.43	-69.9999	-69.9999	2.1728	-69.9999	-69.9999	1	-69.9999	-69.9999	0.4262
2.2	1.0005	1	0.9993					0.44	-69.9999	-69.9999	2.1728	-69.9999	-69.9999	1	-69.9999	-69.9999	0.4262
2.25	1.0005	1	0.9992					0.45	-69.9999	-69.9999	2.1728	-69.9999	-69.9999	1	-69.9999	-69.9999	0.4262
2.3	1.0005	1	0.9992					0.46	-69.9999	-69.9999	2.1728	-69.9999	-69.9999	1	-69.9999	-69.9999	0.4262
2.35	1.0005	1	0.9992					0.47	-69.9999	-69.9999	2.1728	-69.9999	-69.9999	1	-69.9999	-69.9999	0.4262
2.4	1.0006	1	0.9992					0.48	-69.9999	-69.9999	2.1728	-69.9999	-69.9999	1	-69.9999	-69.9999	0.4262
2.45	1.0006	1	0.9991					0.49	-69.9999	-69.9999	2.1728	-69.9999	-69.9999	1	-69.9999	-69.9999	0.4262
2.5	1.0006	1	0.9991					0.5	-69.9999	-69.9999	2.1728	-69.9999	-69.9999	1	-69.9999	-69.9999	0.4262
2.55	1.0006	1	0.9991					0.51	-69.9999	-69.9999	2.1728	-69.9999	-69.9999	1	-69.9999	-69.9999	0.4262
2.6	1.0007	1	0.999					0.52	-69.9999	-69.9999	2.1728	-69.9999	-69.9999	1	-69.9999	-69.9999	0.4262
2.65	1.0007	1	0.999					0.53	-69.9999	-69.9999	2.1728	-69.9999	-69.9999	1	-69.9999	-69.9999	0.4262
2.7	1.0007	1	0.9989					0.54	-69.9998	-69.9998	2.1728	-69.9998	-69.9998	1	-69.9998	-69.9998	0.4262
2.75	1.0007	1	0.9989					0.55	-69.9998	-69.9998	2.1728	-69.9998	-69.9998	1	-69.9998	-69.9998	0.4262
2.8	1.0008	1	0.9989					0.56	-69.9998	-69.9998	2.1728	-69.9998	-69.9998	1	-69.9998	-69.9998	0.4262
2.85	1.0008	1	0.9988					0.57	-69.9998	-69.9998	2.1728	-69.9998	-69.9998	1	-69.9998	-69.9998	0.4262
2.9	1.0008	1	0.9988					0.58	-69.9998	-69.9998	2.1728	-69.9998	-69.9998	1	-69.9998	-69.9998	0.4262
2.95	1.0008	1	0.9988					0.59	-69.9998	-69.9998	2.1728	-69.9998	-69.9998	1	-69.9998	-69.9998	0.4262
3	1.0009	1	0.9987					0.6	-69.9998	-69.9998	2.1728	-69.9998	-69.9998	1	-69.9998	-69.9998	0.4262
3.05	1.0009	1	0.9987					0.61	-69.9998	-69.9998	2.1728	-69.9998	-69.9998	1	-69.9998	-69.9998	0.4262
3.1	1.0009	1	0.9986					0.62	-69.9998	-69.9998	2.1728	-69.9998	-69.9998	1	-69.9998	-69.9998	0.4262
3.15	1.0009	1	0.9986					0.63	-69.9998	-69.9998	2.1728	-69.9998	-69.9998	1	-69.9998	-69.9998	0.4262
3.2	1.001	1	0.9986					0.64	-69.9998	-69.9998	2.1728	-69.9998	-69.9998	1	-69.9998	-69.9998	0.4262
3.25	1.001	1	0.9985					0.65	-69.9998	-69.9998	2.1728	-69.9998	-69.9998	1	-69.9998	-69.9998	0.4262
3.3	1.001	1	0.9985					0.66	-69.9998	-69.9998	2.1728	-69.9998	-69.9998	1	-69.9998	-69.9998	0.4262
3.35	1.0011	1	0.9984					0.67	-69.9998	-69.9998	2.1728	-69.9998	-69.9998	1	-69.9998	-69.9998	0.4262
3.4	1.0011	1	0.9984					0.68	-69.9998	-69.9998	2.1728	-69.9998	-69.9998	1	-69.9998	-69.9998	0.4262
3.45	1.0011	1	0.9983					0.69	-69.9998	-69.9998	2.1728	-69.9998	-69.9998	1	-69.9998	-69.9998	0.4262
3.5	1.0012	1	0.9983					0.7	-69.9998	-69.9998	2.1728	-69.9998	-69.9998	1	-69.9998	-69.9998	0.4262
3.55	1.0012	1	0.9983					0.71	-69.9998	-69.9998	2.1728	-69.9998	-69.9998	1	-69.9998	-69.9998	0.4262
3.6	1.0012	1	0.9982					0.72	-69.9998	-69.9998	2.1728	-69.9998	-69.9998	1	-69.9998	-69.9998	0.4262
3.65	1.0012	1	0.9982					0.73	-69.9998	-69.9998	2.1728	-69.9998	-69.9998	1	-69.9998	-69.9998	0.4262
3.7	1.0013	1	0.9981					0.74	-69.9998	-69.9998	2.1728	-69.9998	-69.9998	1	-69.9998	-69.9998	0.4262
3.75	1.0013	1	0.9981					0.75	-69.9998	-69.9998	2.1728	-69.9998	-69.9998	1	-69.9998	-69.9998	0.4262
3.8	1.0013	1	0.998					0.76	-69.9998	-69.9998	2.1728	-69.9998	-69.9998	1	-69.9998	-69.9998	0.4262
3.85	1.0014	1	0.998					0.77	-69.9998	-69.9998	2.1728	-69.9998	-69.9998	1	-69.9998	-69.9998	0.4262
3.9	1.0014	1	0.9979					0.78	-69.9998	-69.9998	2.1728	-69.9998	-69.9998	1	-69.9998	-69.9998	0.4262
3.95	1.0014	1	0.9979					0.79	-69.9998	-69.9998	2.1728	-69.9998	-69.9998	1	-69.9998	-69.9998	0.4262
4	1.0015	1	0.9978					0.8	-69.9998	-69.9998	2.1728	-69.9998	-69.9998	1	-69.9998	-69.9998	0.4262
4.05	1.0015	1	0.9978					0.81	-69.9998	-69.9998	2.1728	-69.9998	-69.9998	1	-69.9998	-69.9998	0.4262
4.1	1.0016	1	0.9977					0.82	-69.9998	-69.9998	2.1728	-69.9998	-69.9998	1	-69.9998	-69.9998	0.4262
4.15	1.0016	1	0.9977					0.83	-69.9998	-69.9998	2.1728	-69.9998	-69.9998	1	-69.9998	-69.9998	0.4262
4.2	1.0016	1	0.9976					0.84	-69.9998	-69.9998	2.1728	-69.9998	-69.9998	1	-69.9998	-69.9998	0.4262
4.25	1.0017	1	0.9976					0.85	-69.9998	-69.9998	2.1728	-69.9998	-69.9998	1	-69.9998	-69.9998	0.4262
4.3	1.0017	1	0.9975					0.86	-69.9998	-69.9998	2.1728	-69.9998	-69.9998	1	-69.9998	-69.9998	0.4262
4.35	1.0017	1	0.9975					0.87	-69.9998	-69.9998	2.1728	-69.9998	-69.9998	1	-69.9998	-69.9998	0.4262
4.4	1.0018	1	0.9974					0.88	-69.9998	-69.9998	2.1728	-69.9998	-69.9998	1	-69.9998	-69.9998	0.4262
4.45	1.0018	1	0.9974					0.89	-69.9998	-69.9998	2.1728	-69.9998	-69.9998	1	-69.9998	-69.9998	0.4262
4.5	1.0018	1	0.9973					0.9	-69.9998	-69.9998	2.1728	-69.9998	-69.9998	1	-69.9998	-69.9998	0.4262
4.55	1.0019	1	0.9973					0.91	-69.9998	-69.9998	2.1728	-69.9998	-69.9998	1	-69.9998	-69.9998	0.4262
4.6	1.0019	1	0.9972					0.92	-69.9998	-69.9998	2.1728	-69.9998	-69.9998	1	-69.9998	-69.9998	0.4262
4.65	1.002	1	0.9972					0.93	-69.9998	-69.9998	2.1728	-69.9998	-69.9998	1	-69.9998	-69.9998	0.4262
4.7	1.002	1	0.9971					0.94	-69.9998	-69.9998	2.1728	-69.9998	-69.9998	1	-69.9998	-69.9998	0.4262
4.75	1.002	1	0.997					0.95	-69.9998	-69.9998	2.1728	-69.9998	-69.9998	1	-69.9998	-69.9998	0.4262
4.8	1.0021	1	0.997					0.96	-69.9997	-69.9997	2.1728	-69.9997	-69.9997	1	-69.9997	-69.9997	0.4262
4.85	1.0021	1	0.9969					0.97	-69.9997	-69.9997	2.1728	-69.9997	-69.9997	1	-69.9997	-69.9997	0.4262
4.9	1.0022	1	0.9969					0.98	-69.9997	-69.9997	2.1728	-69.9997	-69.9997	1	-69.9997	-69.9997	0.4262
4.95	1.0022	1	0.9968					0.99	-69.9997	-69.9997	2.1728	-69.9997	-69.9997	1	-69.9997	-69.9997	0.4262
5	1.0022	1	0.9968					1	-69.9997	-69.9997	2.1728	-69.9997	-69.9997	1	-69.9997	-69.9997	0.4262
5.05	1.0023	1	0.9967					1.01	-69.9997	-69.9997	2.1728	-69.9997	-69.9997	1	-69.9997	-69.9997	0.4262
5.1	1.0023	1	0.9966					1.02	-69.9997	-69.9997	2.1728	-69.9997	-69.9997	1	-69.9997	-69.9997	0.4262
5.15	1.0024	1	0.9966					1.03	-69.9997	-69.9997	2.1728	-69.9997	-69.9997	1	-69.9997	-69.9997	0.4262
5.2	1.0024	1	0.9965					1.04	-69.9997	-69.9997	2.1728	-69.9997	-69.9997	1	-69.9997	-69.9997	0.4262
5.25	1.0025	1	0.9965					1.05	-69.9997	-69.9997	2.1728	-69.9997	-69.9997	1	-69.9997	-69.9997	0.4262
5.3	1.0025	1	0.9964					1.06	-69.9997	-69.9997	2.1728	-69.9997	-69.9997	1	-69.9997	-69.9997	0.4262
5.35	1.0025	1	0.9963					1.07	-69.9997	-69.9997	2.1728	-69.9997	-69.9997	1	-69.9997	-69.9997	0.4262
5.4	1.0026	1	0.9963					1.08	-69.9997	-69.9997	2.1728	-69.9997	-69.9997	1	-69.9997	-69.9997	0.4262
5.45	1.0026	1	0.9962					1.09	-69.9997	-69.9997	2.1728	-69.9997	-69.9997	1	-69.9997	-69.9997	0.4262
5.5	1.0027	1	0.9962					1.1	-69.9997	-69.9997	2.1728	-69.9997	-69.9997	1	-69.9997	-69.9997	0.4262
5.55	1.0027	1	0.9961					1.11	-69.9997	-69.9997	2.1728	-69.9997	-69.9997	1	-69.9997	-69.9997	0.4262
5.6	1.0028	1	0.996					1.12	-69.9997	-69.9997	2.1728	-69.9997	-69.9997	1	-69.9997	-69.9997	0.4262
5.65	1.0028	1	0.996					1.13	-69.9997	-69.9997	2.1728	-69.9997	-69.9997	1	-69.9997	-69.9997	0.4262
5.7	1.0029	1	0.9959					1.14	-69.9997	-69.9997	2.1728	-69.9997	-69.9997	1	-69.9997	-69.9997	0.4262
5.75	1.0029	1	0.9958					1.15	-69.9997	-69.9997	2.1728	-69.9997	-69.9997	1	-69.9997	-69.9997	0.4262
5.8	1.003	1	0.9958					1.16	-69.9997	-69.9997	2.1728	-69.9997	-69.9997	1	-69.9997	-69.9997	0.4262
5.85	1.003	1	0.9957					1.17	-69.9997	-69.9997	2.1728	-69.9997	-69.9997	1	-69.9997	-69.9997	0.4262
5.9	1.003	1	0.9956					1.18	-69.9997	-69.9997	2.1728	-69.9997	-69.9997	1	-69.9997	-69.9997	0.4262
5.95	1.0031	1	0.9956					1.19	-69.9997	-69.9997	2.1728	-69.9997	-69.9997	1	-69.9997	-69.9997	0.4262
6	1.0031	1	0.9955					1.2	-69.9997	-69.9997	2.1728	-69.9997	-69.9997	1	-69.9997	-69.9997	0.4262
6.05	1.0032	1	0.9954					1.21	-69.9997	-69.9997	2.1728	-69.9997	-69.9997	1	-69.9997	-69.9997	0.4262
6.1	1.0032	1	0.9954					1.22	-69.9997	-69.9997	2.1728	-69.9997	-69.9997	1	-69.9997	-69.9997	0.4262
6.15	1.0033	1	0.9953					1.23	-69.9997	-69.9997	2.1728	-69.9997	-69.9997	1	-69.9997	-69.9997	0.4262
6.2	1.0033	1	0.9952					1.24	-69.9997	-69.9997	2.1728	-69.9997	-69.9997	1	-69.9997	-69.9997	0.4262
6.25	1.0034	1	0.9952					1.25	-69.9997	-69.9997	2.1728	-69.9997	-69.9997	1	-69.9997	-69.9997	0.4262
6.3	1.0034	1	0.9951					1.26	-69.9997	-69.9997	2.1728	-69.9997	-69.9997	1	-69.9997	-69.9997	0.4262
6.35	1.0035	1	0.995					1.27	-69.9997	-69.9997	2.1728	-69.9997	-69.9997	1	-69.9997	-69.9997	0.4262
6.4	1.0035	1	0.995					1.28	-69.9997	-69.9997	2.1728	-69.9997	-69.9997	1	-69.9997	-69.9997	0.4262
6.45	1.0036	1	0.9949					1.29	-69.9997	-69.9997	2.1728	-69.9997	-69.9997	1	-69.9997	-69.9997	0.4262
6.5	1.0036	1	0.9948					1.3	-69.9997	-69.9997	2.1728	-69.9997	-69.9997	1	-69.9997	-69.9997	0.4262
6.55	1.0037	1	0.9948					1.31	-69.9997	-69.9997	2.1728	-69.9997	-69.9997	1	-69.9997	-69.9997	0.4262
6.6	1.0037	1	0.9947					1.32	-69.9997	-69.9997	2.1728	-69.9997	-69.9997	1	-69.9997	-69.9997	0.4262
6.65	1.0038	1	0.9946					1.33	-69.9997	-69.9997	2.1728	-69.9997	-69.9997	1	-69.9997	-69.9997	0.4262
6.7	1.0038	1	0.9945					1.34	-69.9997	-69.9997	2.1728	-69.9997	-69.9997	1	-69.9997	-69.9997	0.4262
6.75	1.0039	1	0.9945					1.35	-69.9997	-69.9997	2.1728	-69.9997	-69.9997	1	-69.9997	-69.9997	0.4262
6.8	1.004	1	0.9944					1.36	-69.9997	-69.9997	2.1728	-69.9997	-69.9997	1	-69.9997	-69.9997	0.4262
6.85	1.004	1	0.9943					1.37	-69.9997	-69.9997	2.1728	-69.9997	-69.9997	1	-69.9997	-69.9997	0.4262
6.9	1.0041	1	0.9943					1.38	-69.9997	-69.9997	2.1728	-69.9997	-69.9997	1	-69.9997	-69.9997	0.4262
6.95	1.0041	1	0.9942					1.39	-69.9997	-69.9997	2.1728	-69.9997	-69.9997	1	-69.9997	-69.9997	0.4262
7	1.0042	1	0.9941					1.4	-69.9997	-69.9997	2.1728	-69.9997	-69.9997	1	-69.9997	-69.9997	0.4262
7.05	1.0042	1	0.994					1.41	-69.9997	-69.9997	2.1728	-69.9997	-69.9997	1	-69.9997	-69.9997	0.4262
7.1	1.0043	1	0.994					1.42	-69.9997	-69.9997	2.1728	-69.9997	-69.9997	1	-69.9997	-69.9997	0.4262
7.15	1.0043	1	0.9939					1.43	-69.9997	-69.9997	2.1728	-69.9997	-69.9997	1	-69.9997	-69.9997	0.4262
7.2	1.0044	1	0.9938					1.44	-69.9997	-69.9997	2.1728	-69.9997	-69.9997	1	-69.9997	-69.9997	0.4262
7.25	1.0044	1	0.9937					1.45	-69.9997	-69.9997	2.1728	-69.9997	-69.9997	1	-69.9997	-69.9997	0.4262
7.3	1.0045	1	0.9937					1.46	-69.9997	-69.9997	2.1728	-69.9997	-69.9997	1	-69.9997	-69.9997	0.4262
7.35	1.0046	1	0.9936					1.47	-69.9996	-69.9996	2.1728	-69.9996	-69.9996	1	-69.9996	-69.9996	0.4262
7.4	1.0046	1	0.9935					1.48	-69.9996	-69.9996	2.1728	-69.9996	-69.9996	1	-69.9996	-69.9996	0.4262
7.45	1.0047	1	0.9934					1.49	-69.9996	-69.9996	2.1728	-69.9996	-69.9996	1	-69.9996	-69.9996	0.4262
7.5	1.0047	1	0.9933					1.5	-69.9996	-69.9996	2.1728	-69.9996	-69.9996	1	-69.9996	-69.9996	0.4262
7.55	1.0048	1	0.9933					1.51	-69.9996	-69.9996	2.1728	-69.9996	-69.9996	1	-69.9996	-69.9996	0.4262
7.6	1.0048	1	0.9932					1.52	-69.9996	-69.9996	2.1728	-69.9996	-69.9996	1	-69.9996	-69.9996	0.4262
7.65	1.0049	1	0.9931					1.53	-69.9996	-69.9996	2.1728	-69.9996	-69.9996	1	-69.9996	-69.9996	0.4262
7.7	1.005	1	0.993					1.54	-69.9996	-69.9996	2.1728	-69.9996	-69.9996	1	-69.9996	-69.9996	0.4262
7.75	1.005	1	0.993					1.55	-69.9996	-69.9996	2.1728	-69.9996	-69.9996	1	-69.9996	-69.9996	0.4262
7.8	1.0051	1	0.9929					1.56	-69.9996	-69.9996	2.1728	-69.9996	-69.9996	1	-69.9996	-69.9996	0.4262
7.85	1.0051	1	0.9928					1.57	-69.9996	-69.9996	2.1728	-69.9996	-69.9996	1	-69.9996	-69.9996	0.4262
7.9	1.0052	1	0.9927					1.58	-69.9996	-69.9996	2.1728	-69.9996	-69.9996	1	-69.9996	-69.9996	0.4262
7.95	1.0053	1	0.9926					1.59	-69.9996	-69.9996	2.1728	-69.9996	-69.9996	1	-69.9996	-69.9996	0.4262
8	1.0053	1	0.9925					1.6	-69.9996	-69.9996	2.1728	-69.9996	-69.9996	1	-69.9996	-69.9996	0.4262
8.05	1.0054	1	0.9925					1.61	-69.9996	-69.9996	2.1728	-69.9996	-69.9996	1	-69.9996	-69.9996	0.4262
8.1	1.0054	1	0.9924					1.62	-69.9996	-69.9996	2.1728	-69.9996	-69.9996	1	-69.9996	-69.9996	0.4262
8.15	1.0055	1	0.9923					1.63	-69.9996	-69.9996	2.1728	-69.9996	-69.9996	1	-69.9996	-69.9996	0.4262
8.2	1.0056	1	0.9922					1.64	-69.9996	-69.9996	2.1728	-69.9996	-69.9996	1	-69.9996	-69.9996	0.4262
8.25	1.0056	1	0.9921					1.65	-69.9996	-69.9996	2.1728	-69.9996	-69.9996	1	-69.9996	-69.9996	0.4262
8.3	1.0057	1	0.9921					1.66	-69.9996	-69.9996	2.1728	-69.9996	-69.9996	1	-69.9996	-69.9996	0.4262
8.35	1.0057	1	0.992					1.67	-69.9996	-69.9996	2.1728	-69.9996	-69.9996	1	-69.9996	-69.9996	0.4262
8.4	1.0058	1	0.9919					1.68	-69.9996	-69.9996	2.1728	-69.9996	-69.9996	1	-69.9996	-69.9996	0.4262
8.45	1.0059	1	0.9918					1.69	-69.9996	-69.9996	2.1728	-69.9996	-69.9996	1	-69.9996	-69.9996	0.4262
8.5	1.0059	1	0.9917					1.7	-69.9996	-69.9996	2.1728	-69.9996	-69.9996	1	-69.9996	-69.9996	0.4262
8.55	1.006	1	0.9916					1.71	-69.9996	-69.9996	2.1728	-69.9996	-69.9996	1	-69.9996	-69.9996	0.4262
8.6	1.006	1	0.9915					1.72	-69.9996	-69.9996	2.1728	-69.9996	-69.9996	1	-69.9996	-69.9996	0.4262
8.65	1.0061	1	0.9915					1.73	-69.9996	-69.9996	2.1728	-69.9996	-69.9996	1	-69.9996	-69.9996	0.4262
8.7	1.0062	1	0.9914					1.74	-69.9996	-69.9996	2.1728	-69.9996	-69.9996	1	-69.9996	-69.9996	0.4262
8.75	1.0062	1	0.9913					1.75	-69.9996	-69.9996	2.1728	-69.9996	-69.9996	1	-69.9996	-69.9996	0.4262
8.8	1.0063	1	0.9912					1.76	-69.9996	-69.9996	2.1728	-69.9996	-69.9996	1	-69.9996	-69.9996	0.4262
8.85	1.0064	1	0.9911					1.77	-69.9996	-69.9996	2.1728	-69.9996	-69.9996	1	-69.9996	-69.9996	0.4262
8.9	1.0064	1	0.991					1.78	-69.9996	-69.9996	2.1728	-69.9996	-69.9996	1	-69.9996	-69.9996	0.4262
8.95	1.0065	1	0.9909					1.79	-69.9996	-69.9996	2.1728	-69.9996	-69.9996	1	-69.9996	-69.9996	0.4262
9	1.0066	1	0.9909					1.8	-69.9996	-69.9996	2.1728	-69.9996	-69.9996	1	-69.9996	-69.9996	0.4262
9.05	1.0066	1	0.9908					1.81	-69.9996	-69.9996	2.1728	-69.9996	-69.9996	1	-69.9996	-69.9996	0.4262
9.1	1.0067	1	0.9907					1.82	-69.9996	-69.9996	2.1728	-69.9996	-69.9996	1	-69.9996	-69.9996	0.4262
9.15	1.0068	1	0.9906					1.83	-69.9996	-69.9996	2.1728	-69.9996	-69.9996	1	-69.9996	-69.9996	0.4262
9.2	1.0068	1	0.9905					1.84	-69.9996	-69.9996	2.1728	-69.9996	-69.9996	1	-69.9996	-69.9996	0.4262
9.25	1.0069	1	0.9904					1.85	-69.9996	-69.9996	2.1728	-69.9996	-69.9996	1	-69.9996	-69.9996	0.4262
9.3	1.007	1	0.9903					1.86	-69.9996	-69.9996	2.1728	-69.9996	-69.9996	1	-69.9996	-69.9996	0.4262
9.35	1.007	1	0.9902					1.87	-69.9996	-69.9996	2.1728	-69.9996	-69.9996	1	-69.9996	-69.9996	0.4262
9.4	1.0071	1	0.9901					1.88	-69.9996	-69.9996	2.1728	-69.9996	-69.9996	1	-69.9996	-69.9996	0.4262
9.45	1.0072	1	0.9901					1.89	-69.9996	-69.9996	2.1728	-69.9996	-69.9996	1	-69.9996	-69.9996	0.4262
9.5	1.0072	1	0.99					1.9	-69.9996	-69.9996	2.1728	-69.9996	-69.9996	1	-69.9996	-69.9996	0.4262
9.55	1.0073	1	0.9899					1.91	-69.9996	-69.9996	2.1728	-69.9996	-69.9996	1	-69.9996	-69.9996	0.4262
9.6	1.0074	1	0.9898					1.92	-69.9996	-69.9996	2.1728	-69.9996	-69.9996	1	-69.9996	-69.9996	0.4262
9.65	1.0074	1	0.9897					1.93	-69.9996	-69.9996	2.1728	-69.9996	-69.9996	1	-69.9996	-69.9996	0.4262
9.7	1.0075	1	0.9896					1.94	-69.9996	-69.9996	2.1728	-69.9996	-69.9996	1	-69.9996	-69.9996	0.4262
9.75	1.0076	1	0.9895					1.95	-69.9996	-69.9996	2.1728	-69.9996	-69.9996	1	-69.9996	-69.9996	0.4262
9.8	1.0076	1	0.9894					1.96	-69.9996	-69.9996	2.1728	-69.9996	-69.9996	1	-69.9996	-69.9996	0.4262
9.85	1.0077	1	0.9893					1.97	-69.9996	-69.9996	2.1728	-69.9996	-69.9996	1	-69.9996	-69.9996	0.4262
9.9	1.0078	1	0.9892					1.98	-69.9996	-69.9996	2.1728	-69.9996	-69.9996	1	-69.9996	-69.9996	0.4262
9.95	1.0078	1	0.9891					1.99	-69.9996	-69.9996	2.1728	-69.9996	-69.9996	1	-69.9996	-69.9996	0.4262
10	1.0079	1	0.989					2	-69.9996	-69.9996	2.1728	-69.9996	-69.9996	1	-69.9996	-69.9996	0.4262
10.05	1.008	1	0.9889					2.01	-69.9996	-69.9996	2.1728	-69.9996	-69.9996	1	-69.9996	-69.9996	0.4262
10.1	1.0081	1	0.9888					2.02	-69.9996	-69.9996	2.1728	-69.9996	-69.9996	1	-69.9996	-69.9996	0.4262
10.15	1.0081	1	0.9887					2.03	-69.9996	-69.9996	2.1728	-69.9996	-69.9996	1	-69.9996	-69.9996	0.4262
10.2	1.0082	1	0.9887					2.04	-69.9996	-69.9996	2.1728	-69.9996	-69.9996	1	-69.9996	-69.9996	0.4262
10.25	1.0083	1	0.9886					2.05	-69.9996	-69.9996	2.1728	-69.9996	-69.9996	1	-69.9996	-69.9996	0.4262
10.3	1.0083	1	0.9885					2.06	-69.9996	-69.9996	2.1728	-69.9996	-69.9996	1	-69.9996	-69.9996	0.4262
10.35	1.0084	1	0.9884					2.07	-69.9996	-69.9996	2.1728	-69.9996	-69.9996	1	-69.9996	-69.9996	0.4262
10.4	1.0085	1	0.9883					2.08	-69.9996	-69.9996	2.1728	-69.9996	-69.9996	1	-69.9996	-69.9996	0.4262
10.45	1.0086	1	0.9882					2.09	-69.9996	-69.9996	2.1728	-69.9996	-69.9996	1	-69.9996	-69.9996	0.4262
10.5	1.0086	1	0.9881					2.1	-69.9996	-69.9996	2.1728	-69.9996	-69.9996	1	-69.9996	-69.9996	0.4262
10.55	1.0087	1	0.988					2.11	-69.9996	-69.9996	2.1728	-69.9996	-69.9996	1	-69.9996	-69.9996	0.4262
10.6	1.0088	1	0.9879					2.12	-69.9996	-69.9996	2.1728	-69.9996	-69.9996	1	-69.9996	-69.9996	0.4262
10.65	1.0089	1	0.9878					2.13	-69.9996	-69.9996	2.1728	-69.9996	-69.9996	1	-69.9996	-69.9996	0.4262
10.7	1.0089	1	0.9877					2.14	-69.9995	-69.9995	2.1728	-69.9995	-69.9995	1	-69.9995	-69.9995	0.4262
10.75	1.009	1	0.9876					2.15	-69.9995	-69.9995	2.1728	-69.9995	-69.9995	1	-69.9995	-69.9995	0.4262
10.8	1.0091	1	0.9875					2.16	-69.9995	-69.9995	2.1728	-69.9995	-69.9995	1	-69.9995	-69.9995	0.4262
10.85	1.0092	1	0.9874					2.17	-69.9995	-69.9995	2.1728	-69.9995	-69.9995	1	-69.9995	-69.9995	0.4262
10.9	1.0092	1	0.9873					2.18	-69.9995	-69.9995	2.1728	-69.9995	-69.9995	1	-69.9995	-69.9995	0.4262
10.95	1.0093	1	0.9872					2.19	-69.9995	-69.9995	2.1728	-69.9995	-69.9995	1	-69.9995	-69.9995	0.4262
11	1.0094	1	0.9871					2.2	-69.9995	-69.9995	2.1728	-69.9995	-69.9995	1	-69.9995	-69.9995	0.4262
11.05	1.0095	1	0.987					2.21	-69.9995	-69.9995	2.1728	-69.9995	-69.9995	1	-69.9995	-69.9995	0.4262
11.1	1.0095	1	0.9869					2.22	-69.9995	-69.9995	2.1728	-69.9995	-69.9995	1	-69.9995	-69.9995	0.4262
11.15	1.0096	1	0.9868					2.23	-69.9995	-69.9995	2.1728	-69.9995	-69.9995	1	-69.9995	-69.9995	0.4262
11.2	1.0097	1	0.9867					2.24	-69.9995	-69.9995	2.1728	-69.9995	-69.9995	1	-69.9995	-69.9995	0.4262
11.25	1.0098	1	0.9866					2.25	-69.9995	-69.9995	2.1728	-69.9995	-69.9995	1	-69.9995	-69.9995	0.4262
11.3	1.0098	1	0.9865					2.26	-69.9995	-69.9995	2.1728	-69.9995	-69.9995	1	-69.9995	-69.9995	0.4262
11.35	1.0099	1	0.9864					2.27	-69.9995	-69.9995	2.1728	-69.9995	-69.9995	1	-69.9995	-69.9995	0.4262
11.4	1.01	1	0.9863					2.28	-69.9995	-69.9995	2.1728	-69.9995	-69.9995	1	-69.9995	-69.9995	0.4262
11.45	1.0101	1	0.9862					2.29	-69.9995	-69.9995	2.1728	-69.9995	-69.9995	1	-69.9995	-69.9995	0.4262
11.5	1.0101	1	0.9861					2.3	-69.9995	-69.9995	2.1728	-69.9995	-69.9995	1	-69.9995	-69.9995	0.4262
11.55	1.0102	1	0.986					2.31	-69.9995	-69.9995	2.1728	-69.9995	-69.9995	1	-69.9995	-69.9995	0.4262
11.6	1.0103	1	0.9859					2.32	-69.9995	-69.9995	2.1728	-69.9995	-69.9995	1	-69.9995	-69.9995	0.4262
11.65	1.0104	1	0.9858					2.33	-69.9995	-69.9995	2.1728	-69.9995	-69.9995	1	-69.9995	-69.9995	0.4262
11.7	1.0105	1	0.9857					2.34	-69.9995	-69.9995	2.1728	-69.9995	-69.9995	1	-69.9995	-69.9995	0.4262
11.75	1.0105	1	0.9855					2.35	-69.9995	-69.9995	2.1728	-69.9995	-69.9995	1	-69.9995	-69.9995	0.4262
11.8	1.0106	1	0.9854					2.36	-69.9995	-69.9995	2.1728	-69.9995	-69.9995	1	-69.9995	-69.9995	0.4262
11.85	1.0107	1	0.9853					2.37	-69.9995	-69.9995	2.1728	-69.9995	-69.9995	1	-69.9995	-69.9995	0.4262
11.9	1.0108	1	0.9852					2.38	-69.9995	-69.9995	2.1728	-69.9995	-69.9995	1	-69.9995	-69.9995	0.4262
11.95	1.0108	1	0.9851					2.39	-69.9995	-69.9995	2.1728	-69.9995	-69.9995	1	-69.9995	-69.9995	0.4262
12	1.0109	1	0.985					2.4	-69.9995	-69.9995	2.1728	-69.9995	-69.9995	1	-69.9995	-69.9995	0.4262
12.05	1.011	1	0.9849					2.41	-69.9995	-69.9995	2.1728	-69.9995	-69.9995	1	-69.9995	-69.9995	0.4262
12.1	1.0111	1	0.9848					2.42	-69.9995	-69.9995	2.1728	-69.9995	-69.9995	1	-69.9995	-69.9995	0.4262
12.15	1.0112	1	0.9847					2.43	-69.9995	-69.9995	2.1728	-69.9995	-69.9995	1	-69.9995	-69.9995	0.4262
12.2	1.0112	1	0.9846					2.44	-69.9995	-69.9995	2.1728	-69.9995	-69.9995	1	-69.9995	-69.9995	0.4262
12.25	1.0113	1	0.9845					2.45	-69.9995	-69.9995	2.1728	-69.9995	-69.9995	1	-69.9995	-69.9995	0.4262
12.3	1.0114	1	0.9844					2.46	-69.9995	-69.9995	2.1728	-69.9995	-69.9995	1	-69.9995	-69.9995	0.4262
12.35	1.0115	1	0.9843					2.47	-69.9995	-69.9995	2.1728	-69.9995	-69.9995	1	-69.9995	-69.9995	0.4262
12.4	1.0116	1	0.9842					2.48	-69.9995	-69.9995	2.1728	-69.9995	-69.9995	1	-69.9995	-69.9995	0.4262
12.45	1.0117	1	0.9841					2.49	-69.9995	-69.9995	2.1728	-69.9995	-69.9995	1	-69.9995	-69.9995	0.4262
12.5	1.0117	1	0.9839					2.5	-69.9995	-69.9995	2.1728	-69.9995	-69.9995	1	-69.9995	-69.9995	0.4262
12.55	1.0118	1	0.9838					2.51	-69.9995	-69.9995	2.1728	-69.9995	-69.9995	1	-69.9995	-69.9995	0.4262
12.6	1.0119	1	0.9837					2.52	-69.9995	-69.9995	2.1728	-69.9995	-69.9995	1	-69.9995	-69.9995	0.4262
12.65	1.012	1	0.9836					2.53	-69.9995	-69.9995	2.1728	-69.9995	-69.9995	1	-69.9995	-69.9995	0.4262
12.7	1.0121	1	0.9835					2.54	-69.9995	-69.9995	2.1728	-69.9995	-69.9995	1	-69.9995	-69.9995	0.4262
12.75	1.0121	1	0.9834					2.55	-69.9995	-69.9995	2.1728	-69.9995	-69.9995	1	-69.9995	-69.9995	0.4262
12.8	1.0122	1	0.9833					2.56	-69.9995	-69.9995	2.1728	-69.9995	-69.9995	1	-69.9995	-69.9995	0.4262
12.85	1.0123	1	0.9832					2.57	-69.9995	-69.9995	2.1728	-69.9995	-69.9995	1	-69.9995	-69.9995	0.4262
12.9	1.0124	1	0.9831					2.58	-69.9995	-69.9995	2.1728	-69.9995	-69.9995	1	-69.9995	-69.9995	0.4262
12.95	1.0125	1	0.983					2.59	-69.9995	-69.9995	2.1728	-69.9995	-69.9995	1	-69.9995	-69.9995	0.4262
13	1.0126	1	0.9828					2.6	-69.9995	-69.9995	2.1728	-69.9995	-69.9995	1	-69.9995	-69.9995	0.4262
13.05	1.0126	1	0.9827					2.61	-69.9995	-69.9995	2.1728	-69.9995	-69.9995	1	-69.9995	-69.9995	0.4262
13.1	1.0127	1	0.9826					2.62	-69.9995	-69.9995	2.1728	-69.9995	-69.9995	1	-69.9995	-69.9995	0.4262
13.15	1.0128	1	0.9825					2.63	-69.9995	-69.9995	2.1728	-69.9995	-69.9995	1	-69.9995	-69.9995	0.4262
13.2	1.0129	1	0.9824					2.64	-69.9995	-69.9995	2.1728	-69.9995	-69.9995	1	-69.9995	-69.9995	0.4262
13.25	1.013	1	0.9823					2.65	-69.9995	-69.9995	2.1728	-69.9995	-69.9995	1	-69.9995	-69.9995	0.4262
13.3	1.0131	1	0.9822					2.66	-69.9995	-69.9995	2.1728	-69.9995	-69.9995	1	-69.9995	-69.9995	0.4262
13.35	1.0132	1	0.9821					2.67	-69.9995	-69.9995	2.1728	-69.9995	-69.9995	1	-69.9995	-69.9995	0.4262
13.4	1.0132	1	0.9819					2.68	-69.9995	-69.9995	2.1728	-69.9995	-69.9995	1	-69.9995	-69.9995	0.4262
13.45	1.0133	1	0.9818					2.69	-69.9995	-69.9995	2.1728	-69.9995	-69.9995	1	-69.9995	-69.9995	0.4262
13.5	1.0134	1	0.9817					2.7	-69.9995	-69.9995	2.1728	-69.9995	-69.9995	1	-69.9995	-69.9995	0.4262
13.55	1.0135	1	0.9816					2.71	-69.9995	-69.9995	2.1728	-69.9995	-69.9995	1	-69.9995	-69.9995	0.4262
13.6	1.0136	1	0.9815					2.72	-69.9995	-69.9995	2.1728	-69.9995	-69.9995	1	-69.9995	-69.9995	0.4262
13.65	1.0137	1	0.9814					2.73	-69.9995	-69.9995	2.1728	-69.9995	-69.9995	1	-69.9995	-69.9995	0.4262
13.7	1.0138	1	0.9813					2.74	-69.9995	-69.9995	2.1728	-69.9995	-69.9995	1	-69.9995	-69.9995	0.4262
13.75	1.0138	1	0.9811					2.75	-69.9995	-69.9995	2.1728	-69.9995	-69.9995	1	-69.9995	-69.9995	0.4262
13.8	1.0139	1	0.981					2.76	-69.9995	-69.9995	2.1728	-69.9995	-69.9995	1	-69.9995	-69.9995	0.4262
13.85	1.014	1	0.9809					2.77	-69.9995	-69.9995	2.1728	-69.9995	-69.9995	1	-69.9995	-69.9995	0.4262
13.9	1.0141	1	0.9808					2.78	-69.9995	-69.9995	2.1728	-69.9995	-69.9995	1	-69.9995	-69.9995	0.4262
13.95	1.0142	1	0.9807					2.79	-69.9995	-69.9995	2.1728	-69.9995	-69.9995	1	-69.9995	-69.9995	0.4262
14	1.0143	1	0.9806					2.8	-69.9995	-69.9995	2.1728	-69.9995	-69.9995	1	-69.9995	-69.9995	0.4262
14.05	1.0144	1	0.9804					2.81	-69.9995	-69.9995	2.1728	-69.9995	-69.9995	1	-69.9995	-69.9995	0.4262
14.1	1.0145	1	0.9803					2.82	-69.9995	-69.9995	2.1728	-69.9995	-69.9995	1	-69.9995	-69.9995	0.4262
14.15	1.0146	1	0.9802					2.83	-69.9995	-69.9995	2.1728	-69.9995	-69.9995	1	-69.9995	-69.9995	0.4262
14.2	1.0146	1	0.9801					2.84	-69.9995	-69.9995	2.1728	-69.9995	-69.9995	1	-69.9995	-69.9995	0.4262
14.25	1.0147	1	0.98					2.85	-69.9995	-69.9995	2.1728	-69.9995	-69.9995	1	-69.9995	-69.9995	0.4262
14.3	1.0148	1	0.9799					2.86	-69.9995	-69.9995	2.1728	-69.9995	-69.9995	1	-69.9995	-69.9995	0.4262
14.35	1.0149	1	0.9797					2.87	-69.9995	-69.9995	2.1728	-69.9995	-69.9995	1	-69.9995	-69.9995	0.4262
14.4	1.015	1	0.9796					2.88	-69.9995	-69.9995	2.1728	-69.9995	-69.9995	1	-69.9995	-69.9995	0.4262
14.45	1.0151	1	0.9795					2.89	-69.9995	-69.9995	2.1728	-69.9995	-69.9995	1	-69.9995	-69.9995	0.4262
14.5	1.0152	1	0.9794					2.9	-69.9995	-69.9995	2.1728	-69.9995	-69.9995	1	-69.9995	-69.9995	0.4262
14.55	1.0153	1	0.9793					2.91	-69.9995	-69.9995	2.1728	-69.9995	-69.9995	1	-69.9995	-69.9995	0.4262
14.6	1.0154	1	0.9791					2.92	-69.9995	-69.9995	2.1728	-69.9995	-69.9995	1	-69.9995	-69.9995	0.4262
14.65	1.0155	1	0.979					2.93	-69.9995	-69.9995	2.1728	-69.9995	-69.9995	1	-69.9995	-69.9995	0.4262
14.7	1.0155	1	0.9789					2.94	-69.9995	-69.9995	2.1728	-69.9995	-69.9995	1	-69.9995	-69.9995	0.4262
14.75	1.0156	1	0.9788					2.95	-69.9995	-69.9995	2.1728	-69.9995	-69.9995	1	-69.9995	-69.9995	0.4262
14.8	1.0157	1	0.9787					2.96	-69.9995	-69.9995	2.1728	-69.9995	-69.9995	1	-69.9995	-69.9995	0.4262
14.85	1.0158	1	0.9785					2.97	-69.9995	-69.9995	2.1728	-69.9995	-69.9995	1	-69.9995	-69.9995	0.4262
14.9	1.0159	1	0.9784					2.98	-69.9995	-69.9995	2.1728	-69.9995	-69.9995	1	-69.9995	-69.9995	0.4262
14.95	1.016	1	0.9783					2.99	-69.9995	-69.9995	2.1728	-69.9995	-69.9995	1	-69.9995	-69.9995	0.4262
15	1.0161	1	0.9782					3	-69.9995	-69.9995	2.1728	-69.9995	-69.9995	1	-69.9995	-69.9995	0.4262
15.05	1.0162	1	0.9781					3.01	-69.9995	-69.9995	2.1728	-69.9995	-69.9995	1	-69.9995	-69.9995	0.4262
15.1	1.0163	1	0.9779					3.02	-69.9995	-69.9995	2.1728	-69.9995	-69.9995	1	-69.9995	-69.9995	0.4262
15.15	1.0164	1	0.9778					3.03	-69.9995	-69.9995	2.1728	-69.9995	-69.9995	1	-69.9995	-69.9995	0.4262
15.2	1.0165	1	0.9777					3.04	-69.9995	-69.9995	2.1728	-69.9995	-69.9995	1	-69.9995	-69.9995	0.4262
15.25	1.0166	1	0.9776					3.05	-69.9995	-69.9995	2.1728	-69.9995	-69.9995	1	-69.9995	-69.9995	0.4262
15.3	1.0167	1	0.9774					3.06	-69.9995	-69.9995	2.1728	-69.9995	-69.9995	1	-69.9995	-69.9995	0.4262
15.35	1.0167	1	0.9773					3.07	-69.9995	-69.9995	2.1728	-69.9995	-69.9995	1	-69.9995	-69.9995	0.4262
15.4	1.0168	1	0.9772					3.08	-69.9995	-69.9995	2.1728	-69.9995	-69.9995	1	-69.9995	-69.9995	0.4262
15.45	1.0169	1	0.9771					3.09	-69.9995	-69.9995	2.1728	-69.9995	-69.9995	1	-69.9995	-69.9995	0.4262
15.5	1.017	1	0.9769					3.1	-69.9995	-69.9995	2.1728	-69.9995	-69.9995	1	-69.9995	-69.9995	0.4262
15.55	1.0171	1	0.9768					3.11	-69.9995	-69.9995	2.1728	-69.9995	-69.9995	1	-69.9995	-69.9995	0.4262
15.6	1.0172	1	0.9767					3.12	-69.9995	-69.9995	2.1728	-69.9995	-69.9995	1	-69.9995	-69.9995	0.4262
15.65	1.0173	1	0.9766					3.13	-69.9995	-69.9995	2.1728	-69.9995	-69.9995	1	-69.9995	-69.9995	0.4262
15.7	1.0174	1	0.9765					3.14	-69.9995	-69.9995	2.1728	-69.9995	-69.9995	1	-69.9995	-69.9995	0.4262
15.75	1.0175	1	0.9763					3.15	-69.9995	-69.9995	2.1728	-69.9995	-69.9995	1	-69.9995	-69.9995	0.4262
15.8	1.0176	1	0.9762					3.16	-69.9995	-69.9995	2.1728	-69.9995	-69.9995	1	-69.9995	-69.9995	0.4262
15.85	1.0177	1	0.9761					3.17	-69.9995	-69.9995	2.1728	-69.9995	-69.9995	1	-69.9995	-69.9995	0.4262
15.9	1.0178	1	0.9759					3.18	-69.9995	-69.9995	2.1728	-69.9995	-69.9995	1	-69.9995	-69.9995	0.4262
15.95	1.0179	1	0.9758					3.19	-69.9995	-69.9995	2.1728	-69.9995	-69.9995	1	-69.9995	-69.9995	0.4262
16	1.018	1	0.9757					3.2	-69.9995	-69.9995	2.1728	-69.9995	-69.9995	1	-69.9995	-69.9995	0.4262
16.05	1.0181	1	0.9756					3.21	-69.9995	-69.9995	2.1728	-69.9995	-69.9995	1	-69.9995	-69.9995	0.4262
16.1	1.0182	1	0.9754					3.22	-69.9995	-69.9995	2.1728	-69.9995	-69.9995	1	-69.9995	-69.9995	0.4262
16.15	1.0183	1	0.9753					3.23	-69.9995	-69.9995	2.1728	-69.9995	-69.9995	1	-69.9995	-69.9995	0.4262
16.2	1.0184	1	0.9752					3.24	-69.9995	-69.9995	2.1728	-69.9995	-69.9995	1	-69.9995	-69.9995	0.4262
16.25	1.0185	1	0.9751					3.25	-69.9995	-69.9995	2.1728	-69.9995	-69.9995	1	-69.9995	-69.9995	0.4262
16.3	1.0186	1	0.9749					3.26	-69.9995	-69.9995	2.1728	-69.9995	-69.9995	1	-69.9995	-69.9995	0.4262
16.35	1.0187	1	0.9748					3.27	-69.9995	-69.9995	2.1728	-69.9995	-69.9995	1	-69.9995	-69.9995	0.4262
16.4	1.0188	1	0.9747					3.28	-69.9995	-69.9995	2.1728	-69.9995	-69.9995	1	-69.9995	-69.9995	0.4262
16.45	1.0188	1	0.9745					3.29	-69.9995	-69.9995	2.1728	-69.9995	-69.9995	1	-69.9995	-69.9995	0.4262
16.5	1.0189	1	0.9744					3.3	-69.9995	-69.9995	2.1728	-69.9995	-69.9995	1	-69.9995	-69.9995	0.4262
16.55	1.019	1	0.9743					3.31	-69.9995	-69.9995	2.1728	-69.9995	-69.9995	1	-69.9995	-69.9995	0.4262
16.6	1.0191	1	0.9742					3.32	-69.9995	-69.9995	2.1728	-69.9995	-69.9995	1	-69.9995	-69.9995	0.4262
16.65	1.0192	1	0.974					3.33	-69.9995	-69.9995	2.1728	-69.9995	-69.9995	1	-69.9995	-69.9995	0.4262
16.7	1.0193	1	0.9739					3.34	-69.9995	-69.9995	2.1728	-69.9995	-69.9995	1	-69.9995	-69.9995	0.4262
16.75	1.0194	1	0.9738					3.35	-69.9995	-69.9995	2.1728	-69.9995	-69.9995	1	-69.9995	-69.9995	0.4262
16.8	1.0195	1	0.9736					3.36	-69.9995	-69.9995	2.1728	-69.9995	-69.9995	1	-69.9995	-69.9995	0.4262
16.85	1.0196	1	0.9735					3.37	-69.9995	-69.9995	2.1728	-69.9995	-69.9995	1	-69.9995	-69.9995	0.4262
16.9	1.0197	1	0.9734					3.38	-69.9995	-69.9995	2.1728	-69.9995	-69.9995	1	-69.9995	-69.9995	0.4262
16.95	1.0198	1	0.9733					3.39	-69.9995	-69.9995	2.1728	-69.9995	-69.9995	1	-69.9995	-69.9995	0.4262
17	1.0199	1	0.9731					3.4	-69.9995	-69.9995	2.1728	-69.9995	-69.9995	1	-69.9995	-69.9995	0.4262
17.05	1.02	1	0.973					3.41	-69.9995	-69.9995	2.1728	-69.9995	-69.9995	1	-69.9995	-69.9995	0.4262
17.1	1.0201	1	0.9729					3.42	-69.9995	-69.9995	2.1728	-69.9995	-69.9995	1	-69.9995	-69.9995	0.4262
17.15	1.0202	1	0.9727					3.43	-69.9995	-69.9995	2.1728	-69.9995	-69.9995	1	-69.9995	-69.9995	0.4262
17.2	1.0203	1	0.9726					3.44	-69.9995	-69.9995	2.1728	-69.9995	-69.9995	1	-69.9995	-69.9995	0.4262
17.25	1.0204	1	0.9725					3.45	-69.9995	-69.9995	2.1728	-69.9995	-69.9995	1	-69.9995	-69.9995	0.4262
17.3	1.0205	1	0.9723					3.46	-69.9995	-69.9995	2.1728	-69.9995	-69.9995	1	-69.9995	-69.9995	0.4262
17.35	1.0206	1	0.9722					3.47	-69.9995	-69.9995	2.1728	-69.9995	-69.9995	1	-69.9995	-69.9995	0.4262
17.4	1.0207	1	0.9721					3.48	-69.9995	-69.9995	2.1728	-69.9995	-69.9995	1	-69.9995	-69.9995	0.4262
17.45	1.0208	1	0.9719					3.49	-69.9995	-69.9995	2.1728	-69.9995	-69.9995	1	-69.9995	-69.9995	0.4262
17.5	1.0209	1	0.9718					3.5	-69.9995	-69.9995	2.1728	-69.9995	-69.9995	1	-69.9995	-69.9995	0.4262
17.55	1.021	1	0.9717					3.51	-69.9995	-69.9995	2.1728	-69.9995	-69.9995	1	-69.9995	-69.9995	0.4262
17.6	1.0211	1	0.9715					3.52	-69.9995	-69.9995	2.1728	-69.9995	-69.9995	1	-69.9995	-69.9995	0.4262
17.65	1.0212	1	0.9714					3.53	-69.9995	-69.9995	2.1728	-69.9995	-69.9995	1	-69.9995	-69.9995	0.4262
17.7	1.0213	1	0.9713					3.54	-69.9995	-69.9995	2.1728	-69.9995	-69.9995	1	-69.9995	-69.9995	0.4262
17.75	1.0215	1	0.9711					3.55	-69.9995	-69.9995	2.1728	-69.9995	-69.9995	1	-69.9995	-69.9995	0.4262
17.8	1.0216	1	0.971					3.56	-69.9995	-69.9995	2.1728	-69.9995	-69.9995	1	-69.9995	-69.9995	0.4262
17.85	1.0217	1	0.9709					3.57	-69.9995	-69.9995	2.1728	-69.9995	-69.9995	1	-69.9995	-69.9995	0.4262
17.9	1.0218	1	0.9707					3.58	-69.9995	-69.9995	2.1728	-69.9995	-69.9995	1	-69.9995	-69.9995	0.4262
17.95	1.0219	1	0.9706					3.59	-69.9995	-69.9995	2.1728	-69.9995	-69.9995	1	-69.9995	-69.9995	0.4262
18	1.022	1	0.9705					3.6	-69.9995	-69.9995	2.1728	-69.9995	-69.9995	1	-69.9995	-69.9995	0.4262
18.05	1.0221	1	0.9703					3.61	-69.9995	-69.9995	2.1728	-69.9995	-69.9995	1	-69.9995	-69.9995	0.4262
18.1	1.0222	1	0.9702					3.62	-69.9995	-69.9995	2.1728	-69.9995	-69.9995	1	-69.9995	-69.9995	0.4262
18.15	1.0223	1	0.9701					3.63	-69.9995	-69.9995	2.1728	-69.9995	-69.9995	1	-69.9995	-69.9995	0.4262
18.2	1.0224	1	0.9699					3.64	-69.9995	-69.9995	2.1728	-69.9995	-69.9995	1	-69.9995	-69.9995	0.4262
18.25	1.0225	1	0.9698					3.65	-69.9995	-69.9995	2.1728	-69.9995	-69.9995	1	-69.9995	-69.9995	0.4262
18.3	1.0226	1	0.9696					3.66	-69.9995	-69.9995	2.1728	-69.9995	-69.9995	1	-69.9995	-69.9995	0.4262
18.35	1.0227	1	0.9695					3.67	-69.9995	-69.9995	2.1728	-69.9995	-69.9995	1	-69.9995	-69.9995	0.4262
18.4	1.0228	1	0.9694					3.68	-69.9995	-69.9995	2.1728	-69.9995	-69.9995	1	-69.9995	-69.9995	0.4262
18.45	1.0229	1	0.9692					3.69	-69.9995	-69.9995	2.1728	-69.9995	-69.9995	1	-69.9995	-69.9995	0.4262
18.5	1.023	1	0.9691					3.7	-69.9995	-69.9995	2.1728	-69.9995	-69.9995	1	-69.9995	-69.9995	0.4262
18.55	1.0231	1	0.969					3.71	-69.9995	-69.9995	2.1728	-69.9995	-69.9995	1	-69.9995	-69.9995	0.4262
18.6	1.0232	1	0.9688					3.72	-69.9995	-69.9995	2.1728	-69.9995	-69.9995	1	-69.9995	-69.9995	0.4262
18.65	1.0233	1	0.9687					3.73	-69.9995	-69.9995	2.1728	-69.9995	-69.9995	1	-69.9995	-69.9995	0.4262
18.7	1.0234	1	0.9685					3.74	-69.9995	-69.9995	2.1728	-69.9995	-69.9995	1	-69.9995	-69.9995	0.4262
18.75	1.0235	1	0.9684					3.75	-69.9995	-69.9995	2.1728	-69.9995	-69.9995	1	-69.9995	-69.9995	0.4262
18.8	1.0236	1	0.9683					3.76	-69.9995	-69.9995	2.1728	-69.9995	-69.9995	1	-69.9995	-69.9995	0.4262
18.85	1.0237	1	0.9681					3.77	-69.9995	-69.9995	2.1728	-69.9995	-69.9995	1	-69.9995	-69.9995	0.4262
18.9	1.0238	1	0.968					3.78	-69.9995	-69.9995	2.1728	-69.9995	-69.9995	1	-69.9995	-69.9995	0.4262
18.95	1.024	1	0.9679					3.79	-69.9995	-69.9995	2.1728	-69.9995	-69.9995	1	-69.9995	-69.9995	0.4262
19	1.0241	1	0.9677					3.8	-69.9995	-69.9995	2.1728	-69.9995	-69.9995	1	-69.9995	-69.9995	0.4262
19.05	1.0242	1	0.9676					3.81	-69.9995	-69.9995	2.1728	-69.9995	-69.9995	1	-69.9995	-69.9995	0.4262
19.1	1.0243	1	0.9674					3.82	-69.9995	-69.9995	2.1728	-69.9995	-69.9995	1	-69.9995	-69.9995	0.4262
19.15	1.0244	1	0.9673					3.83	-69.9995	-69.9995	2.1728	-69.9995	-69.9995	1	-69.9995	-69.9995	0.4262
19.2	1.0245	1	0.9672					3.84	-69.9995	-69.9995	2.1728	-69.9995	-69.9995	1	-69.9995	-69.9995	0.4262
19.25	1.0246	1	0.967					3.85	-69.9995	-69.9995	2.1728	-69.9995	-69.9995	1	-69.9995	-69.9995	0.4262
19.3	1.0247	1	0.9669					3.86	-69.9995	-69.9995	2.1728	-69.9995	-69.9995	1	-69.9995	-69.9995	0.4262
19.35	1.0248	1	0.9667					3.87	-69.9995	-69.9995	2.1728	-69.9995	-69.9995	1	-69.9995	-69.9995	0.4262
19.4	1.0249	1	0.9666					3.88	-69.9995	-69.9995	2.1728	-69.9995	-69.9995	1	-69.9995	-69.9995	0.4262
19.45	1.025	1	0.9664					3.89	-69.9995	-69.9995	2.1728	-69.9995	-69.9995	1	-69.9995	-69.9995	0.4262
19.5	1.0251	1	0.9663					3.9	-69.9995	-69.9995	2.1728	-69.9995	-69.9995	1	-69.9995	-69.9995	0.4262
19.55	1.0252	1	0.9662					3.91	-69.9995	-69.9995	2.1728	-69.9995	-69.9995	1	-69.9995	-69.9995	0.4262
19.6	1.0254	1	0.966					3.92	-69.9995	-69.9995	2.1728	-69.9995	-69.9995	1	-69.9995	-69.9995	0.4262
19.65	1.0255	1	0.9659					3.93	-69.9995	-69.9995	2.1728	-69.9995	-69.9995	1	-69.9995	-69.9995	0.4262
19.7	1.0256	1	0.9657					3.94	-69.9995	-69.9995	2.1728	-69.9995	-69.9995	1	-69.9995	-69.9995	0.4262
19.75	1.0257	1	0.9656					3.95	-69.9995	-69.9995	2.1728	-69.9995	-69.9995	1	-69.9995	-69.9995	0.4262
19.8	1.0258	1	0.9655					3.96	-69.9995	-69.9995	2.1728	-69.9995	-69.9995	1	-69.9995	-69.9995	0.4262
19.85	1.0259	1	0.9653					3.97	-69.9995	-69.9995	2.1728	-69.9995	-69.9995	1	-69.9995	-69.9995	0.4262
19.9	1.026	1	0.9652					3.98	-69.9995	-69.9995	2.1728	-69.9995	-69.9995	1	-69.9995	-69.9995	0.4262
19.95	1.0261	1	0.965					3.99	-69.9995	-69.9995	2.1728	-69.9995	-69.9995	1	-69.9995	-69.9995	0.4262
20	1.0262	1	0.9649					4	-69.9995	-69.9995	2.1728	-69.9995	-69.9995	1	-69.9995	-69.9995	0.4262
20.05	1.0263	1	0.9647					4.01	-69.9995	-69.9995	2.1728	-69.9995	-69.9995	1	-69.9995	-69.9995	0.4262
20.1	1.0264	1	0.9646					4.02	-69.9995	-69.9995	2.1728	-69.9995	-69.9995	1	-69.9995	-69.9995	0.4262
20.15	1.0266	1	0.9645					4.03	-69.9995	-69.9995	2.1728	-69.9995	-69.9995	1	-69.9995	-69.9995	0.4262
20.2	1.0267	1	0.9643					4.04	-69.9995	-69.9995	2.1728	-69.9995	-69.9995	1	-69.9995	-69.9995	0.4262
20.25	1.0268	1	0.9642					4.05	-69.9995	-69.9995	2.1728	-69.9995	-69.9995	1	-69.9995	-69.9995	0.4262
20.3	1.0269	1	0.964					4.06	-69.9995	-69.9995	2.1728	-69.9995	-69.9995	1	-69.9995	-69.9995	0.4262
20.35	1.027	1	0.9639					4.07	-69.9995	-69.9995	2.1728	-69.9995	-69.9995	1	-69.9995	-69.9995	0.4262
20.4	1.0271	1	0.9637					4.08	-69.9995	-69.9995	2.1728	-69.9995	-69.9995	1	-69.9995	-69.9995	0.4262
20.45	1.0272	1	0.9636					4.09	-69.9995	-69.9995	2.1728	-69.9995	-69.9995	1	-69.9995	-69.9995	0.4262
20.5	1.0273	1	0.9634					4.1	-69.9995	-69.9995	2.1728	-69.9995	-69.9995	1	-69.9995	-69.9995	0.4262
20.55	1.0274	1	0.9633					4.11	-69.9995	-69.9995	2.1728	-69.9995	-69.9995	1	-69.9995	-69.9995	0.4262
20.6	1.0276	1	0.9631					4.12	-69.9995	-69.9995	2.1728	-69.9995	-69.9995	1	-69.9995	-69.9995	0.4262
20.65	1.0277	1	0.963					4.13	-69.9995	-69.9995	2.1728	-69.9995	-69.9995	1	-69.9995	-69.9995	0.4262
20.7	1.0278	1	0.9629					4.14	-69.9995	-69.9995	2.1728	-69.9995	-69.9995	1	-69.9995	-69.9995	0.4262
20.75	1.0279	1	0.9627					4.15	-69.9995	-69.9995	2.1728	-69.9995	-69.9995	1	-69.9995	-69.9995	0.4262
20.8	1.028	1	0.9626					4.16	-69.9995	-69.9995	2.1728	-69.9995	-69.9995	1	-69.9995	-69.9995	0.4262
20.85	1.0281	1	0.9624					4.17	-69.9995	-69.9995	2.1728	-69.9995	-69.9995	1	-69.9995	-69.9995	0.4262
20.9	1.0282	1	0.9623					4.18	-69.9995	-69.9995	2.1728	-69.9995	-69.9995	1	-69.9995	-69.9995	0.4262
20.95	1.0283	1	0.9621					4.19	-69.9995	-69.9995	2.1728	-69.9995	-69.9995	1	-69.9995	-69.9995	0.4262
21	1.0285	1	0.962					4.2	-69.9995	-69.9995	2.1728	-69.9995	-69.9995	1	-69.9995	-69.9995	0.4262
21.05	1.0286	1	0.9618					4.21	-69.9995	-69.9995	2.1728	-69.9995	-69.9995	1	-69.9995	-69.9995	0.4262
21.1	1.0287	1	0.9617					4.22	-69.9995	-69.9995	2.1728	-69.9995	-69.9995	1	-69.9995	-69.9995	0.4262
21.15	1.0288	1	0.9615					4.23	-69.9995	-69.9995	2.1728	-69.9995	-69.9995	1	-69.9995	-69.9995	0.4262
21.2	1.0289	1	0.9614					4.24	-69.9995	-69.9995	2.1728	-69.9995	-69.9995	1	-69.9995	-69.9995	0.4262
21.25	1.029	1	0.9612					4.25	-69.9995	-69.9995	2.1728	-69.9995	-69.9995	1	-69.9995	-69.9995	0.4262
21.3	1.0291	1	0.9611					4.26	-69.9995	-69.9995	2.1728	-69.9995	-69.9995	1	-69.9995	-69.9995	0.4262
21.35	1.0292	1	0.9609					4.27	-69.9995	-69.9995	2.1728	-69.9995	-69.9995	1	-69.9995	-69.9995	0.4262
21.4	1.0294	1	0.9608					4.28	-69.9995	-69.9995	2.1728	-69.9995	-69.9995	1	-69.9995	-69.9995	0.4262
21.45	1.0295	1	0.9606					4.29	-69.9995	-69.9995	2.1728	-69.9995	-69.9995	1	-69.9995	-69.9995	0.4262
21.5	1.0296	1	0.9605					4.3	-69.9995	-69.9995	2.1728	-69.9995	-69.9995	1	-69.9995	-69.9995	0.4262
21.55	1.0297	1	0.9603					4.31	-69.9995	-69.9995	2.1728	-69.9995	-69.9995	1	-69.9995	-69.9995	0.4262
21.6	1.0298	1	0.9602					4.32	-69.9995	-69.9995	2.1728	-69.9995	-69.9995	1	-69.9995	-69.9995	0.4262
21.65	1.0299	1	0.96					4.33	-69.9995	-69.9995	2.1728	-69.9995	-69.9995	1	-69.9995	-69.9995	0.4262
21.7	1.0301	1	0.9599					4.34	-69.9995	-69.9995	2.1728	-69.9995	-69.9995	1	-69.9995	-69.9995	0.4262
21.75	1.0302	1	0.9597					4.35	-69.9995	-69.9995	2.1728	-69.9995	-69.9995	1	-69.9995	-69.9995	0.4262
21.8	1.0303	1	0.9596					4.36	-69.9995	-69.9995	2.1728	-69.9995	-69.9995	1	-69.9995	-69.9995	0.4262
21.85	1.0304	1	0.9594					4.37	-69.9995	-69.9995	2.1728	-69.9995	-69.9995	1	-69.9995	-69.9995	0.4262
21.9	1.0305	1	0.9593					4.38	-69.9995	-69.9995	2.1728	-69.9995	-69.9995	1	-69.9995	-69.9995	0.4262
21.95	1.0306	1	0.9591					4.39	-69.9995	-69.9995	2.1728	-69.9995	-69.9995	1	-69.9995	-69.9995	0.4262
22	1.0307	1	0.959					4.4	-69.9995	-69.9995	2.1728	-69.9995	-69.9995	1	-69.9995	-69.9995	0.4262
22.05	1.0309	1	0.9588					4.41	-69.9995	-69.9995	2.1728	-69.9995	-69.9995	1	-69.9995	-69.9995	0.4262
22.1	1.031	1	0.9587					4.42	-69.9995	-69.9995	2.1728	-69.9995	-69.9995	1	-69.9995	-69.9995	0.4262
22.15	1.0311	1	0.9585					4.43	-69.9995	-69.9995	2.1728	-69.9995	-69.9995	1	-69.9995	-69.9995	0.4262
22.2	1.0312	1	0.9584					4.44	-69.9995	-69.9995	2.1728	-69.9995	-69.9995	1	-69.9995	-69.9995	0.4262
22.25	1.0313	1	0.9582					4.45	-69.9995	-69.9995	2.1728	-69.9995	-69.9995	1	-69.9995	-69.9995	0.4262
22.3	1.0314	1	0.9581					4.46	-69.9995	-69.9995	2.1728	-69.9995	-69.9995	1	-69.9995	-69.9995	0.4262
22.35	1.0316	1	0.9579					4.47	-69.9995	-69.9995	2.1728	-69.9995	-69.9995	1	-69.9995	-69.9995	0.4262
22.4	1.0317	1	0.9578					4.48	-69.9995	-69.9995	2.1728	-69.9995	-69.9995	1	-69.9995	-69.9995	0.4262
22.45	1.0318	1	0.9576					4.49	-69.9995	-69.9995	2.1728	-69.9995	-69.9995	1	-69.9995	-69.9995	0.4262
22.5	1.0319	1	0.9575					4.5	-69.9995	-69.9995	2.1728	-69.9995	-69.9995	1	-69.9995	-69.9995	0.4262
22.55	1.032	1	0.9573					4.51	-69.9995	-69.9995	2.1728	-69.9995	-69.9995	1	-69.9995	-69.9995	0.4262
22.6	1.0321	1	0.9572					4.52	-69.9995	-69.9995	2.1728	-69.9995	-69.9995	1	-69.9995	-69.9995	0.4262
22.65	1.0323	1	0.957					4.53	-69.9995	-69.9995	2.1728	-69.9995	-69.9995	1	-69.9995	-69.9995	0.4262
22.7	1.0324	1	0.9569					4.54	-69.9995	-69.9995	2.1728	-69.9995	-69.9995	1	-69.9995	-69.9995	0.4262
22.75	1.0325	1	0.9567					4.55	-69.9995	-69.9995	2.1728	-69.9995	-69.9995	1	-69.9995	-69.9995	0.4262
22.8	1.0326	1	0.9566					4.56	-69.9995	-69.9995	2.1728	-69.9995	-69.9995	1	-69.9995	-69.9995	0.4262
22.85	1.0327	1	0.9564					4.57	-69.9995	-69.9995	2.1728	-69.9995	-69.9995	1	-69.9995	-69.9995	0.4262
22.9	1.0329	1	0.9562					4.58	-69.9995	-69.9995	2.1728	-69.9995	-69.9995	1	-69.9995	-69.9995	0.4262
22.95	1.033	1	0.9561					4.59	-69.9995	-69.9995	2.1728	-69.9995	-69.9995	1	-69.9995	-69.9995	0.4262
23	1.0331	1	0.9559					4.6	-69.9995	-69.9995	2.1728	-69.9995	-69.9995	1	-69.9995	-69.9995	0.4262
23.05	1.0332	1	0.9558					4.61	-69.9995	-69.9995	2.1728	-69.9995	-69.9995	1	-69.9995	-69.9995	0.4262
23.1	1.0333	1	0.9556					4.62	-69.9995	-69.9995	2.1728	-69.9995	-69.9995	1	-69.9995	-69.9995	0.4262
23.15	1.0334	1	0.9555					4.63	-69.9995	-69.9995	2.1728	-69.9995	-69.9995	1	-69.9995	-69.9995	0.4262
23.2	1.0336	1	0.9553					4.64	-69.9995	-69.9995	2.1728	-69.9995	-69.9995	1	-69.9995	-69.9995	0.4262
23.25	1.0337	1	0.9552					4.65	-69.9995	-69.9995	2.1728	-69.9995	-69.9995	1	-69.9995	-69.9995	0.4262
23.3	1.0338	1	0.955					4.66	-69.9995	-69.9995	2.1728	-69.9995	-69.9995	1	-69.9995	-69.9995	0.4262
23.35	1.0339	1	0.9549					4.67	-69.9995	-69.9995	2.1728	-69.9995	-69.9995	1	-69.9995	-69.9995	0.4262
23.4	1.034	1	0.9547					4.68	-69.9995	-69.9995	2.1728	-69.9995	-69.9995	1	-69.9995	-69.9995	0.4262
23.45	1.0342	1	0.9545					4.69	-69.9995	-69.9995	2.1728	-69.9995	-69.9995	1	-69.9995	-69.9995	0.4262
23.5	1.0343	1	0.9544					4.7	-69.9995	-69.9995	2.1728	-69.9995	-69.9995	1	-69.9995	-69.9995	0.4262
23.55	1.0344	1	0.9542					4.71	-69.9995	-69.9995	2.1728	-69.9995	-69.9995	1	-69.9995	-69.9995	0.4262
23.6	1.0345	1	0.9541					4.72	-69.9995	-69.9995	2.1728	-69.9995	-69.9995	1	-69.9995	-69.9995	0.4262
23.65	1.0346	1	0.9539					4.73	-69.9995	-69.9995	2.1728	-69.9995	-69.9995	1	-69.9995	-69.9995	0.4262
23.7	1.0348	1	0.9538					4.74	-69.9995	-69.9995	2.1728	-69.9995	-69.9995	1	-69.9995	-69.9995	0.4262
23.75	1.0349	1	0.9536					4.75	-69.9995	-69.9995	2.1728	-69.9995	-69.9995	1	-69.9995	-69.9995	0.4262
23.8	1.035	1	0.9535					4.76	-69.9995	-69.9995	2.1728	-69.9995	-69.9995	1	-69.9995	-69.9995	0.4262
23.85	1.0351	1	0.9533					4.77	-69.9995	-69.9995	2.1728	-69.9995	-69.9995	1	-69.9995	-69.9995	0.4262
23.9	1.0353	1	0.9531					4.78	-69.9995	-69.9995	2.1728	-69.9995	-69.9995	1	-69.9995	-69.9995	0.4262
23.95	1.0354	1	0.953					4.79	-69.9995	-69.9995	2.1728	-69.9995	-69.9995	1	-69.9995	-69.9995	0.4262
24	1.0355	1	0.9528					4.8	-69.9995	-69.9995	2.1728	-69.9995	-69.9995	1	-69.9995	-69.9995	0.4262
24.05	1.0356	1	0.9527					4.81	-69.9995	-69.9995	2.1728	-69.9995	-69.9995	1	-69.9995	-69.9995	0.4262
24.1	1.0357	1	0.9525					4.82	-69.9995	-69.9995	2.1728	-69.9995	-69.9995	1	-69.9995	-69.9995	0.4262
24.15	1.0359	1	0.9523					4.83	-69.9995	-69.9995	2.1728	-69.9995	-69.9995	1	-69.9995	-69.9995	0.4262
24.2	1.036	1	0.9522					4.84	-69.9995	-69.9995	2.1728	-69.9995	-69.9995	1	-69.9995	-69.9995	0.4262
24.25	1.0361	1	0.952					4.85	-69.9995	-69.9995	2.1728	-69.9995	-69.9995	1	-69.9995	-69.9995	0.4262
24.3	1.0362	1	0.9519					4.86	-69.9995	-69.9995	2.1728	-69.9995	-69.9995	1	-69.9995	-69.9995	0.4262
24.35	1.0363	1	0.9517					4.87	-69.9995	-69.9995	2.1728	-69.9995	-69.9995	1	-69.9995	-69.9995	0.4262
24.4	1.0365	1	0.9516					4.88	-69.9995	-69.9995	2.1728	-69.9995	-69.9995	1	-69.9995	-69.9995	0.4262
24.45	1.0366	1	0.9514					4.89	-69.9995	-69.9995	2.1728	-69.9995	-69.9995	1	-69.9995	-69.9995	0.4262
24.5	1.0367	1	0.9512					4.9	-69.9995	-69.9995	2.1728	-69.9995	-69.9995	1	-69.9995	-69.9995	0.4262
24.55	1.0368	1	0.9511					4.91	-69.9995	-69.9995	2.1728	-69.9995	-69.9995	1	-69.9995	-69.9995	0.4262
24.6	1.037	1	0.9509					4.92	-69.9995	-69.9995	2.1728	-69.9995	-69.9995	1	-69.9995	-69.9995	0.4262
24.65	1.0371	1	0.9508					4.93	-69.9995	-69.9995	2.1728	-69.9995	-69.9995	1	-69.9995	-69.9995	0.4262
24.7	1.0372	1	0.9506					4.94	-69.9995	-69.9995	2.1728	-69.9995	-69.9995	1	-69.9995	-69.9995	0.4262
24.75	1.0373	1	0.9504					4.95	-69.9995	-69.9995	2.1728	-69.9995	-69.9995	1	-69.9995	-69.9995	0.4262
24.8	1.0375	1	0.9503					4.96	-69.9995	-69.9995	2.1728	-69.9995	-69.9995	1	-69.9995	-69.9995	0.4262
24.85	1.0376	1	0.9501					4.97	-69.9995	-69.9995	2.1728	-69.9995	-69.9995	1	-69.9995	-69.9995	0.4262
24.9	1.0377	1	0.95					4.98	-69.9995	-69.9995	2.1728	-69.9995	-69.9995	1	-69.9995	-69.9995	0.4262
24.95	1.0378	1	0.9498					4.99	-69.9995	-69.9995	2.1728	-69.9995	-69.9995	1	-69.9995	-69.9995	0.4262
25	1.038	1	0.9496					5	-69.9995	-69.9995	2.1728	-69.9995	-69.9995	1	-69.9995	-69.9995	0.4262
25.05	1.0381	1	0.9495					5.01	-69.9995	-69.9995	2.1728	-69.9995	-69.9995	1	-69.9995	-69.9995	0.4262
25.1	1.0382	1	0.9493					5.02	-69.9995	-69.9995	2.1728	-69.9995	-69.9995	1	-69.9995	-69.9995	0.4262
25.15	1.0383	1	0.9492					5.03	-69.9995	-69.9995	2.1728	-69.9995	-69.9995	1	-69.9995	-69.9995	0.4262
25.2	1.0385	1	0.949					5.04	-69.9995	-69.9995	2.1728	-69.9995	-69.9995	1	-69.9995	-69.9995	0.4262
25.25	1.0386	1	0.9488					5.05	-69.9995	-69.9995	2.1728	-69.9995	-69.9995	1	-69.9995	-69.9995	0.4262
25.3	1.0387	1	0.9487					5.06	-69.9995	-69.9995	2.1728	-69.9995	-69.9995	1	-69.9995	-69.9995	0.4262
25.35	1.0388	1	0.9485					5.07	-69.9995	-69.9995	2.1728	-69.9995	-69.9995	1	-69.9995	-69.9995	0.4262
25.4	1.039	1	0.9483					5.08	-69.9995	-69.9995	2.1728	-69.9995	-69.9995	1	-69.9995	-69.9995	0.4262
25.45	1.0391	1	0.9482					5.09	-69.9995	-69.9995	2.1728	-69.9995	-69.9995	1	-69.9995	-69.9995	0.4262
25.5	1.0392	1	0.948					5.1	-69.9995	-69.9995	2.1728	-69.9995	-69.9995	1	-69.9995	-69.9995	0.4262
25.55	1.0393	1	0.9479					5.11	-69.9995	-69.9995	2.1728	-69.9995	-69.9995	1	-69.9995	-69.9995	0.4262
25.6	1.0395	1	0.9477					5.12	-69.9995	-69.9995	2.1728	-69.9995	-69.9995	1	-69.9995	-69.9995	0.4262
25.65	1.0396	1	0.9475					5.13	-69.9995	-69.9995	2.1728	-69.9995	-69.9995	1	-69.9995	-69.9995	0.4262
25.7	1.0397	1	0.9474					5.14	-69.9995	-69.9995	2.1728	-69.9995	-69.9995	1	-69.9995	-69.9995	0.4262
25.75	1.0398	1	0.9472					5.15	-69.9995	-69.9995	2.1728	-69.9995	-69.9995	1	-69.9995	-69.9995	0.4262
25.8	1.04	1	0.947					5.16	-69.9995	-69.9995	2.1728	-69.9995	-69.9995	1	-69.9995	-69.9995	0.4262
25.85	1.0401	1	0.9469					5.17	-69.9995	-69.9995	2.1728	-69.9995	-69.9995	1	-69.9995	-69.9995	0.4262
25.9	1.0402	1	0.9467					5.18	-69.9995	-69.9995	2.1728	-69.9995	-69.9995	1	-69.9995	-69.9995	0.4262
25.95	1.0403	1	0.9466					5.19	-69.9995	-69.9995	2.1728	-69.9995	-69.9995	1	-69.9995	-69.9995	0.4262
26	1.0405	1	0.9464					5.2	-69.9995	-69.9995	2.1728	-69.9995	-69.9995	1	-69.9995	-69.9995	0.4262
26.05	1.0406	1	0.9462					5.21	-69.9995	-69.9995	2.1728	-69.9995	-69.9995	1	-69.9995	-69.9995	0.4262
26.1	1.0407	1	0.9461					5.22	-69.9995	-69.9995	2.1728	-69.9995	-69.9995	1	-69.9995	-69.9995	0.4262
26.15	1.0408	1	0.9459					5.23	-69.9995	-69.9995	2.1728	-69.9995	-69.9995	1	-69.9995	-69.9995	0.4262
26.2	1.041	1	0.9457					5.24	-69.9995	-69.9995	2.1728	-69.9995	-69.9995	1	-69.9995	-69.9995	0.4262
26.25	1.0411	1	0.9456					5.25	-69.9995	-69.9995	2.1728	-69.9995	-69.9995	1	-69.9995	-69.9995	0.4262
26.3	1.0412	1	0.9454					5.26	-69.9995	-69.9995	2.1728	-69.9995	-69.9995	1	-69.9995	-69.9995	0.4262
26.35	1.0414	1	0.9452					5.27	-69.9995	-69.9995	2.1728	-69.9995	-69.9995	1	-69.9995	-69.9995	0.4262
26.4	1.0415	1	0.9451					5.28	-69.9995	-69.9995	2.1728	-69.9995	-69.9995	1	-69.9995	-69.9995	0.4262
26.45	1.0416	1	0.9449					5.29	-69.9995	-69.9995	2.1728	-69.9995	-69.9995	1	-69.9995	-69.9995	0.4262
26.5	1.0417	1	0.9447					5.3	-69.9995	-69.9995	2.1728	-69.9995	-69.9995	1	-69.9995	-69.9995	0.4262
26.55	1.0419	1	0.9446					5.31	-69.9995	-69.9995	2.1728	-69.9995	-69.9995	1	-69.9995	-69.9995	0.4262
26.6	1.042	1	0.9444					5.32	-69.9995	-69.9995	2.1728	-69.9995	-69.9995	1	-69.9995	-69.9995	0.4262
26.65	1.0421	1	0.9442					5.33	-69.9995	-69.9995	2.1728	-69.9995	-69.9995	1	-69.9995	-69.9995	0.4262
26.7	1.0423	1	0.9441					5.34	-69.9995	-69.9995	2.1728	-69.9995	-69.9995	1	-69.9995	-69.9995	0.4262
26.75	1.0424	1	0.9439					5.35	-69.9995	-69.9995	2.1728	-69.9995	-69.9995	1	-69.9995	-69.9995	0.4262
26.8	1.0425	1	0.9438					5.36	-69.9995	-69.9995	2.1728	-69.9995	-69.9995	1	-69.9995	-69.9995	0.4262
26.85	1.0426	1	0.9436					5.37	-69.9995	-69.9995	2.1728	-69.9995	-69.9995	1	-69.9995	-69.9995	0.4262
26.9	1.0428	1	0.9434					5.38	-69.9995	-69.9995	2.1728	-69.9995	-69.9995	1	-69.9995	-69.9995	0.4262
26.95	1.0429	1	0.9433					5.39	-69.9995	-69.9995	2.1728	-69.9995	-69.9995	1	-69.9995	-69.9995	0.4262
27	1.043	1	0.9431					5.4	-69.9995	-69.9995	2.1728	-69.9995	-69.9995	1	-69.9995	-69.9995	0.4262
27.05	1.0432	1	0.9429					5.41	-69.9995	-69.9995	2.1728	-69.9995	-69.9995	1	-69.9995	-69.9995	0.4262
27.1	1.0433	1	0.9428					5.42	-69.9995	-69.9995	2.1728	-69.9995	-69.9995	1	-69.9995	-69.9995	0.4262
27.15	1.0434	1	0.9426					5.43	-69.9995	-69.9995	2.1728	-69.9995	-69.9995	1	-69.9995	-69.9995	0.4262
27.2	1.0435	1	0.9424					5.44	-69.9995	-69.9995	2.1728	-69.9995	-69.9995	1	-69.9995	-69.9995	0.4262
27.25	1.0437	1	0.9422					5.45	-69.9995	-69.9995	2.1728	-69.9995	-69.9995	1	-69.9995	-69.9995	0.4262
27.3	1.0438	1	0.9421					5.46	-69.9995	-69.9995	2.1728	-69.9995	-69.9995	1	-69.9995	-69.9995	0.4262
27.35	1.0439	1	0.9419					5.47	-69.9995	-69.9995	2.1728	-69.9995	-69.9995	1	-69.9995	-69.9995	0.4262
27.4	1.0441	1	0.9417					5.48	-69.9995	-69.9995	2.1728	-69.9995	-69.9995	1	-69.9995	-69.9995	0.4262
27.45	1.0442	1	0.9416					5.49	-69.9995	-69.9995	2.1728	-69.9995	-69.9995	1	-69.9995	-69.9995	0.4262
27.5	1.0443	1	0.9414					5.5	-69.9995	-69.9995	2.1728	-69.9995	-69.9995	1	-69.9995	-69.9995	0.4262
27.55	1.0445	1	0.9412					5.51	-69.9995	-69.9995	2.1728	-69.9995	-69.9995	1	-69.9995	-69.9995	0.4262
27.6	1.0446	1	0.9411					5.52	-69.9995	-69.9995	2.1728	-69.9995	-69.9995	1	-69.9995	-69.9995	0.4262
27.65	1.0447	1	0.9409					5.53	-69.9995	-69.9995	2.1728	-69.9995	-69.9995	1	-69.9995	-69.9995	0.4262
27.7	1.0448	1	0.9407					5.54	-69.9995	-69.9995	2.1728	-69.9995	-69.9995	1	-69.9995	-69.9995	0.4262
27.75	1.045	1	0.9406					5.55	-69.9995	-69.9995	2.1728	-69.9995	-69.9995	1	-69.9995	-69.9995	0.4262
27.8	1.0451	1	0.9404					5.56	-69.9995	-69.9995	2.1728	-69.9995	-69.9995	1	-69.9995	-69.9995	0.4262
27.85	1.0452	1	0.9402					5.57	-69.9995	-69.9995	2.1728	-69.9995	-69.9995	1	-69.9995	-69.9995	0.4262
27.9	1.0454	1	0.9401					5.58	-69.9995	-69.9995	2.1728	-69.9995	-69.9995	1	-69.9995	-69.9995	0.4262
27.95	1.0455	1	0.9399					5.59	-69.9995	-69.9995	2.1728	-69.9995	-69.9995	1	-69.9995	-69.9995	0.4262
28	1.0456	1	0.9397					5.6	-69.9995	-69.9995	2.1728	-69.9995	-69.9995	1	-69.9995	-69.9995	0.4262
28.05	1.0458	1	0.9396					5.61	-69.9995	-69.9995	2.1728	-69.9995	-69.9995	1	-69.9995	-69.9995	0.4262
28.1	1.0459	1	0.9394					5.62	-69.9995	-69.9995	2.1728	-69.9995	-69.9995	1	-69.9995	-69.9995	0.4262
28.15	1.046	1	0.9392					5.63	-69.9995	-69.9995	2.1728	-69.9995	-69.9995	1	-69.9995	-69.9995	0.4262
28.2	1.0462	1	0.939					5.64	-69.9995	-69.9995	2.1728	-69.9995	-69.9995	1	-69.9995	-69.9995	0.4262
28.25	1.0463	1	0.9389					5.65	-69.9995	-69.9995	2.1728	-69.9995	-69.9995	1	-69.9995	-69.9995	0.4262
28.3	1.0464	1	0.9387					5.66	-69.9995	-69.9995	2.1728	-69.9995	-69.9995	1	-69.9995	-69.9995	0.4262
28.35	1.0466	1	0.9385					5.67	-69.9995	-69.9995	2.1728	-69.9995	-69.9995	1	-69.9995	-69.9995	0.4262
28.4	1.0467	1	0.9384					5.68	-69.9995	-69.9995	2.1728	-69.9995	-69.9995	1	-69.9995	-69.9995	0.4262
28.45	1.0468	1	0.9382					5.69	-69.9995	-69.9995	2.1728	-69.9995	-69.9995	1	-69.9995	-69.9995	0.4262
28.5	1.047	1	0.938					5.7	-69.9995	-69.9995	2.1728	-69.9995	-69.9995	1	-69.9995	-69.9995	0.4262
28.55	1.0471	1	0.9379					5.71	-69.9995	-69.9995	2.1728	-69.9995	-69.9995	1	-69.9995	-69.9995	0.4262
28.6	1.0472	1	0.9377					5.72	-69.9995	-69.9995	2.1728	-69.9995	-69.9995	1	-69.9995	-69.9995	0.4262
28.65	1.0474	1	0.9375					5.73	-69.9995	-69.9995	2.1728	-69.9995	-69.9995	1	-69.9995	-69.9995	0.4262
28.7	1.0475	1	0.9373					5.74	-69.9995	-69.9995	2.1728	-69.9995	-69.9995	1	-69.9995	-69.9995	0.4262
28.75	1.0476	1	0.9372					5.75	-69.9995	-69.9995	2.1728	-69.9995	-69.9995	1	-69.9995	-69.9995	0.4262
28.8	1.0478	1	0.937					5.76	-69.9995	-69.9995	2.1728	-69.9995	-69.9995	1	-69.9995	-69.9995	0.4262
28.85	1.0479	1	0.9368					5.77	-69.9995	-69.9995	2.1728	-69.9995	-69.9995	1	-69.9995	-69.9995	0.4262
28.9	1.048	1	0.9367					5.78	-69.9995	-69.9995	2.1728	-69.9995	-69.9995	1	-69.9995	-69.9995	0.4262
28.95	1.0482	1	0.9365					5.79	-69.9995	-69.9995	2.1728	-69.9995	-69.9995	1	-69.9995	-69.9995	0.4262
29	1.0483	1	0.9363					5.8	-69.9995	-69.9995	2.1728	-69.9995	-69.9995	1	-69.9995	-69.9995	0.4262
29.05	1.0484	1	0.9361					5.81	-69.9995	-69.9995	2.1728	-69.9995	-69.9995	1	-69.9995	-69.9995	0.4262
29.1	1.0486	1	0.936					5.82	-69.9995	-69.9995	2.1728	-69.9995	-69.9995	1	-69.9995	-69.9995	0.4262
29.15	1.0487	1	0.9358					5.83	-69.9995	-69.9995	2.1728	-69.9995	-69.9995	1	-69.9995	-69.9995	0.4262
29.2	1.0488	1	0.9356					5.84	-69.9995	-69.9995	2.1728	-69.9995	-69.9995	1	-69.9995	-69.9995	0.4262
29.25	1.049	1	0.9354					5.85	-69.9995	-69.9995	2.1728	-69.9995	-69.9995	1	-69.9995	-69.9995	0.4262
29.3	1.0491	1	0.9353					5.86	-69.9995	-69.9995	2.1728	-69.9995	-69.9995	1	-69.9995	-69.9995	0.4262
29.35	1.0492	1	0.9351					5.87	-69.9995	-69.9995	2.1728	-69.9995	-69.9995	1	-69.9995	-69.9995	0.4262
29.4	1.0494	1	0.9349					5.88	-69.9995	-69.9995	2.1728	-69.9995	-69.9995	1	-69.9995	-69.9995	0.4262
29.45	1.0495	1	0.9348					5.89	-69.9995	-69.9995	2.1728	-69.9995	-69.9995	1	-69.9995	-69.9995	0.4262
29.5	1.0496	1	0.9346					5.9	-69.9995	-69.9995	2.1728	-69.9995	-69.9995	1	-69.9995	-69.9995	0.4262
29.55	1.0498	1	0.9344					5.91	-69.9995	-69.9995	2.1728	-69.9995	-69.9995	1	-69.9995	-69.9995	0.4262
29.6	1.0499	1	0.9342					5.92	-69.9995	-69.9995	2.1728	-69.9995	-69.9995	1	-69.9995	-69.9995	0.4262
29.65	1.05	1	0.9341					5.93	-69.9995	-69.9995	2.1728	-69.9995	-69.9995	1	-69.9995	-69.9995	0.4262
29.7	1.0502	1	0.9339					5.94	-69.9995	-69.9995	2.1728	-69.9995	-69.9995	1	-69.9995	-69.9995	0.4262
29.75	1.0503	1	0.9337					5.95	-69.9995	-69.9995	2.1728	-69.9995	-69.9995	1	-69.9995	-69.9995	0.4262
29.8	1.0505	1	0.9335					5.96	-69.9995	-69.9995	2.1728	-69.9995	-69.9995	1	-69.9995	-69.9995	0.4262
29.85	1.0506	1	0.9334					5.97	-69.9995	-69.9995	2.1728	-69.9995	-69.9995	1	-69.9995	-69.9995	0.4262
29.9	1.0507	1	0.9332					5.98	-69.9995	-69.9995	2.1728	-69.9995	-69.9995	1	-69.9995	-69.9995	0.4262
29.95	1.0509	1	0.933					5.99	-69.9995	-69.9995	2.1728	-69.9995	-69.9995	1	-69.9995	-69.9995	0.4262
30	1.051	1	0.9328					6	-69.9995	-69.9995	2.1728	-69.9995	-69.9995	1	-69.9995	-69.9995	0.4262
30.05	1.0511	1	0.9327					6.01	-69.9995	-69.9995	2.1728	-69.9995	-69.9995	1	-69.9995	-69.9995	0.4262
30.1	1.0513	1	0.9325					6.02	-69.9995	-69.9995	2.1728	-69.9995	-69.9995	1	-69.9995	-69.9995	0.4262
30.15	1.0514	1	0.9323					6.03	-69.9995	-69.9995	2.1728	-69.9995	-69.9995	1	-69.9995	-69.9995	0.4262
30.2	1.0515	1	0.9321					6.04	-69.9995	-69.9995	2.1728	-69.9995	-69.9995	1	-69.9995	-69.9995	0.4262
30.25	1.0517	1	0.932					6.05	-69.9995	-69.9995	2.1728	-69.9995	-69.9995	1	-69.9995	-69.9995	0.4262
30.3	1.0518	1	0.9318					6.06	-69.9995	-69.9995	2.1728	-69.9995	-69.9995	1	-69.9995	-69.9995	0.4262
30.35	1.052	1	0.9316					6.07	-69.9995	-69.9995	2.1728	-69.9995	-69.9995	1	-69.9995	-69.9995	0.4262
30.4	1.0521	1	0.9314					6.08	-69.9995	-69.9995	2.1728	-69.9995	-69.9995	1	-69.9995	-69.9995	0.4262
30.45	1.0522	1	0.9313					6.09	-69.9995	-69.9995	2.1728	-69.9995	-69.9995	1	-69.9995	-69.9995	0.4262
30.5	1.0524	1	0.9311					6.1	-69.9995	-69.9995	2.1728	-69.9995	-69.9995	1	-69.9995	-69.9995	0.4262
30.55	1.0525	1	0.9309					6.11	-69.9995	-69.9995	2.1728	-69.9995	-69.9995	1	-69.9995	-69.9995	0.4262
30.6	1.0526	1	0.9307					6.12	-69.9995	-69.9995	2.1728	-69.9995	-69.9995	1	-69.9995	-69.9995	0.4262
30.65	1.0528	1	0.9306					6.13	-69.9995	-69.9995	2.1728	-69.9995	-69.9995	1	-69.9995	-69.9995	0.4262
30.7	1.0529	1	0.9304					6.14	-69.9995	-69.9995	2.1728	-69.9995	-69.9995	1	-69.9995	-69.9995	0.4262
30.75	1.0531	1	0.9302					6.15	-69.9995	-69.9995	2.1728	-69.9995	-69.9995	1	-69.9995	-69.9995	0.4262
30.8	1.0532	1	0.93					6.16	-69.9995	-69.9995	2.1728	-69.9995	-69.9995	1	-69.9995	-69.9995	0.4262
30.85	1.0533	1	0.9299					6.17	-69.9995	-69.9995	2.1728	-69.9995	-69.9995	1	-69.9995	-69.9995	0.4262
30.9	1.0535	1	0.9297					6.18	-69.9995	-69.9995	2.1728	-69.9995	-69.9995	1	-69.9995	-69.9995	0.4262
30.95	1.0536	1	0.9295					6.19	-69.9995	-69.9995	2.1728	-69.9995	-69.9995	1	-69.9995	-69.9995	0.4262
31	1.0537	1	0.9293					6.2	-69.9995	-69.9995	2.1728	-69.9995	-69.9995	1	-69.9995	-69.9995	0.4262
31.05	1.0539	1	0.9292					6.21	-69.9995	-69.9995	2.1728	-69.9995	-69.9995	1	-69.9995	-69.9995	0.4262
31.1	1.054	1	0.929					6.22	-69.9995	-69.9995	2.1728	-69.9995	-69.9995	1	-69.9995	-69.9995	0.4262
31.15	1.0542	1	0.9288					6.23	-69.9995	-69.9995	2.1728	-69.9995	-69.9995	1	-69.9995	-69.9995	0.4262
31.2	1.0543	1	0.9286					6.24	-69.9995	-69.9995	2.1728	-69.9995	-69.9995	1	-69.9995	-69.9995	0.4262
31.25	1.0544	1	0.9285					6.25	-69.9995	-69.9995	2.1728	-69.9995	-69.9995	1	-69.9995	-69.9995	0.4262
31.3	1.0546	1	0.9283					6.26	-69.9995	-69.9995	2.1728	-69.9995	-69.9995	1	-69.9995	-69.9995	0.4262
31.35	1.0547	1	0.9281					6.27	-69.9995	-69.9995	2.1728	-69.9995	-69.9995	1	-69.9995	-69.9995	0.4262
31.4	1.0549	1	0.9279					6.28	-69.9995	-69.9995	2.1728	-69.9995	-69.9995	1	-69.9995	-69.9995	0.4262
31.45	1.055	1	0.9277					6.29	-69.9995	-69.9995	2.1728	-69.9995	-69.9995	1	-69.9995	-69.9995	0.4262
31.5	1.0551	1	0.9276					6.3	-69.9995	-69.9995	2.1728	-69.9995	-69.9995	1	-69.9995	-69.9995	0.4262
31.55	1.0553	1	0.9274					6.31	-69.9995	-69.9995	2.1728	-69.9995	-69.9995	1	-69.9995	-69.9995	0.4262
31.6	1.0554	1	0.9272					6.32	-69.9996	-69.9996	2.1728	-69.9996	-69.9996	1	-69.9996	-69.9996	0.4262
31.65	1.0556	1	0.927					6.33	-69.9996	-69.9996	2.1728	-69.9996	-69.9996	1	-69.9996	-69.9996	0.4262
31.7	1.0557	1	0.9269					6.34	-69.9996	-69.9996	2.1728	-69.9996	-69.9996	1	-69.9996	-69.9996	0.4262
31.75	1.0558	1	0.9267					6.35	-69.9996	-69.9996	2.1728	-69.9996	-69.9996	1	-69.9996	-69.9996	0.4262
31.8	1.056	1	0.9265					6.36	-69.9996	-69.9996	2.1728	-69.9996	-69.9996	1	-69.9996	-69.9996	0.4262
31.85	1.0561	1	0.9263					6.37	-69.9996	-69.9996	2.1728	-69.9996	-69.9996	1	-69.9996	-69.9996	0.4262
31.9	1.0563	1	0.9261					6.38	-69.9996	-69.9996	2.1728	-69.9996	-69.9996	1	-69.9996	-69.9996	0.4262
31.95	1.0564	1	0.926					6.39	-69.9996	-69.9996	2.1728	-69.9996	-69.9996	1	-69.9996	-69.9996	0.4262
32	1.0565	1	0.9258					6.4	-69.9996	-69.9996	2.1728	-69.9996	-69.9996	1	-69.9996	-69.9996	0.4262
32.05	1.0567	1	0.9256					6.41	-69.9996	-69.9996	2.1728	-69.9996	-69.9996	1	-69.9996	-69.9996	0.4262
32.1	1.0568	1	0.9254					6.42	-69.9996	-69.9996	2.1728	-69.9996	-69.9996	1	-69.9996	-69.9996	0.4262
32.15	1.057	1	0.9252					6.43	-69.9996	-69.9996	2.1728	-69.9996	-69.9996	1	-69.9996	-69.9996	0.4262
32.2	1.0571	1	0.9251					6.44	-69.9996	-69.9996	2.1728	-69.9996	-69.9996	1	-69.9996	-69.9996	0.4262
32.25	1.0572	1	0.9249					6.45	-69.9996	-69.9996	2.1728	-69.9996	-69.9996	1	-69.9996	-69.9996	0.4262
32.3	1.0574	1	0.9247					6.46	-69.9996	-69.9996	2.1728	-69.9996	-69.9996	1	-69.9996	-69.9996	0.4262
32.35	1.0575	1	0.9245					6.47	-69.9996	-69.9996	2.1728	-69.9996	-69.9996	1	-69.9996	-69.9996	0.4262
32.4	1.0577	1	0.9243					6.48	-69.9996	-69.9996	2.1728	-69.9996	-69.9996	1	-69.9996	-69.9996	0.4262
32.45	1.0578	1	0.9242					6.49	-69.9996	-69.9996	2.1728	-69.9996	-69.9996	1	-69.9996	-69.9996	0.4262
32.5	1.0579	1	0.924					6.5	-69.9996	-69.9996	2.1728	-69.9996	-69.9996	1	-69.9996	-69.9996	0.4262
32.55	1.0581	1	0.9238					6.51	-69.9996	-69.9996	2.1728	-69.9996	-69.9996	1	-69.9996	-69.9996	0.4262
32.6	1.0582	1	0.9236					6.52	-69.9996	-69.9996	2.1728	-69.9996	-69.9996	1	-69.9996	-69.9996	0.4262
32.65	1.0584	1	0.9234					6.53	-69.9996	-69.9996	2.1728	-69.9996	-69.9996	1	-69.9996	-69.9996	0.4262
32.7	1.0585	1	0.9233					6.54	-69.9996	-69.9996	2.1728	-69.9996	-69.9996	1	-69.9996	-69.9996	0.4262
32.75	1.0587	1	0.9231					6.55	-69.9996	-69.9996	2.1728	-69.9996	-69.9996	1	-69.9996	-69.9996	0.4262
32.8	1.0588	1	0.9229					6.56	-69.9996	-69.9996	2.1728	-69.9996	-69.9996	1	-69.9996	-69.9996	0.4262
32.85	1.0589	1	0.9227					6.57	-69.9996	-69.9996	2.1728	-69.9996	-69.9996	1	-69.9996	-69.9996	0.4262
32.9	1.0591	1	0.9225					6.58	-69.9996	-69.9996	2.1728	-69.9996	-69.9996	1	-69.9996	-69.9996	0.4262
32.95	1.0592	1	0.9224					6.59	-69.9996	-69.9996	2.1728	-69.9996	-69.9996	1	-69.9996	-69.9996	0.4262
33	1.0594	1	0.9222					6.6	-69.9996	-69.9996	2.1728	-69.9996	-69.9996	1	-69.9996	-69.9996	0.4262
33.05	1.0595	1	0.922					6.61	-69.9996	-69.9996	2.1728	-69.9996	-69.9996	1	-69.9996	-69.9996	0.4262
33.1	1.0596	1	0.9218					6.62	-69.9996	-69.9996	2.1728	-69.9996	-69.9996	1	-69.9996	-69.9996	0.4262
33.15	1.0598	1	0.9216					6.63	-69.9996	-69.9996	2.1728	-69.9996	-69.9996	1	-69.9996	-69.9996	0.4262
33.2	1.0599	1	0.9215					6.64	-69.9996	-69.9996	2.1728	-69.9996	-69.9996	1	-69.9996	-69.9996	0.4262
33.25	1.0601	1	0.9213					6.65	-69.9996	-69.9996	2.1728	-69.9996	-69.9996	1	-69.9996	-69.9996	0.4262
33.3	1.0602	1	0.9211					6.66	-69.9996	-69.9996	2.1728	-69.9996	-69.9996	1	-69.9996	-69.9996	0.4262
33.35	1.0604	1	0.9209					6.67	-69.9996	-69.9996	2.1728	-69.9996	-69.9996	1	-69.9996	-69.9996	0.4262
33.4	1.0605	1	0.9207					6.68	-69.9996	-69.9996	2.1728	-69.9996	-69.9996	1	-69.9996	-69.9996	0.4262
33.45	1.0606	1	0.9205					6.69	-69.9996	-69.9996	2.1728	-69.9996	-69.9996	1	-69.9996	-69.9996	0.4262
33.5	1.0608	1	0.9204					6.7	-69.9996	-69.9996	2.1728	-69.9996	-69.9996	1	-69.9996	-69.9996	0.4262
33.55	1.0609	1	0.9202					6.71	-69.9996	-69.9996	2.1728	-69.9996	-69.9996	1	-69.9996	-69.9996	0.4262
33.6	1.0611	1	0.92					6.72	-69.9996	-69.9996	2.1728	-69.9996	-69.9996	1	-69.9996	-69.9996	0.4262
33.65	1.0612	1	0.9198					6.73	-69.9996	-69.9996	2.1728	-69.9996	-69.9996	1	-69.9996	-69.9996	0.4262
33.7	1.0614	1	0.9196					6.74	-69.9996	-69.9996	2.1728	-69.9996	-69.9996	1	-69.9996	-69.9996	0.4262
33.75	1.0615	1	0.9195					6.75	-69.9996	-69.9996	2.1728	-69.9996	-69.9996	1	-69.9996	-69.9996	0.4262
33.8	1.0617	1	0.9193					6.76	-69.9996	-69.9996	2.1728	-69.9996	-69.9996	1	-69.9996	-69.9996	0.4262
33.85	1.0618	1	0.9191					6.77	-69.9996	-69.9996	2.1728	-69.9996	-69.9996	1	-69.9996	-69.9996	0.4262
33.9	1.0619	1	0.9189					6.78	-69.9996	-69.9996	2.1728	-69.9996	-69.9996	1	-69.9996	-69.9996	0.4262
33.95	1.0621	1	0.9187					6.79	-69.9996	-69.9996	2.1728	-69.9996	-69.9996	1	-69.9996	-69.9996	0.4262
34	1.0622	1	0.9185					6.8	-69.9996	-69.9996	2.1728	-69.9996	-69.9996	1	-69.9996	-69.9996	0.4262
34.05	1.0624	1	0.9184					6.81	-69.9996	-69.9996	2.1728	-69.9996	-69.9996	1	-69.9996	-69.9996	0.4262
34.1	1.0625	1	0.9182					6.82	-69.9996	-69.9996	2.1728	-69.9996	-69.9996	1	-69.9996	-69.9996	0.4262
34.15	1.0627	1	0.918					6.83	-69.9996	-69.9996	2.1728	-69.9996	-69.9996	1	-69.9996	-69.9996	0.4262
34.2	1.0628	1	0.9178					6.84	-69.9996	-69.9996	2.1728	-69.9996	-69.9996	1	-69.9996	-69.9996	0.4262
34.25	1.063	1	0.9176					6.85	-69.9996	-69.9996	2.1728	-69.9996	-69.9996	1	-69.9996	-69.9996	0.4262
34.3	1.0631	1	0.9174					6.86	-69.9996	-69.9996	2.1728	-69.9996	-69.9996	1	-69.9996	-69.9996	0.4262
34.35	1.0632	1	0.9173					6.87	-69.9996	-69.9996	2.1728	-69.9996	-69.9996	1	-69.9996	-69.9996	0.4262
34.4	1.0634	1	0.9171					6.88	-69.9996	-69.9996	2.1728	-69.9996	-69.9996	1	-69.9996	-69.9996	0.4262
34.45	1.0635	1	0.9169					6.89	-69.9996	-69.9996	2.1728	-69.9996	-69.9996	1	-69.9996	-69.9996	0.4262
34.5	1.0637	1	0.9167					6.9	-69.9996	-69.9996	2.1728	-69.9996	-69.9996	1	-69.9996	-69.9996	0.4262
34.55	1.0638	1	0.9165					6.91	-69.9996	-69.9996	2.1728	-69.9996	-69.9996	1	-69.9996	-69.9996	0.4262
34.6	1.064	1	0.9163					6.92	-69.9996	-69.9996	2.1728	-69.9996	-69.9996	1	-69.9996	-69.9996	0.4262
34.65	1.0641	1	0.9162					6.93	-69.9996	-69.9996	2.1728	-69.9996	-69.9996	1	-69.9996	-69.9996	0.4262
34.7	1.0643	1	0.916					6.94	-69.9996	-69.9996	2.1728	-69.9996	-69.9996	1	-69.9996	-69.9996	0.4262
34.75	1.0644	1	0.9158					6.95	-69.9996	-69.9996	2.1728	-69.9996	-69.9996	1	-69.9996	-69.9996	0.4262
34.8	1.0646	1	0.9156					6.96	-69.9996	-69.9996	2.1728	-69.9996	-69.9996	1	-69.9996	-69.9996	0.4262
34.85	1.0647	1	0.9154					6.97	-69.9996	-69.9996	2.1728	-69.9996	-69.9996	1	-69.9996	-69.9996	0.4262
34.9	1.0648	1	0.9152					6.98	-69.9996	-69.9996	2.1728	-69.9996	-69.9996	1	-69.9996	-69.9996	0.4262
34.95	1.065	1	0.9151					6.99	-69.9996	-69.9996	2.1728	-69.9996	-69.9996	1	-69.9996	-69.9996	0.4262
35	1.0651	1	0.9149					7	-69.9996	-69.9996	2.1728	-69.9996	-69.9996	1	-69.9996	-69.9996	0.4262
35.05	1.0653	1	0.9147					7.01	-69.9996	-69.9996	2.1728	-69.9996	-69.9996	1	-69.9996	-69.9996	0.4262
35.1	1.0654	1	0.9145					7.02	-69.9996	-69.9996	2.1728	-69.9996	-69.9996	1	-69.9996	-69.9996	0.4262
35.15	1.0656	1	0.9143					7.03	-69.9996	-69.9996	2.1728	-69.9996	-69.9996	1	-69.9996	-69.9996	0.4262
35.2	1.0657	1	0.9141					7.04	-69.9996	-69.9996	2.1728	-69.9996	-69.9996	1	-69.9996	-69.9996	0.4262
35.25	1.0659	1	0.9139					7.05	-69.9996	-69.9996	2.1728	-69.9996	-69.9996	1	-69.9996	-69.9996	0.4262
35.3	1.066	1	0.9138					7.06	-69.9996	-69.9996	2.1728	-69.9996	-69.9996	1	-69.9996	-69.9996	0.4262
35.35	1.0662	1	0.9136					7.07	-69.9996	-69.9996	2.1728	-69.9996	-69.9996	1	-69.9996	-69.9996	0.4262
35.4	1.0663	1	0.9134					7.08	-69.9996	-69.9996	2.1728	-69.9996	-69.9996	1	-69.9996	-69.9996	0.4262
35.45	1.0665	1	0.9132					7.09	-69.9996	-69.9996	2.1728	-69.9996	-69.9996	1	-69.9996	-69.9996	0.4262
35.5	1.0666	1	0.913					7.1	-69.9996	-69.9996	2.1728	-69.9996	-69.9996	1	-69.9996	-69.9996	0.4262
35.55	1.0668	1	0.9128					7.11	-69.9996	-69.9996	2.1728	-69.9996	-69.9996	1	-69.9996	-69.9996	0.4262
35.6	1.0669	1	0.9126					7.12	-69.9996	-69.9996	2.1728	-69.9996	-69.9996	1	-69.9996	-69.9996	0.4262
35.65	1.067	1	0.9125					7.13	-69.9996	-69.9996	2.1728	-69.9996	-69.9996	1	-69.9996	-69.9996	0.4262
35.7	1.0672	1	0.9123					7.14	-69.9996	-69.9996	2.1728	-69.9996	-69.9996	1	-69.9996	-69.9996	0.4262
35.75	1.0673	1	0.9121					7.15	-69.9996	-69.9996	2.1728	-69.9996	-69.9996	1	-69.9996	-69.9996	0.4262
35.8	1.0675	1	0.9119					7.16	-69.9996	-69.9996	2.1728	-69.9996	-69.9996	1	-69.9996	-69.9996	0.4262
35.85	1.0676	1	0.9117					7.17	-69.9996	-69.9996	2.1728	-69.9996	-69.9996	1	-69.9996	-69.9996	0.4262
35.9	1.0678	1	0.9115					7.18	-69.9996	-69.9996	2.1728	-69.9996	-69.9996	1	-69.9996	-69.9996	0.4262
35.95	1.0679	1	0.9113					7.19	-69.9996	-69.9996	2.1728	-69.9996	-69.9996	1	-69.9996	-69.9996	0.4262
36	1.0681	1	0.9112					7.2	-69.9996	-69.9996	2.1728	-69.9996	-69.9996	1	-69.9996	-69.9996	0.4262
36.05	1.0682	1	0.911					7.21	-69.9996	-69.9996	2.1728	-69.9996	-69.9996	1	-69.9996	-69.9996	0.4262
36.1	1.0684	1	0.9108					7.22	-69.9996	-69.9996	2.1728	-69.9996	-69.9996	1	-69.9996	-69.9996	0.4262
36.15	1.0685	1	0.9106					7.23	-69.9996	-69.9996	2.1728	-69.9996	-69.9996	1	-69.9996	-69.9996	0.4262
36.2	1.0687	1	0.9104					7.24	-69.9996	-69.9996	2.1728	-69.9996	-69.9996	1	-69.9996	-69.9996	0.4262
36.25	1.0688	1	0.9102					7.25	-69.9996	-69.9996	2.1728	-69.9996	-69.9996	1	-69.9996	-69.9996	0.4262
36.3	1.069	1	0.91					7.26	-69.9996	-69.9996	2.1728	-69.9996	-69.9996	1	-69.9996	-69.9996	0.4262
36.35	1.0691	1	0.9099					7.27	-69.9996	-69.9996	2.1728	-69.9996	-69.9996	1	-69.9996	-69.9996	0.4262
36.4	1.0693	1	0.9097					7.28	-69.9996	-69.9996	2.1728	-69.9996	-69.9996	1	-69.9996	-69.9996	0.4262
36.45	1.0694	1	0.9095					7.29	-69.9996	-69.9996	2.1728	-69.9996	-69.9996	1	-69.9996	-69.9996	0.4262
36.5	1.0696	1	0.9093					7.3	-69.9996	-69.9996	2.1728	-69.9996	-69.9996	1	-69.9996	-69.9996	0.4262
36.55	1.0697	1	0.9091					7.31	-69.9996	-69.9996	2.1728	-69.9996	-69.9996	1	-69.9996	-69.9996	0.4262
36.6	1.0699	1	0.9089					7.32	-69.9996	-69.9996	2.1728	-69.9996	-69.9996	1	-69.9996	-69.9996	0.4262
36.65	1.07	1	0.9087					7.33	-69.9996	-69.9996	2.1728	-69.9996	-69.9996	1	-69.9996	-69.9996	0.4262
36.7	1.0702	1	0.9085					7.34	-69.9996	-69.9996	2.1728	-69.9996	-69.9996	1	-69.9996	-69.9996	0.4262
36.75	1.0703	1	0.9084					7.35	-69.9996	-69.9996	2.1728	-69.9996	-69.9996	1	-69.9996	-69.9996	0.4262
36.8	1.0705	1	0.9082					7.36	-69.9996	-69.9996	2.1728	-69.9996	-69.9996	1	-69.9996	-69.9996	0.4262
36.85	1.0706	1	0.908					7.37	-69.9996	-69.9996	2.1728	-69.9996	-69.9996	1	-69.9996	-69.9996	0.4262
36.9	1.0708	1	0.9078					7.38	-69.9996	-69.9996	2.1728	-69.9996	-69.9996	1	-69.9996	-69.9996	0.4262
36.95	1.0709	1	0.9076					7.39	-69.9996	-69.9996	2.1728	-69.9996	-69.9996	1	-69.9996	-69.9996	0.4262
37	1.0711	1	0.9074					7.4	-69.9996	-69.9996	2.1728	-69.9996	-69.9996	1	-69.9996	-69.9996	0.4262
37.05	1.0712	1	0.9072					7.41	-69.9996	-69.9996	2.1728	-69.9996	-69.9996	1	-69.9996	-69.9996	0.4262
37.1	1.0714	1	0.907					7.42	-69.9996	-69.9996	2.1728	-69.9996	-69.9996	1	-69.9996	-69.9996	0.4262
37.15	1.0715	1	0.9069					7.43	-69.9996	-69.9996	2.1728	-69.9996	-69.9996	1	-69.9996	-69.9996	0.4262
37.2	1.0717	1	0.9067					7.44	-69.9996	-69.9996	2.1728	-69.9996	-69.9996	1	-69.9996	-69.9996	0.4262
37.25	1.0718	1	0.9065					7.45	-69.9996	-69.9996	2.1728	-69.9996	-69.9996	1	-69.9996	-69.9996	0.4262
37.3	1.072	1	0.9063					7.46	-69.9996	-69.9996	2.1728	-69.9996	-69.9996	1	-69.9996	-69.9996	0.4262
37.35	1.0721	1	0.9061					7.47	-69.9996	-69.9996	2.1728	-69.9996	-69.9996	1	-69.9996	-69.9996	0.4262
37.4	1.0723	1	0.9059					7.48	-69.9996	-69.9996	2.1728	-69.9996	-69.9996	1	-69.9996	-69.9996	0.4262
37.45	1.0724	1	0.9057					7.49	-69.9996	-69.9996	2.1728	-69.9996	-69.9996	1	-69.9996	-69.9996	0.4262
37.5	1.0726	1	0.9055					7.5	-69.9996	-69.9996	2.1728	-69.9996	-69.9996	1	-69.9996	-69.9996	0.4262
37.55	1.0727	1	0.9053					7.51	-69.9996	-69.9996	2.1728	-69.9996	-69.9996	1	-69.9996	-69.9996	0.4262
37.6	1.0729	1	0.9052					7.52	-69.9996	-69.9996	2.1728	-69.9996	-69.9996	1	-69.9996	-69.9996	0.4262
37.65	1.073	1	0.905					7.53	-69.9996	-69.9996	2.1728	-69.9996	-69.9996	1	-69.9996	-69.9996	0.4262
37.7	1.0732	1	0.9048					7.54	-69.9996	-69.9996	2.1728	-69.9996	-69.9996	1	-69.9996	-69.9996	0.4262
37.75	1.0733	1	0.9046					7.55	-69.9996	-69.9996	2.1728	-69.9996	-69.9996	1	-69.9996	-69.9996	0.4262
37.8	1.0735	1	0.9044					7.56	-69.9996	-69.9996	2.1728	-69.9996	-69.9996	1	-69.9996	-69.9996	0.4262
37.85	1.0736	1	0.9042					7.57	-69.9996	-69.9996	2.1728	-69.9996	-69.9996	1	-69.9996	-69.9996	0.4262
37.9	1.0738	1	0.904					7.58	-69.9996	-69.9996	2.1728	-69.9996	-69.9996	1	-69.9996	-69.9996	0.4262
37.95	1.0739	1	0.9038					7.59	-69.9996	-69.9996	2.1728	-69.9996	-69.9996	1	-69.9996	-69.9996	0.4262
38	1.0741	1	0.9036					7.6	-69.9996	-69.9996	2.1728	-69.9996	-69.9996	1	-69.9996	-69.9996	0.4262
38.05	1.0742	1	0.9035					7.61	-69.9996	-69.9996	2.1728	-69.9996	-69.9996	1	-69.9996	-69.9996	0.4262
38.1	1.0744	1	0.9033					7.62	-69.9996	-69.9996	2.1728	-69.9996	-69.9996	1	-69.9996	-69.9996	0.4262
38.15	1.0745	1	0.9031					7.63	-69.9996	-69.9996	2.1728	-69.9996	-69.9996	1	-69.9996	-69.9996	0.4262
38.2	1.0747	1	0.9029					7.64	-69.9996	-69.9996	2.1728	-69.9996	-69.9996	1	-69.9996	-69.9996	0.4262
38.25	1.0748	1	0.9027					7.65	-69.9996	-69.9996	2.1728	-69.9996	-69.9996	1	-69.9996	-69.9996	0.4262
38.3	1.075	1	0.9025					7.66	-69.9996	-69.9996	2.1728	-69.9996	-69.9996	1	-69.9996	-69.9996	0.4262
38.35	1.0751	1	0.9023					7.67	-69.9996	-69.9996	2.1728	-69.9996	-69.9996	1	-69.9996	-69.9996	0.4262
38.4	1.0753	1	0.9021					7.68	-69.9996	-69.9996	2.1728	-69.9996	-69.9996	1	-69.9996	-69.9996	0.4262
38.45	1.0754	1	0.9019					7.69	-69.9996	-69.9996	2.1728	-69.9996	-69.9996	1	-69.9996	-69.9996	0.4262
38.5	1.0756	1	0.9018					7.7	-69.9996	-69.9996	2.1728	-69.9996	-69.9996	1	-69.9996	-69.9996	0.4262
38.55	1.0757	1	0.9016					7.71	-69.9996	-69.9996	2.1728	-69.9996	-69.9996	1	-69.9996	-69.9996	0.4262
38.6	1.0759	1	0.9014					7.72	-69.9996	-69.9996	2.1728	-69.9996	-69.9996	1	-69.9996	-69.9996	0.4262
38.65	1.0761	1	0.9012					7.73	-69.9996	-69.9996	2.1728	-69.9996	-69.9996	1	-69.9996	-69.9996	0.4262
38.7	1.0762	1	0.901					7.74	-69.9996	-69.9996	2.1728	-69.9996	-69.9996	1	-69.9996	-69.9996	0.4262
38.75	1.0764	1	0.9008					7.75	-69.9996	-69.9996	2.1728	-69.9996	-69.9996	1	-69.9996	-69.9996	0.4262
38.8	1.0765	1	0.9006					7.76	-69.9996	-69.9996	2.1728	-69.9996	-69.9996	1	-69.9996	-69.9996	0.4262
38.85	1.0767	1	0.9004					7.77	-69.9996	-69.9996	2.1728	-69.9996	-69.9996	1	-69.9996	-69.9996	0.4262
38.9	1.0768	1	0.9002					7.78	-69.9996	-69.9996	2.1728	-69.9996	-69.9996	1	-69.9996	-69.9996	0.4262
38.95	1.077	1	0.9					7.79	-69.9996	-69.9996	2.1728	-69.9996	-69.9996	1	-69.9996	-69.9996	0.4262
39	1.0771	1	0.8998					7.8	-69.9996	-69.9996	2.1728	-69.9996	-69.9996	1	-69.9996	-69.9996	0.4262
39.05	1.0773	1	0.8997					7.81	-69.9996	-69.9996	2.1728	-69.9996	-69.9996	1	-69.9996	-69.9996	0.4262
39.1	1.0774	1	0.8995					7.82	-69.9996	-69.9996	2.1728	-69.9996	-69.9996	1	-69.9996	-69.9996	0.4262
39.15	1.0776	1	0.8993					7.83	-69.9996	-69.9996	2.1728	-69.9996	-69.9996	1	-69.9996	-69.9996	0.4262
39.2	1.0777	1	0.8991					7.84	-69.9996	-69.9996	2.1728	-69.9996	-69.9996	1	-69.9996	-69.9996	0.4262
39.25	1.0779	1	0.8989					7.85	-69.9996	-69.9996	2.1728	-69.9996	-69.9996	1	-69.9996	-69.9996	0.4262
39.3	1.078	1	0.8987					7.86	-69.9996	-69.9996	2.1728	-69.9996	-69.9996	1	-69.9996	-69.9996	0.4262
39.35	1.0782	1	0.8985					7.87	-69.9997	-69.9997	2.1728	-69.9997	-69.9997	1	-69.9997	-69.9997	0.4262
39.4	1.0783	1	0.8983					7.88	-69.9997	-69.9997	2.1728	-69.9997	-69.9997	1	-69.9997	-69.9997	0.4262
39.45	1.0785	1	0.8981					7.89	-69.9997	-69.9997	2.1728	-69.9997	-69.9997	1	-69.9997	-69.9997	0.4262
39.5	1.0787	1	0.8979					7.9	-69.9997	-69.9997	2.1728	-69.9997	-69.9997	1	-69.9997	-69.9997	0.4262
39.55	1.0788	1	0.8977					7.91	-69.9997	-69.9997	2.1728	-69.9997	-69.9997	1	-69.9997	-69.9997	0.4262
39.6	1.079	1	0.8976					7.92	-69.9997	-69.9997	2.1728	-69.9997	-69.9997	1	-69.9997	-69.9997	0.4262
39.65	1.0791	1	0.8974					7.93	-69.9997	-69.9997	2.1728	-69.9997	-69.9997	1	-69.9997	-69.9997	0.4262
39.7	1.0793	1	0.8972					7.94	-69.9997	-69.9997	2.1728	-69.9997	-69.9997	1	-69.9997	-69.9997	0.4262
39.75	1.0794	1	0.897					7.95	-69.9997	-69.9997	2.1728	-69.9997	-69.9997	1	-69.9997	-69.9997	0.4262
39.8	1.0796	1	0.8968					7.96	-69.9997	-69.9997	2.1728	-69.9997	-69.9997	1	-69.9997	-69.9997	0.4262
39.85	1.0797	1	0.8966					7.97	-69.9997	-69.9997	2.1728	-69.9997	-69.9997	1	-69.9997	-69.9997	0.4262
39.9	1.0799	1	0.8964					7.98	-69.9997	-69.9997	2.1728	-69.9997	-69.9997	1	-69.9997	-69.9997	0.4262
39.95	1.08	1	0.8962					7.99	-69.9997	-69.9997	2.1728	-69.9997	-69.9997	1	-69.9997	-69.9997	0.4262
40	1.0802	1	0.896					8	-69.9997	-69.9997	2.1728	-69.9997	-69.9997	1	-69.9997	-69.9997	0.4262
40.05	1.0804	1	0.8958					8.01	-69.9997	-69.9997	2.1728	-69.9997	-69.9997	1	-69.9997	-69.9997	0.4262
40.1	1.0805	1	0.8956					8.02	-69.9997	-69.9997	2.1728	-69.9997	-69.9997	1	-69.9997	-69.9997	0.4262
40.15	1.0807	1	0.8954					8.03	-69.9997	-69.9997	2.1728	-69.9997	-69.9997	1	-69.9997	-69.9997	0.4262
40.2	1.0808	1	0.8953					8.04	-69.9997	-69.9997	2.1728	-69.9997	-69.9997	1	-69.9997	-69.9997	0.4262
40.25	1.081	1	0.8951					8.05	-69.9997	-69.9997	2.1728	-69.9997	-69.9997	1	-69.9997	-69.9997	0.4262
40.3	1.0811	1	0.8949					8.06	-69.9997	-69.9997	2.1728	-69.9997	-69.9997	1	-69.9997	-69.9997	0.4262
40.35	1.0813	1	0.8947					8.07	-69.9997	-69.9997	2.1728	-69.9997	-69.9997	1	-69.9997	-69.9997	0.4262
40.4	1.0814	1	0.8945					8.08	-69.9997	-69.9997	2.1728	-69.9997	-69.9997	1	-69.9997	-69.9997	0.4262
40.45	1.0816	1	0.8943					8.09	-69.9997	-69.9997	2.1728	-69.9997	-69.9997	1	-69.9997	-69.9997	0.4262
40.5	1.0817	1	0.8941					8.1	-69.9997	-69.9997	2.1728	-69.9997	-69.9997	1	-69.9997	-69.9997	0.4262
40.55	1.0819	1	0.8939					8.11	-69.9997	-69.9997	2.1728	-69.9997	-69.9997	1	-69.9997	-69.9997	0.4262
40.6	1.0821	1	0.8937					8.12	-69.9997	-69.9997	2.1728	-69.9997	-69.9997	1	-69.9997	-69.9997	0.4262
40.65	1.0822	1	0.8935					8.13	-69.9997	-69.9997	2.1728	-69.9997	-69.9997	1	-69.9997	-69.9997	0.4262
40.7	1.0824	1	0.8933					8.14	-69.9997	-69.9997	2.1728	-69.9997	-69.9997	1	-69.9997	-69.9997	0.4262
40.75	1.0825	1	0.8931					8.15	-69.9997	-69.9997	2.1728	-69.9997	-69.9997	1	-69.9997	-69.9997	0.4262
40.8	1.0827	1	0.8929					8.16	-69.9997	-69.9997	2.1728	-69.9997	-69.9997	1	-69.9997	-69.9997	0.4262
40.85	1.0828	1	0.8928					8.17	-69.9997	-69.9997	2.1728	-69.9997	-69.9997	1	-69.9997	-69.9997	0.4262
40.9	1.083	1	0.8926					8.18	-69.9997	-69.9997	2.1728	-69.9997	-69.9997	1	-69.9997	-69.9997	0.4262
40.95	1.0831	1	0.8924					8.19	-69.9997	-69.9997	2.1728	-69.9997	-69.9997	1	-69.9997	-69.9997	0.4262
41	1.0833	1	0.8922					8.2	-69.9997	-69.9997	2.1728	-69.9997	-69.9997	1	-69.9997	-69.9997	0.4262
41.05	1.0835	1	0.892					8.21	-69.9997	-69.9997	2.1728	-69.9997	-69.9997	1	-69.9997	-69.9997	0.4262
41.1	1.0836	1	0.8918					8.22	-69.9997	-69.9997	2.1728	-69.9997	-69.9997	1	-69.9997	-69.9997	0.4262
41.15	1.0838	1	0.8916					8.23	-69.9997	-69.9997	2.1728	-69.9997	-69.9997	1	-69.9997	-69.9997	0.4262
41.2	1.0839	1	0.8914					8.24	-69.9997	-69.9997	2.1728	-69.9997	-69.9997	1	-69.9997	-69.9997	0.4262
41.25	1.0841	1	0.8912					8.25	-69.9997	-69.9997	2.1728	-69.9997	-69.9997	1	-69.9997	-69.9997	0.4262
41.3	1.0842	1	0.891					8.26	-69.9997	-69.9997	2.1728	-69.9997	-69.9997	1	-69.9997	-69.9997	0.4262
41.35	1.0844	1	0.8908					8.27	-69.9997	-69.9997	2.1728	-69.9997	-69.9997	1	-69.9997	-69.9997	0.4262
41.4	1.0846	1	0.8906					8.28	-69.9997	-69.9997	2.1728	-69.9997	-69.9997	1	-69.9997	-69.9997	0.4262
41.45	1.0847	1	0.8904					8.29	-69.9997	-69.9997	2.1728	-69.9997	-69.9997	1	-69.9997	-69.9997	0.4262
41.5	1.0849	1	0.8902					8.3	-69.9997	-69.9997	2.1728	-69.9997	-69.9997	1	-69.9997	-69.9997	0.4262
41.55	1.085	1	0.8901					8.31	-69.9997	-69.9997	2.1728	-69.9997	-69.9997	1	-69.9997	-69.9997	0.4262
41.6	1.0852	1	0.8899					8.32	-69.9997	-69.9997	2.1728	-69.9997	-69.9997	1	-69.9997	-69.9997	0.4262
41.65	1.0853	1	0.8897					8.33	-69.9997	-69.9997	2.1728	-69.9997	-69.9997	1	-69.9997	-69.9997	0.4262
41.7	1.0855	1	0.8895					8.34	-69.9997	-69.9997	2.1728	-69.9997	-69.9997	1	-69.9997	-69.9997	0.4262
41.75	1.0857	1	0.8893					8.35	-69.9997	-69.9997	2.1728	-69.9997	-69.9997	1	-69.9997	-69.9997	0.4262
41.8	1.0858	1	0.8891					8.36	-69.9997	-69.9997	2.1728	-69.9997	-69.9997	1	-69.9997	-69.9997	0.4262
41.85	1.086	1	0.8889					8.37	-69.9997	-69.9997	2.1728	-69.9997	-69.9997	1	-69.9997	-69.9997	0.4262
41.9	1.0861	1	0.8887					8.38	-69.9997	-69.9997	2.1728	-69.9997	-69.9997	1	-69.9997	-69.9997	0.4262
41.95	1.0863	1	0.8885					8.39	-69.9997	-69.9997	2.1728	-69.9997	-69.9997	1	-69.9997	-69.9997	0.4262
42	1.0864	1	0.8883					8.4	-69.9997	-69.9997	2.1728	-69.9997	-69.9997	1	-69.9997	-69.9997	0.4262
42.05	1.0866	1	0.8881					8.41	-69.9997	-69.9997	2.1728	-69.9997	-69.9997	1	-69.9997	-69.9997	0.4262
42.1	1.0868	1	0.8879					8.42	-69.9997	-69.9997	2.1728	-69.9997	-69.9997	1	-69.9997	-69.9997	0.4262
42.15	1.0869	1	0.8877					8.43	-69.9997	-69.9997	2.1728	-69.9997	-69.9997	1	-69.9997	-69.9997	0.4262
42.2	1.0871	1	0.8875					8.44	-69.9997	-69.9997	2.1728	-69.9997	-69.9997	1	-69.9997	-69.9997	0.4262
42.25	1.0872	1	0.8873					8.45	-69.9997	-69.9997	2.1728	-69.9997	-69.9997	1	-69.9997	-69.9997	0.4262
42.3	1.0874	1	0.8871					8.46	-69.9997	-69.9997	2.1728	-69.9997	-69.9997	1	-69.9997	-69.9997	0.4262
42.35	1.0875	1	0.887					8.47	-69.9997	-69.9997	2.1728	-69.9997	-69.9997	1	-69.9997	-69.9997	0.4262
42.4	1.0877	1	0.8868					8.48	-69.9997	-69.9997	2.1728	-69.9997	-69.9997	1	-69.9997	-69.9997	0.4262
42.45	1.0879	1	0.8866					8.49	-69.9997	-69.9997	2.1728	-69.9997	-69.9997	1	-69.9997	-69.9997	0.4262
42.5	1.088	1	0.8864					8.5	-69.9997	-69.9997	2.1728	-69.9997	-69.9997	1	-69.9997	-69.9997	0.4262
42.55	1.0882	1	0.8862					8.51	-69.9997	-69.9997	2.1728	-69.9997	-69.9997	1	-69.9997	-69.9997	0.4262
42.6	1.0883	1	0.886					8.52	-69.9997	-69.9997	2.1728	-69.9997	-69.9997	1	-69.9997	-69.9997	0.4262
42.65	1.0885	1	0.8858					8.53	-69.9997	-69.9997	2.1728	-69.9997	-69.9997	1	-69.9997	-69.9997	0.4262
42.7	1.0887	1	0.8856					8.54	-69.9997	-69.9997	2.1728	-69.9997	-69.9997	1	-69.9997	-69.9997	0.4262
42.75	1.0888	1	0.8854					8.55	-69.9997	-69.9997	2.1728	-69.9997	-69.9997	1	-69.9997	-69.9997	0.4262
42.8	1.089	1	0.8852					8.56	-69.9997	-69.9997	2.1728	-69.9997	-69.9997	1	-69.9997	-69.9997	0.4262
42.85	1.0891	1	0.885					8.57	-69.9997	-69.9997	2.1728	-69.9997	-69.9997	1	-69.9997	-69.9997	0.4262
42.9	1.0893	1	0.8848					8.58	-69.9997	-69.9997	2.1728	-69.9997	-69.9997	1	-69.9997	-69.9997	0.4262
42.95	1.0895	1	0.8846					8.59	-69.9997	-69.9997	2.1728	-69.9997	-69.9997	1	-69.9997	-69.9997	0.4262
43	1.0896	1	0.8844					8.6	-69.9997	-69.9997	2.1728	-69.9997	-69.9997	1	-69.9997	-69.9997	0.4262
43.05	1.0898	1	0.8842					8.61	-69.9997	-69.9997	2.1728	-69.9997	-69.9997	1	-69.9997	-69.9997	0.4262
43.1	1.0899	1	0.884					8.62	-69.9997	-69.9997	2.1728	-69.9997	-69.9997	1	-69.9997	-69.9997	0.4262
43.15	1.0901	1	0.8838					8.63	-69.9997	-69.9997	2.1728	-69.9997	-69.9997	1	-69.9997	-69.9997	0.4262
43.2	1.0902	1	0.8836					8.64	-69.9997	-69.9997	2.1728	-69.9997	-69.9997	1	-69.9997	-69.9997	0.4262
43.25	1.0904	1	0.8834					8.65	-69.9997	-69.9997	2.1728	-69.9997	-69.9997	1	-69.9997	-69.9997	0.4262
43.3	1.0906	1	0.8833					8.66	-69.9997	-69.9997	2.1728	-69.9997	-69.9997	1	-69.9997	-69.9997	0.4262
43.35	1.0907	1	0.8831					8.67	-69.9997	-69.9997	2.1728	-69.9997	-69.9997	1	-69.9997	-69.9997	0.4262
43.4	1.0909	1	0.8829					8.68	-69.9997	-69.9997	2.1728	-69.9997	-69.9997	1	-69.9997	-69.9997	0.4262
43.45	1.091	1	0.8827					8.69	-69.9997	-69.9997	2.1728	-69.9997	-69.9997	1	-69.9997	-69.9997	0.4262
43.5	1.0912	1	0.8825					8.7	-69.9997	-69.9997	2.1728	-69.9997	-69.9997	1	-69.9997	-69.9997	0.4262
43.55	1.0914	1	0.8823					8.71	-69.9997	-69.9997	2.1728	-69.9997	-69.9997	1	-69.9997	-69.9997	0.4262
43.6	1.0915	1	0.8821					8.72	-69.9997	-69.9997	2.1728	-69.9997	-69.9997	1	-69.9997	-69.9997	0.4262
43.65	1.0917	1	0.8819					8.73	-69.9997	-69.9997	2.1728	-69.9997	-69.9997	1	-69.9997	-69.9997	0.4262
43.7	1.0918	1	0.8817					8.74	-69.9997	-69.9997	2.1728	-69.9997	-69.9997	1	-69.9997	-69.9997	0.4262
43.75	1.092	1	0.8815					8.75	-69.9997	-69.9997	2.1728	-69.9997	-69.9997	1	-69.9997	-69.9997	0.4262
43.8	1.0922	1	0.8813					8.76	-69.9997	-69.9997	2.1728	-69.9997	-69.9997	1	-69.9997	-69.9997	0.4262
43.85	1.0923	1	0.8811					8.77	-69.9997	-69.9997	2.1728	-69.9997	-69.9997	1	-69.9997	-69.9997	0.4262
43.9	1.0925	1	0.8809					8.78	-69.9997	-69.9997	2.1728	-69.9997	-69.9997	1	-69.9997	-69.9997	0.4262
43.95	1.0926	1	0.8807					8.79	-69.9997	-69.9997	2.1728	-69.9997	-69.9997	1	-69.9997	-69.9997	0.4262
44	1.0928	1	0.8805					8.8	-69.9997	-69.9997	2.1728	-69.9997	-69.9997	1	-69.9997	-69.9997	0.4262
44.05	1.093	1	0.8803					8.81	-69.9997	-69.9997	2.1728	-69.9997	-69.9997	1	-69.9997	-69.9997	0.4262
44.1	1.0931	1	0.8801					8.82	-69.9997	-69.9997	2.1728	-69.9997	-69.9997	1	-69.9997	-69.9997	0.4262
44.15	1.0933	1	0.8799					8.83	-69.9997	-69.9997	2.1728	-69.9997	-69.9997	1	-69.9997	-69.9997	0.4262
44.2	1.0934	1	0.8797					8.84	-69.9997	-69.9997	2.1728	-69.9997	-69.9997	1	-69.9997	-69.9997	0.4262
44.25	1.0936	1	0.8795					8.85	-69.9997	-69.9997	2.1728	-69.9997	-69.9997	1	-69.9997	-69.9997	0.4262
44.3	1.0938	1	0.8793					8.86	-69.9997	-69.9997	2.1728	-69.9997	-69.9997	1	-69.9997	-69.9997	0.4262
44.35	1.0939	1	0.8791					8.87	-69.9997	-69.9997	2.1728	-69.9997	-69.9997	1	-69.9997	-69.9997	0.4262
44.4	1.0941	1	0.8789					8.88	-69.9997	-69.9997	2.1728	-69.9997	-69.9997	1	-69.9997	-69.9997	0.4262
44.45	1.0942	1	0.8788					8.89	-69.9997	-69.9997	2.1728	-69.9997	-69.9997	1	-69.9997	-69.9997	0.4262
44.5	1.0944	1	0.8786					8.9	-69.9997	-69.9997	2.1728	-69.9997	-69.9997	1	-69.9997	-69.9997	0.4262
44.55	1.0946	1	0.8784					8.91	-69.9997	-69.9997	2.1728	-69.9997	-69.9997	1	-69.9997	-69.9997	0.4262
44.6	1.0947	1	0.8782					8.92	-69.9997	-69.9997	2.1728	-69.9997	-69.9997	1	-69.9997	-69.9997	0.4262
44.65	1.0949	1	0.878					8.93	-69.9997	-69.9997	2.1728	-69.9997	-69.9997	1	-69.9997	-69.9997	0.4262
44.7	1.0951	1	0.8778					8.94	-69.9997	-69.9997	2.1728	-69.9997	-69.9997	1	-69.9997	-69.9997	0.4262
44.75	1.0952	1	0.8776					8.95	-69.9997	-69.9997	2.1728	-69.9997	-69.9997	1	-69.9997	-69.9997	0.4262
44.8	1.0954	1	0.8774					8.96	-69.9997	-69.9997	2.1728	-69.9997	-69.9997	1	-69.9997	-69.9997	0.4262
44.85	1.0955	1	0.8772					8.97	-69.9997	-69.9997	2.1728	-69.9997	-69.9997	1	-69.9997	-69.9997	0.4262
44.9	1.0957	1	0.877					8.98	-69.9997	-69.9997	2.1728	-69.9997	-69.9997	1	-69.9997	-69.9997	0.4262
44.95	1.0959	1	0.8768					8.99	-69.9997	-69.9997	2.1728	-69.9997	-69.9997	1	-69.9997	-69.9997	0.4262
45	1.096	1	0.8766					9	-69.9997	-69.9997	2.1728	-69.9997	-69.9997	1	-69.9997	-69.9997	0.4262
45.05	1.0962	1	0.8764					9.01	-69.9997	-69.9997	2.1728	-69.9997	-69.9997	1	-69.9997	-69.9997	0.4262
45.1	1.0963	1	0.8762					9.02	-69.9997	-69.9997	2.1728	-69.9997	-69.9997	1	-69.9997	-69.9997	0.4262
45.15	1.0965	1	0.876					9.03	-69.9997	-69.9997	2.1728	-69.9997	-69.9997	1	-69.9997	-69.9997	0.4262
45.2	1.0967	1	0.8758					9.04	-69.9997	-69.9997	2.1728	-69.9997	-69.9997	1	-69.9997	-69.9997	0.4262
45.25	1.0968	1	0.8756					9.05	-69.9997	-69.9997	2.1728	-69.9997	-69.9997	1	-69.9997	-69.9997	0.4262
45.3	1.097	1	0.8754					9.06	-69.9997	-69.9997	2.1728	-69.9997	-69.9997	1	-69.9997	-69.9997	0.4262
45.35	1.0972	1	0.8752					9.07	-69.9997	-69.9997	2.1728	-69.9997	-69.9997	1	-69.9997	-69.9997	0.4262
45.4	1.0973	1	0.875					9.08	-69.9997	-69.9997	2.1728	-69.9997	-69.9997	1	-69.9997	-69.9997	0.4262
45.45	1.0975	1	0.8748					9.09	-69.9997	-69.9997	2.1728	-69.9997	-69.9997	1	-69.9997	-69.9997	0.4262
45.5	1.0976	1	0.8746					9.1	-69.9997	-69.9997	2.1728	-69.9997	-69.9997	1	-69.9997	-69.9997	0.4262
45.55	1.0978	1	0.8744					9.11	-69.9997	-69.9997	2.1728	-69.9997	-69.9997	1	-69.9997	-69.9997	0.4262
45.6	1.098	1	0.8742					9.12	-69.9997	-69.9997	2.1728	-69.9997	-69.9997	1	-69.9997	-69.9997	0.4262
45.65	1.0981	1	0.874					9.13	-69.9997	-69.9997	2.1728	-69.9997	-69.9997	1	-69.9997	-69.9997	0.4262
45.7	1.0983	1	0.8738					9.14	-69.9997	-69.9997	2.1728	-69.9997	-69.9997	1	-69.9997	-69.9997	0.4262
45.75	1.0985	1	0.8736					9.15	-69.9997	-69.9997	2.1728	-69.9997	-69.9997	1	-69.9997	-69.9997	0.4262
45.8	1.0986	1	0.8735					9.16	-69.9997	-69.9997	2.1728	-69.9997	-69.9997	1	-69.9997	-69.9997	0.4262
45.85	1.0988	1	0.8733					9.17	-69.9997	-69.9997	2.1728	-69.9997	-69.9997	1	-69.9997	-69.9997	0.4262
45.9	1.0989	1	0.8731					9.18	-69.9997	-69.9997	2.1728	-69.9997	-69.9997	1	-69.9997	-69.9997	0.4262
45.95	1.0991	1	0.8729					9.19	-69.9997	-69.9997	2.1728	-69.9997	-69.9997	1	-69.9997	-69.9997	0.4262
46	1.0993	1	0.8727					9.2	-69.9997	-69.9997	2.1728	-69.9997	-69.9997	1	-69.9997	-69.9997	0.4262
46.05	1.0994	1	0.8725					9.21	-69.9997	-69.9997	2.1728	-69.9997	-69.9997	1	-69.9997	-69.9997	0.4262
46.1	1.0996	1	0.8723					9.22	-69.9997	-69.9997	2.1728	-69.9997	-69.9997	1	-69.9997	-69.9997	0.4262
46.15	1.0998	1	0.8721					9.23	-69.9997	-69.9997	2.1728	-69.9997	-69.9997	1	-69.9997	-69.9997	0.4262
46.2	1.0999	1	0.8719					9.24	-69.9997	-69.9997	2.1728	-69.9997	-69.9997	1	-69.9997	-69.9997	0.4262
46.25	1.1001	1	0.8717					9.25	-69.9997	-69.9997	2.1728	-69.9997	-69.9997	1	-69.9997	-69.9997	0.4262
46.3	1.1002	1	0.8715					9.26	-69.9997	-69.9997	2.1728	-69.9997	-69.9997	1	-69.9997	-69.9997	0.4262
46.35	1.1004	1	0.8713					9.27	-69.9997	-69.9997	2.1728	-69.9997	-69.9997	1	-69.9997	-69.9997	0.4262
46.4	1.1006	1	0.8711					9.28	-69.9997	-69.9997	2.1728	-69.9997	-69.9997	1	-69.9997	-69.9997	0.4262
46.45	1.1007	1	0.8709					9.29	-69.9997	-69.9997	2.1728	-69.9997	-69.9997	1	-69.9997	-69.9997	0.4262
46.5	1.1009	1	0.8707					9.3	-69.9997	-69.9997	2.1728	-69.9997	-69.9997	1	-69.9997	-69.9997	0.4262
46.55	1.1011	1	0.8705					9.31	-69.9997	-69.9997	2.1728	-69.9997	-69.9997	1	-69.9997	-69.9997	0.4262
46.6	1.1012	1	0.8703					9.32	-69.9997	-69.9997	2.1728	-69.9997	-69.9997	1	-69.9997	-69.9997	0.4262
46.65	1.1014	1	0.8701					9.33	-69.9997	-69.9997	2.1728	-69.9997	-69.9997	1	-69.9997	-69.9997	0.4262
46.7	1.1016	1	0.8699					9.34	-69.9997	-69.9997	2.1728	-69.9997	-69.9997	1	-69.9997	-69.9997	0.4262
46.75	1.1017	1	0.8697					9.35	-69.9997	-69.9997	2.1728	-69.9997	-69.9997	1	-69.9997	-69.9997	0.4262
46.8	1.1019	1	0.8695					9.36	-69.9997	-69.9997	2.1728	-69.9997	-69.9997	1	-69.9997	-69.9997	0.4262
46.85	1.102	1	0.8693					9.37	-69.9997	-69.9997	2.1728	-69.9997	-69.9997	1	-69.9997	-69.9997	0.4262
46.9	1.1022	1	0.8691					9.38	-69.9997	-69.9997	2.1728	-69.9997	-69.9997	1	-69.9997	-69.9997	0.4262
46.95	1.1024	1	0.8689					9.39	-69.9997	-69.9997	2.1728	-69.9997	-69.9997	1	-69.9997	-69.9997	0.4262
47	1.1025	1	0.8687					9.4	-69.9997	-69.9997	2.1728	-69.9997	-69.9997	1	-69.9997	-69.9997	0.4262
47.05	1.1027	1	0.8685					9.41	-69.9997	-69.9997	2.1728	-69.9997	-69.9997	1	-69.9997	-69.9997	0.4262
47.1	1.1029	1	0.8683					9.42	-69.9997	-69.9997	2.1728	-69.9997	-69.9997	1	-69.9997	-69.9997	0.4262
47.15	1.103	1	0.8681					9.43	-69.9997	-69.9997	2.1728	-69.9997	-69.9997	1	-69.9997	-69.9997	0.4262
47.2	1.1032	1	0.8679					9.44	-69.9997	-69.9997	2.1728	-69.9997	-69.9997	1	-69.9997	-69.9997	0.4262
47.25	1.1034	1	0.8677					9.45	-69.9997	-69.9997	2.1728	-69.9997	-69.9997	1	-69.9997	-69.9997	0.4262
47.3	1.1035	1	0.8675					9.46	-69.9997	-69.9997	2.1728	-69.9997	-69.9997	1	-69.9997	-69.9997	0.4262
47.35	1.1037	1	0.8673					9.47	-69.9997	-69.9997	2.1728	-69.9997	-69.9997	1	-69.9997	-69.9997	0.4262
47.4	1.1039	1	0.8671					9.48	-69.9997	-69.9997	2.1728	-69.9997	-69.9997	1	-69.9997	-69.9997	0.4262
47.45	1.104	1	0.8669					9.49	-69.9997	-69.9997	2.1728	-69.9997	-69.9997	1	-69.9997	-69.9997	0.4262
47.5	1.1042	1	0.8667					9.5	-69.9997	-69.9997	2.1728	-69.9997	-69.9997	1	-69.9997	-69.9997	0.4262
47.55	1.1043	1	0.8665					9.51	-69.9997	-69.9997	2.1728	-69.9997	-69.9997	1	-69.9997	-69.9997	0.4262
47.6	1.1045	1	0.8663					9.52	-69.9997	-69.9997	2.1728	-69.9997	-69.9997	1	-69.9997	-69.9997	0.4262
47.65	1.1047	1	0.8661					9.53	-69.9997	-69.9997	2.1728	-69.9997	-69.9997	1	-69.9997	-69.9997	0.4262
47.7	1.1048	1	0.866					9.54	-69.9997	-69.9997	2.1728	-69.9997	-69.9997	1	-69.9997	-69.9997	0.4262
47.75	1.105	1	0.8658					9.55	-69.9997	-69.9997	2.1728	-69.9997	-69.9997	1	-69.9997	-69.9997	0.4262
47.8	1.1052	1	0.8656					9.56	-69.9997	-69.9997	2.1728	-69.9997	-69.9997	1	-69.9997	-69.9997	0.4262
47.85	1.1053	1	0.8654					9.57	-69.9997	-69.9997	2.1728	-69.9997	-69.9997	1	-69.9997	-69.9997	0.4262
47.9	1.1055	1	0.8652					9.58	-69.9997	-69.9997	2.1728	-69.9997	-69.9997	1	-69.9997	-69.9997	0.4262
47.95	1.1057	1	0.865					9.59	-69.9997	-69.9997	2.1728	-69.9997	-69.9997	1	-69.9997	-69.9997	0.4262
48	1.1058	1	0.8648					9.6	-69.9997	-69.9997	2.1728	-69.9997	-69.9997	1	-69.9997	-69.9997	0.4262
48.05	1.106	1	0.8646					9.61	-69.9997	-69.9997	2.1728	-69.9997	-69.9997	1	-69.9997	-69.9997	0.4262
48.1	1.1062	1	0.8644					9.62	-69.9997	-69.9997	2.1728	-69.9997	-69.9997	1	-69.9997	-69.9997	0.4262
48.15	1.1063	1	0.8642					9.63	-69.9997	-69.9997	2.1728	-69.9997	-69.9997	1	-69.9997	-69.9997	0.4262
48.2	1.1065	1	0.864					9.64	-69.9997	-69.9997	2.1728	-69.9997	-69.9997	1	-69.9997	-69.9997	0.4262
48.25	1.1067	1	0.8638					9.65	-69.9997	-69.9997	2.1728	-69.9997	-69.9997	1	-69.9997	-69.9997	0.4262
48.3	1.1068	1	0.8636					9.66	-69.9997	-69.9997	2.1728	-69.9997	-69.9997	1	-69.9997	-69.9997	0.4262
48.35	1.107	1	0.8634					9.67	-69.9997	-69.9997	2.1728	-69.9997	-69.9997	1	-69.9997	-69.9997	0.4262
48.4	1.1072	1	0.8632					9.68	-69.9997	-69.9997	2.1728	-69.9997	-69.9997	1	-69.9997	-69.9997	0.4262
48.45	1.1073	1	0.863					9.69	-69.9997	-69.9997	2.1728	-69.9997	-69.9997	1	-69.9997	-69.9997	0.4262
48.5	1.1075	1	0.8628					9.7	-69.9997	-69.9997	2.1728	-69.9997	-69.9997	1	-69.9997	-69.9997	0.4262
48.55	1.1077	1	0.8626					9.71	-69.9997	-69.9997	2.1728	-69.9997	-69.9997	1	-69.9997	-69.9997	0.4262
48.6	1.1078	1	0.8624					9.72	-69.9997	-69.9997	2.1728	-69.9997	-69.9997	1	-69.9997	-69.9997	0.4262
48.65	1.108	1	0.8622					9.73	-69.9997	-69.9997	2.1728	-69.9997	-69.9997	1	-69.9997	-69.9997	0.4262
48.7	1.1081	1	0.862					9.74	-69.9997	-69.9997	2.1728	-69.9997	-69.9997	1	-69.9997	-69.9997	0.4262
48.75	1.1083	1	0.8618					9.75	-69.9997	-69.9997	2.1728	-69.9997	-69.9997	1	-69.9997	-69.9997	0.4262
48.8	1.1085	1	0.8616					9.76	-69.9997	-69.9997	2.1728	-69.9997	-69.9997	1	-69.9997	-69.9997	0.4262
48.85	1.1086	1	0.8614					9.77	-69.9997	-69.9997	2.1728	-69.9997	-69.9997	1	-69.9997	-69.9997	0.4262
48.9	1.1088	1	0.8612					9.78	-69.9997	-69.9997	2.1728	-69.9997	-69.9997	1	-69.9997	-69.9997	0.4262
48.95	1.109	1	0.861					9.79	-69.9997	-69.9997	2.1728	-69.9997	-69.9997	1	-69.9997	-69.9997	0.4262
49	1.1091	1	0.8608					9.8	-69.9997	-69.9997	2.1728	-69.9997	-69.9997	1	-69.9997	-69.9997	0.4262
49.05	1.1093	1	0.8606					9.81	-69.9997	-69.9997	2.1728	-69.9997	-69.9997	1	-69.9997	-69.9997	0.4262
49.1	1.1095	1	0.8604					9.82	-69.9997	-69.9997	2.1728	-69.9997	-69.9997	1	-69.9997	-69.9997	0.4262
49.15	1.1096	1	0.8602					9.83	-69.9997	-69.9997	2.1728	-69.9997	-69.9997	1	-69.9997	-69.9997	0.4262
49.2	1.1098	1	0.86					9.84	-69.9997	-69.9997	2.1728	-69.9997	-69.9997	1	-69.9997	-69.9997	0.4262
49.25	1.11	1	0.8598					9.85	-69.9997	-69.9997	2.1728	-69.9997	-69.9997	1	-69.9997	-69.9997	0.4262
49.3	1.1101	1	0.8596					9.86	-69.9997	-69.9997	2.1728	-69.9997	-69.9997	1	-69.9997	-69.9997	0.4262
49.35	1.1103	1	0.8594					9.87	-69.9997	-69.9997	2.1728	-69.9997	-69.9997	1	-69.9997	-69.9997	0.4262
49.4	1.1105	1	0.8592					9.88	-69.9997	-69.9997	2.1728	-69.9997	-69.9997	1	-69.9997	-69.9997	0.4262
49.45	1.1106	1	0.859					9.89	-69.9997	-69.9997	2.1728	-69.9997	-69.9997	1	-69.9997	-69.9997	0.4262
49.5	1.1108	1	0.8588					9.9	-69.9997	-69.9997	2.1728	-69.9997	-69.9997	1	-69.9997	-69.9997	0.4262
49.55	1.111	1	0.8586					9.91	-69.9997	-69.9997	2.1728	-69.9997	-69.9997	1	-69.9997	-69.9997	0.4262
49.6	1.1111	1	0.8584					9.92	-69.9997	-69.9997	2.1728	-69.9997	-69.9997	1	-69.9997	-69.9997	0.4262
49.65	1.1113	1	0.8582					9.93	-69.9997	-69.9997	2.1728	-69.9997	-69.9997	1	-69.9997	-69.9997	0.4262
49.7	1.1115	1	0.858					9.94	-69.9997	-69.9997	2.1728	-69.9997	-69.9997	1	-69.9997	-69.9997	0.4262
49.75	1.1116	1	0.8578					9.95	-69.9997	-69.9997	2.1728	-69.9997	-69.9997	1	-69.9997	-69.9997	0.4262
49.8	1.1118	1	0.8576					9.96	-69.9997	-69.9997	2.1728	-69.9997	-69.9997	1	-69.9997	-69.9997	0.4262
49.85	1.112	1	0.8574					9.97	-69.9997	-69.9997	2.1728	-69.9997	-69.9997	1	-69.9997	-69.9997	0.4262
49.9	1.1121	1	0.8572					9.98	-69.9997	-69.9997	2.1728	-69.9997	-69.9997	1	-69.9997	-69.9997	0.4262
49.95	1.1123	1	0.857					9.99	-69.9997	-69.9997	2.1728	-69.9997	-69.9997	1	-69.9997	-69.9997	0.4262
50	1.1125	1	0.8568					10	-69.9997	-69.9997	2.1728	-69.9997	-69.9997	1	-69.9997	-69.9997	0.4262
50.05	1.1127	1	0.8566					10.01	-69.9997	-69.9997	2.1728	-69.9997	-69.9997	1	-69.9997	-69.9997	0.4262
50.1	1.1128	1	0.8564					10.02	-69.9997	-69.9997	2.1728	-69.9997	-69.9997	1	-69.9997	-69.9997	0.4262
50.15	1.113	1	0.8562					10.03	-69.9997	-69.9997	2.1728	-69.9997	-69.9997	1	-69.9997	-69.9997	0.4262
50.2	1.1132	1	0.856					10.04	-69.9997	-69.9997	2.1728	-69.9997	-69.9997	1	-69.9997	-69.9997	0.4262
50.25	1.1133	1	0.8558					10.05	-69.9997	-69.9997	2.1728	-69.9997	-69.9997	1	-69.9997	-69.9997	0.4262
50.3	1.1135	1	0.8556					10.06	-69.9997	-69.9997	2.1728	-69.9997	-69.9997	1	-69.9997	-69.9997	0.4262
50.35	1.1137	1	0.8554					10.07	-69.9997	-69.9997	2.1728	-69.9997	-69.9997	1	-69.9997	-69.9997	0.4262
50.4	1.1138	1	0.8552					10.08	-69.9997	-69.9997	2.1728	-69.9997	-69.9997	1	-69.9997	-69.9997	0.4262
50.45	1.114	1	0.855					10.09	-69.9997	-69.9997	2.1728	-69.9997	-69.9997	1	-69.9997	-69.9997	0.4262
50.5	1.1142	1	0.8548					10.1	-69.9997	-69.9997	2.1728	-69.9997	-69.9997	1	-69.9997	-69.9997	0.4262
50.55	1.1143	1	0.8546					10.11	-69.9997	-69.9997	2.1728	-69.9997	-69.9997	1	-69.9997	-69.9997	0.4262
50.6	1.1145	1	0.8544					10.12	-69.9997	-69.9997	2.1728	-69.9997	-69.9997	1	-69.9997	-69.9997	0.4262
50.65	1.1147	1	0.8542					10.13	-69.9997	-69.9997	2.1728	-69.9997	-69.9997	1	-69.9997	-69.9997	0.4262
50.7	1.1148	1	0.8541					10.14	-69.9997	-69.9997	2.1728	-69.9997	-69.9997	1	-69.9997	-69.9997	0.4262
50.75	1.115	1	0.8539					10.15	-69.9997	-69.9997	2.1728	-69.9997	-69.9997	1	-69.9997	-69.9997	0.4262
50.8	1.1152	1	0.8537					10.16	-69.9998	-69.9998	2.1728	-69.9998	-69.9998	1	-69.9998	-69.9998	0.4262
50.85	1.1153	1	0.8535					10.17	-69.9998	-69.9998	2.1728	-69.9998	-69.9998	1	-69.9998	-69.9998	0.4262
50.9	1.1155	1	0.8533					10.18	-69.9998	-69.9998	2.1728	-69.9998	-69.9998	1	-69.9998	-69.9998	0.4262
50.95	1.1157	1	0.8531					10.19	-69.9998	-69.9998	2.1728	-69.9998	-69.9998	1	-69.9998	-69.9998	0.4262
51	1.1158	1	0.8529					10.2	-69.9998	-69.9998	2.1728	-69.9998	-69.9998	1	-69.9998	-69.9998	0.4262
51.05	1.116	1	0.8527					10.21	-69.9998	-69.9998	2.1728	-69.9998	-69.9998	1	-69.9998	-69.9998	0.4262
51.1	1.1162	1	0.8525					10.22	-69.9998	-69.9998	2.1728	-69.9998	-69.9998	1	-69.9998	-69.9998	0.4262
51.15	1.1163	1	0.8523					10.23	-69.9998	-69.9998	2.1728	-69.9998	-69.9998	1	-69.9998	-69.9998	0.4262
51.2	1.1165	1	0.8521					10.24	-69.9998	-69.9998	2.1728	-69.9998	-69.9998	1	-69.9998	-69.9998	0.4262
51.25	1.1167	1	0.8519					10.25	-69.9998	-69.9998	2.1728	-69.9998	-69.9998	1	-69.9998	-69.9998	0.4262
51.3	1.1169	1	0.8517					10.26	-69.9998	-69.9998	2.1728	-69.9998	-69.9998	1	-69.9998	-69.9998	0.4262
51.35	1.117	1	0.8515					10.27	-69.9998	-69.9998	2.1728	-69.9998	-69.9998	1	-69.9998	-69.9998	0.4262
51.4	1.1172	1	0.8513					10.28	-69.9998	-69.9998	2.1728	-69.9998	-69.9998	1	-69.9998	-69.9998	0.4262
51.45	1.1174	1	0.8511					10.29	-69.9998	-69.9998	2.1728	-69.9998	-69.9998	1	-69.9998	-69.9998	0.4262
51.5	1.1175	1	0.8509					10.3	-69.9998	-69.9998	2.1728	-69.9998	-69.9998	1	-69.9998	-69.9998	0.4262
51.55	1.1177	1	0.8507					10.31	-69.9998	-69.9998	2.1728	-69.9998	-69.9998	1	-69.9998	-69.9998	0.4262
51.6	1.1179	1	0.8505					10.32	-69.9998	-69.9998	2.1728	-69.9998	-69.9998	1	-69.9998	-69.9998	0.4262
51.65	1.118	1	0.8503					10.33	-69.9998	-69.9998	2.1728	-69.9998	-69.9998	1	-69.9998	-69.9998	0.4262
51.7	1.1182	1	0.8501					10.34	-69.9998	-69.9998	2.1728	-69.9998	-69.9998	1	-69.9998	-69.9998	0.4262
51.75	1.1184	1	0.8499					10.35	-69.9998	-69.9998	2.1728	-69.9998	-69.9998	1	-69.9998	-69.9998	0.4262
51.8	1.1185	1	0.8497					10.36	-69.9998	-69.9998	2.1728	-69.9998	-69.9998	1	-69.9998	-69.9998	0.4262
51.85	1.1187	1	0.8495					10.37	-69.9998	-69.9998	2.1728	-69.9998	-69.9998	1	-69.9998	-69.9998	0.4262
51.9	1.1189	1	0.8493					10.38	-69.9998	-69.9998	2.1728	-69.9998	-69.9998	1	-69.9998	-69.9998	0.4262
51.95	1.1191	1	0.8491					10.39	-69.9998	-69.9998	2.1728	-69.9998	-69.9998	1	-69.9998	-69.9998	0.4262
52	1.1192	1	0.8489					10.4	-69.9998	-69.9998	2.1728	-69.9998	-69.9998	1	-69.9998	-69.9998	0.4262
52.05	1.1194	1	0.8487					10.41	-69.9998	-69.9998	2.1728	-69.9998	-69.9998	1	-69.9998	-69.9998	0.4262
52.1	1.1196	1	0.8485					10.42	-69.9998	-69.9998	2.1728	-69.9998	-69.9998	1	-69.9998	-69.9998	0.4262
52.15	1.1197	1	0.8483					10.43	-69.9998	-69.9998	2.1728	-69.9998	-69.9998	1	-69.9998	-69.9998	0.4262
52.2	1.1199	1	0.8481					10.44	-69.9998	-69.9998	2.1728	-69.9998	-69.9998	1	-69.9998	-69.9998	0.4262
52.25	1.1201	1	0.8479					10.45	-69.9998	-69.9998	2.1728	-69.9998	-69.9998	1	-69.9998	-69.9998	0.4262
52.3	1.1202	1	0.8477					10.46	-69.9998	-69.9998	2.1728	-69.9998	-69.9998	1	-69.9998	-69.9998	0.4262
52.35	1.1204	1	0.8475					10.47	-69.9998	-69.9998	2.1728	-69.9998	-69.9998	1	-69.9998	-69.9998	0.4262
52.4	1.1206	1	0.8473					10.48	-69.9998	-69.9998	2.1728	-69.9998	-69.9998	1	-69.9998	-69.9998	0.4262
52.45	1.1207	1	0.8471					10.49	-69.9998	-69.9998	2.1728	-69.9998	-69.9998	1	-69.9998	-69.9998	0.4262
52.5	1.1209	1	0.8469					10.5	-69.9998	-69.9998	2.1728	-69.9998	-69.9998	1	-69.9998	-69.9998	0.4262
52.55	1.1211	1	0.8467					10.51	-69.9998	-69.9998	2.1728	-69.9998	-69.9998	1	-69.9998	-69.9998	0.4262
52.6	1.1213	1	0.8465					10.52	-69.9998	-69.9998	2.1728	-69.9998	-69.9998	1	-69.9998	-69.9998	0.4262
52.65	1.1214	1	0.8463					10.53	-69.9998	-69.9998	2.1728	-69.9998	-69.9998	1	-69.9998	-69.9998	0.4262
52.7	1.1216	1	0.8461					10.54	-69.9998	-69.9998	2.1728	-69.9998	-69.9998	1	-69.9998	-69.9998	0.4262
52.75	1.1218	1	0.8459					10.55	-69.9998	-69.9998	2.1728	-69.9998	-69.9998	1	-69.9998	-69.9998	0.4262
52.8	1.1219	1	0.8457					10.56	-69.9998	-69.9998	2.1728	-69.9998	-69.9998	1	-69.9998	-69.9998	0.4262
52.85	1.1221	1	0.8455					10.57	-69.9998	-69.9998	2.1728	-69.9998	-69.9998	1	-69.9998	-69.9998	0.4262
52.9	1.1223	1	0.8453					10.58	-69.9998	-69.9998	2.1728	-69.9998	-69.9998	1	-69.9998	-69.9998	0.4262
52.95	1.1224	1	0.8451					10.59	-69.9998	-69.9998	2.1728	-69.9998	-69.9998	1	-69.9998	-69.9998	0.4262
53	1.1226	1	0.8449					10.6	-69.9998	-69.9998	2.1728	-69.9998	-69.9998	1	-69.9998	-69.9998	0.4262
53.05	1.1228	1	0.8447					10.61	-69.9998	-69.9998	2.1728	-69.9998	-69.9998	1	-69.9998	-69.9998	0.4262
53.1	1.123	1	0.8445					10.62	-69.9998	-69.9998	2.1728	-69.9998	-69.9998	1	-69.9998	-69.9998	0.4262
53.15	1.1231	1	0.8443					10.63	-69.9998	-69.9998	2.1728	-69.9998	-69.9998	1	-69.9998	-69.9998	0.4262
53.2	1.1233	1	0.8441					10.64	-69.9998	-69.9998	2.1728	-69.9998	-69.9998	1	-69.9998	-69.9998	0.4262
53.25	1.1235	1	0.8439					10.65	-69.9998	-69.9998	2.1728	-69.9998	-69.9998	1	-69.9998	-69.9998	0.4262
53.3	1.1236	1	0.8437					10.66	-69.9998	-69.9998	2.1728	-69.9998	-69.9998	1	-69.9998	-69.9998	0.4262
53.35	1.1238	1	0.8435					10.67	-69.9998	-69.9998	2.1728	-69.9998	-69.9998	1	-69.9998	-69.9998	0.4262
53.4	1.124	1	0.8433					10.68	-69.9998	-69.9998	2.1728	-69.9998	-69.9998	1	-69.9998	-69.9998	0.4262
53.45	1.1242	1	0.8431					10.69	-69.9998	-69.9998	2.1728	-69.9998	-69.9998	1	-69.9998	-69.9998	0.4262
53.5	1.1243	1	0.8429					10.7	-69.9998	-69.9998	2.1728	-69.9998	-69.9998	1	-69.9998	-69.9998	0.4262
53.55	1.1245	1	0.8427					10.71	-69.9998	-69.9998	2.1728	-69.9998	-69.9998	1	-69.9998	-69.9998	0.4262
53.6	1.1247	1	0.8425					10.72	-69.9998	-69.9998	2.1728	-69.9998	-69.9998	1	-69.9998	-69.9998	0.4262
53.65	1.1248	1	0.8423					10.73	-69.9998	-69.9998	2.1728	-69.9998	-69.9998	1	-69.9998	-69.9998	0.4262
53.7	1.125	1	0.8421					10.74	-69.9998	-69.9998	2.1728	-69.9998	-69.9998	1	-69.9998	-69.9998	0.4262
53.75	1.1252	1	0.8419					10.75	-69.9998	-69.9998	2.1728	-69.9998	-69.9998	1	-69.9998	-69.9998	0.4262
53.8	1.1254	1	0.8417					10.76	-69.9998	-69.9998	2.1728	-69.9998	-69.9998	1	-69.9998	-69.9998	0.4262
53.85	1.1255	1	0.8415					10.77	-69.9998	-69.9998	2.1728	-69.9998	-69.9998	1	-69.9998	-69.9998	0.4262
53.9	1.1257	1	0.8413					10.78	-69.9998	-69.9998	2.1728	-69.9998	-69.9998	1	-69.9998	-69.9998	0.4262
53.95	1.1259	1	0.8411					10.79	-69.9998	-69.9998	2.1728	-69.9998	-69.9998	1	-69.9998	-69.9998	0.4262
54	1.126	1	0.8409					10.8	-69.9998	-69.9998	2.1728	-69.9998	-69.9998	1	-69.9998	-69.9998	0.4262
54.05	1.1262	1	0.8407					10.81	-69.9998	-69.9998	2.1728	-69.9998	-69.9998	1	-69.9998	-69.9998	0.4262
54.1	1.1264	1	0.8405					10.82	-69.9998	-69.9998	2.1728	-69.9998	-69.9998	1	-69.9998	-69.9998	0.4262
54.15	1.1266	1	0.8403					10.83	-69.9998	-69.9998	2.1728	-69.9998	-69.9998	1	-69.9998	-69.9998	0.4262
54.2	1.1267	1	0.8401					10.84	-69.9998	-69.9998	2.1728	-69.9998	-69.9998	1	-69.9998	-69.9998	0.4262
54.25	1.1269	1	0.8399					10.85	-69.9998	-69.9998	2.1728	-69.9998	-69.9998	1	-69.9998	-69.9998	0.4262
54.3	1.1271	1	0.8397					10.86	-69.9998	-69.9998	2.1728	-69.9998	-69.9998	1	-69.9998	-69.9998	0.4262
54.35	1.1272	1	0.8395					10.87	-69.9998	-69.9998	2.1728	-69.9998	-69.9998	1	-69.9998	-69.9998	0.4262
54.4	1.1274	1	0.8393					10.88	-69.9998	-69.9998	2.1728	-69.9998	-69.9998	1	-69.9998	-69.9998	0.4262
54.45	1.1276	1	0.8391					10.89	-69.9998	-69.9998	2.1728	-69.9998	-69.9998	1	-69.9998	-69.9998	0.4262
54.5	1.1278	1	0.8389					10.9	-69.9998	-69.9998	2.1728	-69.9998	-69.9998	1	-69.9998	-69.9998	0.4262
54.55	1.1279	1	0.8387					10.91	-69.9998	-69.9998	2.1728	-69.9998	-69.9998	1	-69.9998	-69.9998	0.4262
54.6	1.1281	1	0.8385					10.92	-69.9998	-69.9998	2.1728	-69.9998	-69.9998	1	-69.9998	-69.9998	0.4262
54.65	1.1283	1	0.8383					10.93	-69.9998	-69.9998	2.1728	-69.9998	-69.9998	1	-69.9998	-69.9998	0.4262
54.7	1.1284	1	0.8381					10.94	-69.9998	-69.9998	2.1728	-69.9998	-69.9998	1	-69.9998	-69.9998	0.4262
54.75	1.1286	1	0.8379					10.95	-69.9998	-69.9998	2.1728	-69.9998	-69.9998	1	-69.9998	-69.9998	0.4262
54.8	1.1288	1	0.8377					10.96	-69.9998	-69.9998	2.1728	-69.9998	-69.9998	1	-69.9998	-69.9998	0.4262
54.85	1.129	1	0.8375					10.97	-69.9998	-69.9998	2.1728	-69.9998	-69.9998	1	-69.9998	-69.9998	0.4262
54.9	1.1291	1	0.8373					10.98	-69.9998	-69.9998	2.1728	-69.9998	-69.9998	1	-69.9998	-69.9998	0.4262
54.95	1.1293	1	0.8371					10.99	-69.9998	-69.9998	2.1728	-69.9998	-69.9998	1	-69.9998	-69.9998	0.4262
55	1.1295	1	0.8369					11	-69.9998	-69.9998	2.1728	-69.9998	-69.9998	1	-69.9998	-69.9998	0.4262
55.05	1.1296	1	0.8368					11.01	-69.9998	-69.9998	2.1728	-69.9998	-69.9998	1	-69.9998	-69.9998	0.4262
55.1	1.1298	1	0.8366					11.02	-69.9998	-69.9998	2.1728	-69.9998	-69.9998	1	-69.9998	-69.9998	0.4262
55.15	1.13	1	0.8364					11.03	-69.9998	-69.9998	2.1728	-69.9998	-69.9998	1	-69.9998	-69.9998	0.4262
55.2	1.1302	1	0.8362					11.04	-69.9998	-69.9998	2.1728	-69.9998	-69.9998	1	-69.9998	-69.9998	0.4262
55.25	1.1303	1	0.836					11.05	-69.9998	-69.9998	2.1728	-69.9998	-69.9998	1	-69.9998	-69.9998	0.4262
55.3	1.1305	1	0.8358					11.06	-69.9998	-69.9998	2.1728	-69.9998	-69.9998	1	-69.9998	-69.9998	0.4262
55.35	1.1307	1	0.8356					11.07	-69.9998	-69.9998	2.1728	-69.9998	-69.9998	1	-69.9998	-69.9998	0.4262
55.4	1.1308	1	0.8354					11.08	-69.9998	-69.9998	2.1728	-69.9998	-69.9998	1	-69.9998	-69.9998	0.4262
55.45	1.131	1	0.8352					11.09	-69.9998	-69.9998	2.1728	-69.9998	-69.9998	1	-69.9998	-69.9998	0.4262
55.5	1.1312	1	0.835					11.1	-69.9998	-69.9998	2.1728	-69.9998	-69.9998	1	-69.9998	-69.9998	0.4262
55.55	1.1314	1	0.8348					11.11	-69.9998	-69.9998	2.1728	-69.9998	-69.9998	1	-69.9998	-69.9998	0.4262
55.6	1.1315	1	0.8346					11.12	-69.9998	-69.9998	2.1728	-69.9998	-69.9998	1	-69.9998	-69.9998	0.4262
55.65	1.1317	1	0.8344					11.13	-69.9998	-69.9998	2.1728	-69.9998	-69.9998	1	-69.9998	-69.9998	0.4262
55.7	1.1319	1	0.8342					11.14	-69.9998	-69.9998	2.1728	-69.9998	-69.9998	1	-69.9998	-69.9998	0.4262
55.75	1.1321	1	0.834					11.15	-69.9998	-69.9998	2.1728	-69.9998	-69.9998	1	-69.9998	-69.9998	0.4262
55.8	1.1322	1	0.8338					11.16	-69.9998	-69.9998	2.1728	-69.9998	-69.9998	1	-69.9998	-69.9998	0.4262
55.85	1.1324	1	0.8336					11.17	-69.9998	-69.9998	2.1728	-69.9998	-69.9998	1	-69.9998	-69.9998	0.4262
55.9	1.1326	1	0.8334					11.18	-69.9998	-69.9998	2.1728	-69.9998	-69.9998	1	-69.9998	-69.9998	0.4262
55.95	1.1328	1	0.8332					11.19	-69.9998	-69.9998	2.1728	-69.9998	-69.9998	1	-69.9998	-69.9998	0.4262
56	1.1329	1	0.833					11.2	-69.9998	-69.9998	2.1728	-69.9998	-69.9998	1	-69.9998	-69.9998	0.4262
56.05	1.1331	1	0.8328					11.21	-69.9998	-69.9998	2.1728	-69.9998	-69.9998	1	-69.9998	-69.9998	0.4262
56.1	1.1333	1	0.8326					11.22	-69.9998	-69.9998	2.1728	-69.9998	-69.9998	1	-69.9998	-69.9998	0.4262
56.15	1.1334	1	0.8324					11.23	-69.9998	-69.9998	2.1728	-69.9998	-69.9998	1	-69.9998	-69.9998	0.4262
56.2	1.1336	1	0.8322					11.24	-69.9998	-69.9998	2.1728	-69.9998	-69.9998	1	-69.9998	-69.9998	0.4262
56.25	1.1338	1	0.832					11.25	-69.9998	-69.9998	2.1728	-69.9998	-69.9998	1	-69.9998	-69.9998	0.4262
56.3	1.134	1	0.8318					11.26	-69.9998	-69.9998	2.1728	-69.9998	-69.9998	1	-69.9998	-69.9998	0.4262
56.35	1.1341	1	0.8316					11.27	-69.9998	-69.9998	2.1728	-69.9998	-69.9998	1	-69.9998	-69.9998	0.4262
56.4	1.1343	1	0.8314					11.28	-69.9998	-69.9998	2.1728	-69.9998	-69.9998	1	-69.9998	-69.9998	0.4262
56.45	1.1345	1	0.8312					11.29	-69.9998	-69.9998	2.1728	-69.9998	-69.9998	1	-69.9998	-69.9998	0.4262
56.5	1.1347	1	0.831					11.3	-69.9998	-69.9998	2.1728	-69.9998	-69.9998	1	-69.9998	-69.9998	0.4262
56.55	1.1348	1	0.8308					11.31	-69.9998	-69.9998	2.1728	-69.9998	-69.9998	1	-69.9998	-69.9998	0.4262
56.6	1.135	1	0.8306					11.32	-69.9998	-69.9998	2.1728	-69.9998	-69.9998	1	-69.9998	-69.9998	0.4262
56.65	1.1352	1	0.8304					11.33	-69.9998	-69.9998	2.1728	-69.9998	-69.9998	1	-69.9998	-69.9998	0.4262
56.7	1.1353	1	0.8302					11.34	-69.9998	-69.9998	2.1728	-69.9998	-69.9998	1	-69.9998	-69.9998	0.4262
56.75	1.1355	1	0.83					11.35	-69.9998	-69.9998	2.1728	-69.9998	-69.9998	1	-69.9998	-69.9998	0.4262
56.8	1.1357	1	0.8298					11.36	-69.9998	-69.9998	2.1728	-69.9998	-69.9998	1	-69.9998	-69.9998	0.4262
56.85	1.1359	1	0.8296					11.37	-69.9998	-69.9998	2.1728	-69.9998	-69.9998	1	-69.9998	-69.9998	0.4262
56.9	1.136	1	0.8294					11.38	-69.9998	-69.9998	2.1728	-69.9998	-69.9998	1	-69.9998	-69.9998	0.4262
56.95	1.1362	1	0.8292					11.39	-69.9998	-69.9998	2.1728	-69.9998	-69.9998	1	-69.9998	-69.9998	0.4262
57	1.1364	1	0.829					11.4	-69.9998	-69.9998	2.1728	-69.9998	-69.9998	1	-69.9998	-69.9998	0.4262
57.05	1.1366	1	0.8288					11.41	-69.9998	-69.9998	2.1728	-69.9998	-69.9998	1	-69.9998	-69.9998	0.4262
57.1	1.1367	1	0.8286					11.42	-69.9998	-69.9998	2.1728	-69.9998	-69.9998	1	-69.9998	-69.9998	0.4262
57.15	1.1369	1	0.8284					11.43	-69.9998	-69.9998	2.1728	-69.9998	-69.9998	1	-69.9998	-69.9998	0.4262
57.2	1.1371	1	0.8282					11.44	-69.9998	-69.9998	2.1728	-69.9998	-69.9998	1	-69.9998	-69.9998	0.4262
57.25	1.1373	1	0.828					11.45	-69.9998	-69.9998	2.1728	-69.9998	-69.9998	1	-69.9998	-69.9998	0.4262
57.3	1.1374	1	0.8278					11.46	-69.9998	-69.9998	2.1728	-69.9998	-69.9998	1	-69.9998	-69.9998	0.4262
57.35	1.1376	1	0.8276					11.47	-69.9998	-69.9998	2.1728	-69.9998	-69.9998	1	-69.9998	-69.9998	0.4262
57.4	1.1378	1	0.8274					11.48	-69.9998	-69.9998	2.1728	-69.9998	-69.9998	1	-69.9998	-69.9998	0.4262
57.45	1.138	1	0.8272					11.49	-69.9998	-69.9998	2.1728	-69.9998	-69.9998	1	-69.9998	-69.9998	0.4262
57.5	1.1381	1	0.827					11.5	-69.9998	-69.9998	2.1728	-69.9998	-69.9998	1	-69.9998	-69.9998	0.4262
57.55	1.1383	1	0.8268					11.51	-69.9998	-69.9998	2.1728	-69.9998	-69.9998	1	-69.9998	-69.9998	0.4262
57.6	1.1385	1	0.8266					11.52	-69.9998	-69.9998	2.1728	-69.9998	-69.9998	1	-69.9998	-69.9998	0.4262
57.65	1.1387	1	0.8264					11.53	-69.9998	-69.9998	2.1728	-69.9998	-69.9998	1	-69.9998	-69.9998	0.4262
57.7	1.1388	1	0.8262					11.54	-69.9998	-69.9998	2.1728	-69.9998	-69.9998	1	-69.9998	-69.9998	0.4262
57.75	1.139	1	0.826					11.55	-69.9998	-69.9998	2.1728	-69.9998	-69.9998	1	-69.9998	-69.9998	0.4262
57.8	1.1392	1	0.8258					11.56	-69.9998	-69.9998	2.1728	-69.9998	-69.9998	1	-69.9998	-69.9998	0.4262
57.85	1.1394	1	0.8256					11.57	-69.9998	-69.9998	2.1728	-69.9998	-69.9998	1	-69.9998	-69.9998	0.4262
57.9	1.1395	1	0.8254					11.58	-69.9998	-69.9998	2.1728	-69.9998	-69.9998	1	-69.9998	-69.9998	0.4262
57.95	1.1397	1	0.8252					11.59	-69.9998	-69.9998	2.1728	-69.9998	-69.9998	1	-69.9998	-69.9998	0.4262
58	1.1399	1	0.825					11.6	-69.9998	-69.9998	2.1728	-69.9998	-69.9998	1	-69.9998	-69.9998	0.4262
58.05	1.1401	1	0.8248					11.61	-69.9998	-69.9998	2.1728	-69.9998	-69.9998	1	-69.9998	-69.9998	0.4262
58.1	1.1402	1	0.8246					11.62	-69.9998	-69.9998	2.1728	-69.9998	-69.9998	1	-69.9998	-69.9998	0.4262
58.15	1.1404	1	0.8244					11.63	-69.9998	-69.9998	2.1728	-69.9998	-69.9998	1	-69.9998	-69.9998	0.4262
58.2	1.1406	1	0.8242					11.64	-69.9998	-69.9998	2.1728	-69.9998	-69.9998	1	-69.9998	-69.9998	0.4262
58.25	1.1407	1	0.8241					11.65	-69.9998	-69.9998	2.1728	-69.9998	-69.9998	1	-69.9998	-69.9998	0.4262
58.3	1.1409	1	0.8239					11.66	-69.9998	-69.9998	2.1728	-69.9998	-69.9998	1	-69.9998	-69.9998	0.4262
58.35	1.1411	1	0.8237					11.67	-69.9998	-69.9998	2.1728	-69.9998	-69.9998	1	-69.9998	-69.9998	0.4262
58.4	1.1413	1	0.8235					11.68	-69.9998	-69.9998	2.1728	-69.9998	-69.9998	1	-69.9998	-69.9998	0.4262
58.45	1.1414	1	0.8233					11.69	-69.9998	-69.9998	2.1728	-69.9998	-69.9998	1	-69.9998	-69.9998	0.4262
58.5	1.1416	1	0.8231					11.7	-69.9998	-69.9998	2.1728	-69.9998	-69.9998	1	-69.9998	-69.9998	0.4262
58.55	1.1418	1	0.8229					11.71	-69.9998	-69.9998	2.1728	-69.9998	-69.9998	1	-69.9998	-69.9998	0.4262
58.6	1.142	1	0.8227					11.72	-69.9998	-69.9998	2.1728	-69.9998	-69.9998	1	-69.9998	-69.9998	0.4262
58.65	1.1421	1	0.8225					11.73	-69.9998	-69.9998	2.1728	-69.9998	-69.9998	1	-69.9998	-69.9998	0.4262
58.7	1.1423	1	0.8223					11.74	-69.9998	-69.9998	2.1728	-69.9998	-69.9998	1	-69.9998	-69.9998	0.4262
58.75	1.1425	1	0.8221					11.75	-69.9998	-69.9998	2.1728	-69.9998	-69.9998	1	-69.9998	-69.9998	0.4262
58.8	1.1427	1	0.8219					11.76	-69.9998	-69.9998	2.1728	-69.9998	-69.9998	1	-69.9998	-69.9998	0.4262
58.85	1.1428	1	0.8217					11.77	-69.9998	-69.9998	2.1728	-69.9998	-69.9998	1	-69.9998	-69.9998	0.4262
58.9	1.143	1	0.8215					11.78	-69.9998	-69.9998	2.1728	-69.9998	-69.9998	1	-69.9998	-69.9998	0.4262
58.95	1.1432	1	0.8213					11.79	-69.9998	-69.9998	2.1728	-69.9998	-69.9998	1	-69.9998	-69.9998	0.4262
59	1.1434	1	0.8211					11.8	-69.9998	-69.9998	2.1728	-69.9998	-69.9998	1	-69.9998	-69.9998	0.4262
59.05	1.1436	1	0.8209					11.81	-69.9998	-69.9998	2.1728	-69.9998	-69.9998	1	-69.9998	-69.9998	0.4262
59.1	1.1437	1	0.8207					11.82	-69.9998	-69.9998	2.1728	-69.9998	-69.9998	1	-69.9998	-69.9998	0.4262
59.15	1.1439	1	0.8205					11.83	-69.9998	-69.9998	2.1728	-69.9998	-69.9998	1	-69.9998	-69.9998	0.4262
59.2	1.1441	1	0.8203					11.84	-69.9998	-69.9998	2.1728	-69.9998	-69.9998	1	-69.9998	-69.9998	0.4262
59.25	1.1443	1	0.8201					11.85	-69.9998	-69.9998	2.1728	-69.9998	-69.9998	1	-69.9998	-69.9998	0.4262
59.3	1.1444	1	0.8199					11.86	-69.9998	-69.9998	2.1728	-69.9998	-69.9998	1	-69.9998	-69.9998	0.4262
59.35	1.1446	1	0.8197					11.87	-69.9998	-69.9998	2.1728	-69.9998	-69.9998	1	-69.9998	-69.9998	0.4262
59.4	1.1448	1	0.8195					11.88	-69.9998	-69.9998	2.1728	-69.9998	-69.9998	1	-69.9998	-69.9998	0.4262
59.45	1.145	1	0.8193					11.89	-69.9998	-69.9998	2.1728	-69.9998	-69.9998	1	-69.9998	-69.9998	0.4262
59.5	1.1451	1	0.8191					11.9	-69.9998	-69.9998	2.1728	-69.9998	-69.9998	1	-69.9998	-69.9998	0.4262
59.55	1.1453	1	0.8189					11.91	-69.9998	-69.9998	2.1728	-69.9998	-69.9998	1	-69.9998	-69.9998	0.4262
59.6	1.1455	1	0.8187					11.92	-69.9998	-69.9998	2.1728	-69.9998	-69.9998	1	-69.9998	-69.9998	0.4262
59.65	1.1457	1	0.8185					11.93	-69.9998	-69.9998	2.1728	-69.9998	-69.9998	1	-69.9998	-69.9998	0.4262
59.7	1.1458	1	0.8183					11.94	-69.9998	-69.9998	2.1728	-69.9998	-69.9998	1	-69.9998	-69.9998	0.4262
59.75	1.146	1	0.8181					11.95	-69.9998	-69.9998	2.1728	-69.9998	-69.9998	1	-69.9998	-69.9998	0.4262
59.8	1.1462	1	0.8179					11.96	-69.9998	-69.9998	2.1728	-69.9998	-69.9998	1	-69.9998	-69.9998	0.4262
59.85	1.1464	1	0.8177					11.97	-69.9998	-69.9998	2.1728	-69.9998	-69.9998	1	-69.9998	-69.9998	0.4262
59.9	1.1465	1	0.8175					11.98	-69.9998	-69.9998	2.1728	-69.9998	-69.9998	1	-69.9998	-69.9998	0.4262
59.95	1.1467	1	0.8173					11.99	-69.9998	-69.9998	2.1728	-69.9998	-69.9998	1	-69.9998	-69.9998	0.4262
60	1.1469	1	0.8171					12	-69.9998	-69.9998	2.1728	-69.9998	-69.9998	1	-69.9998	-69.9998	0.4262
60.05	1.1471	1	0.8169					12.01	-69.9998	-69.9998	2.1728	-69.9998	-69.9998	1	-69.9998	-69.9998	0.4262
60.1	1.1472	1	0.8167					12.02	-69.9998	-69.9998	2.1728	-69.9998	-69.9998	1	-69.9998	-69.9998	0.4262
60.15	1.1474	1	0.8165					12.03	-69.9998	-69.9998	2.1728	-69.9998	-69.9998	1	-69.9998	-69.9998	0.4262
60.2	1.1476	1	0.8163					12.04	-69.9998	-69.9998	2.1728	-69.9998	-69.9998	1	-69.9998	-69.9998	0.4262
60.25	1.1478	1	0.8161					12.05	-69.9998	-69.9998	2.1728	-69.9998	-69.9998	1	-69.9998	-69.9998	0.4262
60.3	1.1479	1	0.816					12.06	-69.9998	-69.9998	2.1728	-69.9998	-69.9998	1	-69.9998	-69.9998	0.4262
60.35	1.1481	1	0.8158					12.07	-69.9998	-69.9998	2.1728	-69.9998	-69.9998	1	-69.9998	-69.9998	0.4262
60.4	1.1483	1	0.8156					12.08	-69.9998	-69.9998	2.1728	-69.9998	-69.9998	1	-69.9998	-69.9998	0.4262
60.45	1.1485	1	0.8154					12.09	-69.9998	-69.9998	2.1728	-69.9998	-69.9998	1	-69.9998	-69.9998	0.4262
60.5	1.1487	1	0.8152					12.1	-69.9998	-69.9998	2.1728	-69.9998	-69.9998	1	-69.9998	-69.9998	0.4262
60.55	1.1488	1	0.815					12.11	-69.9998	-69.9998	2.1728	-69.9998	-69.9998	1	-69.9998	-69.9998	0.4262
60.6	1.149	1	0.8148					12.12	-69.9998	-69.9998	2.1728	-69.9998	-69.9998	1	-69.9998	-69.9998	0.4262
60.65	1.1492	1	0.8146					12.13	-69.9998	-69.9998	2.1728	-69.9998	-69.9998	1	-69.9998	-69.9998	0.4262
60.7	1.1494	1	0.8144					12.14	-69.9998	-69.9998	2.1728	-69.9998	-69.9998	1	-69.9998	-69.9998	0.4262
60.75	1.1495	1	0.8142					12.15	-69.9998	-69.9998	2.1728	-69.9998	-69.9998	1	-69.9998	-69.9998	0.4262
60.8	1.1497	1	0.814					12.16	-69.9998	-69.9998	2.1728	-69.9998	-69.9998	1	-69.9998	-69.9998	0.4262
60.85	1.1499	1	0.8138					12.17	-69.9998	-69.9998	2.1728	-69.9998	-69.9998	1	-69.9998	-69.9998	0.4262
60.9	1.1501	1	0.8136					12.18	-69.9998	-69.9998	2.1728	-69.9998	-69.9998	1	-69.9998	-69.9998	0.4262
60.95	1.1502	1	0.8134					12.19	-69.9998	-69.9998	2.1728	-69.9998	-69.9998	1	-69.9998	-69.9998	0.4262
61	1.1504	1	0.8132					12.2	-69.9998	-69.9998	2.1728	-69.9998	-69.9998	1	-69.9998	-69.9998	0.4262
61.05	1.1506	1	0.813					12.21	-69.9998	-69.9998	2.1728	-69.9998	-69.9998	1	-69.9998	-69.9998	0.4262
61.1	1.1508	1	0.8128					12.22	-69.9998	-69.9998	2.1728	-69.9998	-69.9998	1	-69.9998	-69.9998	0.4262
61.15	1.1509	1	0.8126					12.23	-69.9998	-69.9998	2.1728	-69.9998	-69.9998	1	-69.9998	-69.9998	0.4262
61.2	1.1511	1	0.8124					12.24	-69.9998	-69.9998	2.1728	-69.9998	-69.9998	1	-69.9998	-69.9998	0.4262
61.25	1.1513	1	0.8122					12.25	-69.9998	-69.9998	2.1728	-69.9998	-69.9998	1	-69.9998	-69.9998	0.4262
61.3	1.1515	1	0.812					12.26	-69.9998	-69.9998	2.1728	-69.9998	-69.9998	1	-69.9998	-69.9998	0.4262
61.35	1.1517	1	0.8118					12.27	-69.9998	-69.9998	2.1728	-69.9998	-69.9998	1	-69.9998	-69.9998	0.4262
61.4	1.1518	1	0.8116					12.28	-69.9998	-69.9998	2.1728	-69.9998	-69.9998	1	-69.9998	-69.9998	0.4262
61.45	1.152	1	0.8114					12.29	-69.9998	-69.9998	2.1728	-69.9998	-69.9998	1	-69.9998	-69.9998	0.4262
61.5	1.1522	1	0.8112					12.3	-69.9998	-69.9998	2.1728	-69.9998	-69.9998	1	-69.9998	-69.9998	0.4262
61.55	1.1524	1	0.811					12.31	-69.9998	-69.9998	2.1728	-69.9998	-69.9998	1	-69.9998	-69.9998	0.4262
61.6	1.1525	1	0.8108					12.32	-69.9998	-69.9998	2.1728	-69.9998	-69.9998	1	-69.9998	-69.9998	0.4262
61.65	1.1527	1	0.8106					12.33	-69.9998	-69.9998	2.1728	-69.9998	-69.9998	1	-69.9998	-69.9998	0.4262
61.7	1.1529	1	0.8104					12.34	-69.9998	-69.9998	2.1728	-69.9998	-69.9998	1	-69.9998	-69.9998	0.4262
61.75	1.1531	1	0.8102					12.35	-69.9998	-69.9998	2.1728	-69.9998	-69.9998	1	-69.9998	-69.9998	0.4262
61.8	1.1532	1	0.81					12.36	-69.9998	-69.9998	2.1728	-69.9998	-69.9998	1	-69.9998	-69.9998	0.4262
61.85	1.1534	1	0.8099					12.37	-69.9998	-69.9998	2.1728	-69.9998	-69.9998	1	-69.9998	-69.9998	0.4262
61.9	1.1536	1	0.8097					12.38	-69.9998	-69.9998	2.1728	-69.9998	-69.9998	1	-69.9998	-69.9998	0.4262
61.95	1.1538	1	0.8095					12.39	-69.9998	-69.9998	2.1728	-69.9998	-69.9998	1	-69.9998	-69.9998	0.4262
62	1.154	1	0.8093					12.4	-69.9998	-69.9998	2.1728	-69.9998	-69.9998	1	-69.9998	-69.9998	0.4262
62.05	1.1541	1	0.8091					12.41	-69.9998	-69.9998	2.1728	-69.9998	-69.9998	1	-69.9998	-69.9998	0.4262
62.1	1.1543	1	0.8089					12.42	-69.9998	-69.9998	2.1728	-69.9998	-69.9998	1	-69.9998	-69.9998	0.4262
62.15	1.1545	1	0.8087					12.43	-69.9998	-69.9998	2.1728	-69.9998	-69.9998	1	-69.9998	-69.9998	0.4262
62.2	1.1547	1	0.8085					12.44	-69.9998	-69.9998	2.1728	-69.9998	-69.9998	1	-69.9998	-69.9998	0.4262
62.25	1.1548	1	0.8083					12.45	-69.9998	-69.9998	2.1728	-69.9998	-69.9998	1	-69.9998	-69.9998	0.4262
62.3	1.155	1	0.8081					12.46	-69.9998	-69.9998	2.1728	-69.9998	-69.9998	1	-69.9998	-69.9998	0.4262
62.35	1.1552	1	0.8079					12.47	-69.9998	-69.9998	2.1728	-69.9998	-69.9998	1	-69.9998	-69.9998	0.4262
62.4	1.1554	1	0.8077					12.48	-69.9998	-69.9998	2.1728	-69.9998	-69.9998	1	-69.9998	-69.9998	0.4262
62.45	1.1556	1	0.8075					12.49	-69.9998	-69.9998	2.1728	-69.9998	-69.9998	1	-69.9998	-69.9998	0.4262
62.5	1.1557	1	0.8073					12.5	-69.9998	-69.9998	2.1728	-69.9998	-69.9998	1	-69.9998	-69.9998	0.4262
62.55	1.1559	1	0.8071					12.51	-69.9998	-69.9998	2.1728	-69.9998	-69.9998	1	-69.9998	-69.9998	0.4262
62.6	1.1561	1	0.8069					12.52	-69.9998	-69.9998	2.1728	-69.9998	-69.9998	1	-69.9998	-69.9998	0.4262
62.65	1.1563	1	0.8067					12.53	-69.9998	-69.9998	2.1728	-69.9998	-69.9998	1	-69.9998	-69.9998	0.4262
62.7	1.1564	1	0.8065					12.54	-69.9998	-69.9998	2.1728	-69.9998	-69.9998	1	-69.9998	-69.9998	0.4262
62.75	1.1566	1	0.8063					12.55	-69.9998	-69.9998	2.1728	-69.9998	-69.9998	1	-69.9998	-69.9998	0.4262
62.8	1.1568	1	0.8061					12.56	-69.9998	-69.9998	2.1728	-69.9998	-69.9998	1	-69.9998	-69.9998	0.4262
62.85	1.157	1	0.8059					12.57	-69.9998	-69.9998	2.1728	-69.9998	-69.9998	1	-69.9998	-69.9998	0.4262
62.9	1.1572	1	0.8057					12.58	-69.9998	-69.9998	2.1728	-69.9998	-69.9998	1	-69.9998	-69.9998	0.4262
62.95	1.1573	1	0.8055					12.59	-69.9998	-69.9998	2.1728	-69.9998	-69.9998	1	-69.9998	-69.9998	0.4262
63	1.1575	1	0.8053					12.6	-69.9998	-69.9998	2.1728	-69.9998	-69.9998	1	-69.9998	-69.9998	0.4262
63.05	1.1577	1	0.8051					12.61	-69.9998	-69.9998	2.1728	-69.9998	-69.9998	1	-69.9998	-69.9998	0.4262
63.1	1.1579	1	0.805					12.62	-69.9998	-69.9998	2.1728	-69.9998	-69.9998	1	-69.9998	-69.9998	0.4262
63.15	1.158	1	0.8048					12.63	-69.9998	-69.9998	2.1728	-69.9998	-69.9998	1	-69.9998	-69.9998	0.4262
63.2	1.1582	1	0.8046					12.64	-69.9998	-69.9998	2.1728	-69.9998	-69.9998	1	-69.9998	-69.9998	0.4262
63.25	1.1584	1	0.8044					12.65	-69.9998	-69.9998	2.1728	-69.9998	-69.9998	1	-69.9998	-69.9998	0.4262
63.3	1.1586	1	0.8042					12.66	-69.9998	-69.9998	2.1728	-69.9998	-69.9998	1	-69.9998	-69.9998	0.4262
63.35	1.1588	1	0.804					12.67	-69.9998	-69.9998	2.1728	-69.9998	-69.9998	1	-69.9998	-69.9998	0.4262
63.4	1.1589	1	0.8038					12.68	-69.9998	-69.9998	2.1728	-69.9998	-69.9998	1	-69.9998	-69.9998	0.4262
63.45	1.1591	1	0.8036					12.69	-69.9998	-69.9998	2.1728	-69.9998	-69.9998	1	-69.9998	-69.9998	0.4262
63.5	1.1593	1	0.8034					12.7	-69.9998	-69.9998	2.1728	-69.9998	-69.9998	1	-69.9998	-69.9998	0.4262
63.55	1.1595	1	0.8032					12.71	-69.9998	-69.9998	2.1728	-69.9998	-69.9998	1	-69.9998	-69.9998	0.4262
63.6	1.1597	1	0.803					12.72	-69.9998	-69.9998	2.1728	-69.9998	-69.9998	1	-69.9998	-69.9998	0.4262
63.65	1.1598	1	0.8028					12.73	-69.9998	-69.9998	2.1728	-69.9998	-69.9998	1	-69.9998	-69.9998	0.4262
63.7	1.16	1	0.8026					12.74	-69.9998	-69.9998	2.1728	-69.9998	-69.9998	1	-69.9998	-69.9998	0.4262
63.75	1.1602	1	0.8024					12.75	-69.9998	-69.9998	2.1728	-69.9998	-69.9998	1	-69.9998	-69.9998	0.4262
63.8	1.1604	1	0.8022					12.76	-69.9998	-69.9998	2.1728	-69.9998	-69.9998	1	-69.9998	-69.9998	0.4262
63.85	1.1605	1	0.802					12.77	-69.9998	-69.9998	2.1728	-69.9998	-69.9998	1	-69.9998	-69.9998	0.4262
63.9	1.1607	1	0.8018					12.78	-69.9998	-69.9998	2.1728	-69.9998	-69.9998	1	-69.9998	-69.9998	0.4262
63.95	1.1609	1	0.8016					12.79	-69.9998	-69.9998	2.1728	-69.9998	-69.9998	1	-69.9998	-69.9998	0.4262
64	1.1611	1	0.8014					12.8	-69.9998	-69.9998	2.1728	-69.9998	-69.9998	1	-69.9998	-69.9998	0.4262
64.05	1.1613	1	0.8012					12.81	-69.9998	-69.9998	2.1728	-69.9998	-69.9998	1	-69.9998	-69.9998	0.4262
64.1	1.1614	1	0.801					12.82	-69.9998	-69.9998	2.1728	-69.9998	-69.9998	1	-69.9998	-69.9998	0.4262
64.15	1.1616	1	0.8009					12.83	-69.9998	-69.9998	2.1728	-69.9998	-69.9998	1	-69.9998	-69.9998	0.4262
64.2	1.1618	1	0.8007					12.84	-69.9998	-69.9998	2.1728	-69.9998	-69.9998	1	-69.9998	-69.9998	0.4262
64.25	1.162	1	0.8005					12.85	-69.9998	-69.9998	2.1728	-69.9998	-69.9998	1	-69.9998	-69.9998	0.4262
64.3	1.1622	1	0.8003					12.86	-69.9998	-69.9998	2.1728	-69.9998	-69.9998	1	-69.9998	-69.9998	0.4262
64.35	1.1623	1	0.8001					12.87	-69.9998	-69.9998	2.1728	-69.9998	-69.9998	1	-69.9998	-69.9998	0.4262
64.4	1.1625	1	0.7999					12.88	-69.9998	-69.9998	2.1728	-69.9998	-69.9998	1	-69.9998	-69.9998	0.4262
64.45	1.1627	1	0.7997					12.89	-69.9998	-69.9998	2.1728	-69.9998	-69.9998	1	-69.9998	-69.9998	0.4262
64.5	1.1629	1	0.7995					12.9	-69.9998	-69.9998	2.1728	-69.9998	-69.9998	1	-69.9998	-69.9998	0.4262
64.55	1.163	1	0.7993					12.91	-69.9998	-69.9998	2.1728	-69.9998	-69.9998	1	-69.9998	-69.9998	0.4262
64.6	1.1632	1	0.7991					12.92	-69.9998	-69.9998	2.1728	-69.9998	-69.9998	1	-69.9998	-69.9998	0.4262
64.65	1.1634	1	0.7989					12.93	-69.9998	-69.9998	2.1728	-69.9998	-69.9998	1	-69.9998	-69.9998	0.4262
64.7	1.1636	1	0.7987					12.94	-69.9998	-69.9998	2.1728	-69.9998	-69.9998	1	-69.9998	-69.9998	0.4262
64.75	1.1638	1	0.7985					12.95	-69.9998	-69.9998	2.1728	-69.9998	-69.9998	1	-69.9998	-69.9998	0.4262
64.8	1.1639	1	0.7983					12.96	-69.9998	-69.9998	2.1728	-69.9998	-69.9998	1	-69.9998	-69.9998	0.4262
64.85	1.1641	1	0.7981					12.97	-69.9998	-69.9998	2.1728	-69.9998	-69.9998	1	-69.9998	-69.9998	0.4262
64.9	1.1643	1	0.7979					12.98	-69.9998	-69.9998	2.1728	-69.9998	-69.9998	1	-69.9998	-69.9998	0.4262
64.95	1.1645	1	0.7977					12.99	-69.9998	-69.9998	2.1728	-69.9998	-69.9998	1	-69.9998	-69.9998	0.4262
65	1.1647	1	0.7975					13	-69.9998	-69.9998	2.1728	-69.9998	-69.9998	1	-69.9998	-69.9998	0.4262
65.05	1.1648	1	0.7973					13.01	-69.9998	-69.9998	2.1728	-69.9998	-69.9998	1	-69.9998	-69.9998	0.4262
65.1	1.165	1	0.7972					13.02	-69.9998	-69.9998	2.1728	-69.9998	-69.9998	1	-69.9998	-69.9998	0.4262
65.15	1.1652	1	0.797					13.03	-69.9998	-69.9998	2.1728	-69.9998	-69.9998	1	-69.9998	-69.9998	0.4262
65.2	1.1654	1	0.7968					13.04	-69.9998	-69.9998	2.1728	-69.9998	-69.9998	1	-69.9998	-69.9998	0.4262
65.25	1.1656	1	0.7966					13.05	-69.9998	-69.9998	2.1728	-69.9998	-69.9998	1	-69.9998	-69.9998	0.4262
65.3	1.1657	1	0.7964					13.06	-69.9998	-69.9998	2.1728	-69.9998	-69.9998	1	-69.9998	-69.9998	0.4262
65.35	1.1659	1	0.7962					13.07	-69.9998	-69.9998	2.1728	-69.9998	-69.9998	1	-69.9998	-69.9998	0.4262
65.4	1.1661	1	0.796					13.08	-69.9998	-69.9998	2.1728	-69.9998	-69.9998	1	-69.9998	-69.9998	0.4262
65.45	1.1663	1	0.7958					13.09	-69.9998	-69.9998	2.1728	-69.9998	-69.9998	1	-69.9998	-69.9998	0.4262
65.5	1.1664	1	0.7956					13.1	-69.9998	-69.9998	2.1728	-69.9998	-69.9998	1	-69.9998	-69.9998	0.4262
65.55	1.1666	1	0.7954					13.11	-69.9998	-69.9998	2.1728	-69.9998	-69.9998	1	-69.9998	-69.9998	0.4262
65.6	1.1668	1	0.7952					13.12	-69.9998	-69.9998	2.1728	-69.9998	-69.9998	1	-69.9998	-69.9998	0.4262
65.65	1.167	1	0.795					13.13	-69.9998	-69.9998	2.1728	-69.9998	-69.9998	1	-69.9998	-69.9998	0.4262
65.7	1.1672	1	0.7948					13.14	-69.9998	-69.9998	2.1728	-69.9998	-69.9998	1	-69.9998	-69.9998	0.4262
65.75	1.1673	1	0.7946					13.15	-69.9998	-69.9998	2.1728	-69.9998	-69.9998	1	-69.9998	-69.9998	0.4262
65.8	1.1675	1	0.7944					13.16	-69.9998	-69.9998	2.1728	-69.9998	-69.9998	1	-69.9998	-69.9998	0.4262
65.85	1.1677	1	0.7942					13.17	-69.9998	-69.9998	2.1728	-69.9998	-69.9998	1	-69.9998	-69.9998	0.4262
65.9	1.1679	1	0.7941					13.18	-69.9998	-69.9998	2.1728	-69.9998	-69.9998	1	-69.9998	-69.9998	0.4262
65.95	1.1681	1	0.7939					13.19	-69.9998	-69.9998	2.1728	-69.9998	-69.9998	1	-69.9998	-69.9998	0.4262
66	1.1682	1	0.7937					13.2	-69.9998	-69.9998	2.1728	-69.9998	-69.9998	1	-69.9998	-69.9998	0.4262
66.05	1.1684	1	0.7935					13.21	-69.9998	-69.9998	2.1728	-69.9998	-69.9998	1	-69.9998	-69.9998	0.4262
66.1	1.1686	1	0.7933					13.22	-69.9998	-69.9998	2.1728	-69.9998	-69.9998	1	-69.9998	-69.9998	0.4262
66.15	1.1688	1	0.7931					13.23	-69.9998	-69.9998	2.1728	-69.9998	-69.9998	1	-69.9998	-69.9998	0.4262
66.2	1.169	1	0.7929					13.24	-69.9998	-69.9998	2.1728	-69.9998	-69.9998	1	-69.9998	-69.9998	0.4262
66.25	1.1691	1	0.7927					13.25	-69.9998	-69.9998	2.1728	-69.9998	-69.9998	1	-69.9998	-69.9998	0.4262
66.3	1.1693	1	0.7925					13.26	-69.9998	-69.9998	2.1728	-69.9998	-69.9998	1	-69.9998	-69.9998	0.4262
66.35	1.1695	1	0.7923					13.27	-69.9998	-69.9998	2.1728	-69.9998	-69.9998	1	-69.9998	-69.9998	0.4262
66.4	1.1697	1	0.7921					13.28	-69.9998	-69.9998	2.1728	-69.9998	-69.9998	1	-69.9998	-69.9998	0.4262
66.45	1.1699	1	0.7919					13.29	-69.9998	-69.9998	2.1728	-69.9998	-69.9998	1	-69.9998	-69.9998	0.4262
66.5	1.17	1	0.7917					13.3	-69.9998	-69.9998	2.1728	-69.9998	-69.9998	1	-69.9998	-69.9998	0.4262
66.55	1.1702	1	0.7915					13.31	-69.9998	-69.9998	2.1728	-69.9998	-69.9998	1	-69.9998	-69.9998	0.4262
66.6	1.1704	1	0.7913					13.32	-69.9998	-69.9998	2.1728	-69.9998	-69.9998	1	-69.9998	-69.9998	0.4262
66.65	1.1706	1	0.7912					13.33	-69.9998	-69.9998	2.1728	-69.9998	-69.9998	1	-69.9998	-69.9998	0.4262
66.7	1.1708	1	0.791					13.34	-69.9998	-69.9998	2.1728	-69.9998	-69.9998	1	-69.9998	-69.9998	0.4262
66.75	1.1709	1	0.7908					13.35	-69.9998	-69.9998	2.1728	-69.9998	-69.9998	1	-69.9998	-69.9998	0.4262
66.8	1.1711	1	0.7906					13.36	-69.9998	-69.9998	2.1728	-69.9998	-69.9998	1	-69.9998	-69.9998	0.4262
66.85	1.1713	1	0.7904					13.37	-69.9998	-69.9998	2.1728	-69.9998	-69.9998	1	-69.9998	-69.9998	0.4262
66.9	1.1715	1	0.7902					13.38	-69.9998	-69.9998	2.1728	-69.9998	-69.9998	1	-69.9998	-69.9998	0.4262
66.95	1.1717	1	0.79					13.39	-69.9998	-69.9998	2.1728	-69.9998	-69.9998	1	-69.9998	-69.9998	0.4262
67	1.1718	1	0.7898					13.4	-69.9998	-69.9998	2.1728	-69.9998	-69.9998	1	-69.9998	-69.9998	0.4262
67.05	1.172	1	0.7896					13.41	-69.9998	-69.9998	2.1728	-69.9998	-69.9998	1	-69.9998	-69.9998	0.4262
67.1	1.1722	1	0.7894					13.42	-69.9998	-69.9998	2.1728	-69.9998	-69.9998	1	-69.9998	-69.9998	0.4262
67.15	1.1724	1	0.7892					13.43	-69.9998	-69.9998	2.1728	-69.9998	-69.9998	1	-69.9998	-69.9998	0.4262
67.2	1.1726	1	0.789					13.44	-69.9998	-69.9998	2.1728	-69.9998	-69.9998	1	-69.9998	-69.9998	0.4262
67.25	1.1727	1	0.7888					13.45	-69.9998	-69.9998	2.1728	-69.9998	-69.9998	1	-69.9998	-69.9998	0.4262
67.3	1.1729	1	0.7886					13.46	-69.9998	-69.9998	2.1728	-69.9998	-69.9998	1	-69.9998	-69.9998	0.4262
67.35	1.1731	1	0.7885					13.47	-69.9998	-69.9998	2.1728	-69.9998	-69.9998	1	-69.9998	-69.9998	0.4262
67.4	1.1733	1	0.7883					13.48	-69.9998	-69.9998	2.1728	-69.9998	-69.9998	1	-69.9998	-69.9998	0.4262
67.45	1.1735	1	0.7881					13.49	-69.9998	-69.9998	2.1728	-69.9998	-69.9998	1	-69.9998	-69.9998	0.4262
67.5	1.1736	1	0.7879					13.5	-69.9998	-69.9998	2.1728	-69.9998	-69.9998	1	-69.9998	-69.9998	0.4262
67.55	1.1738	1	0.7877					13.51	-69.9998	-69.9998	2.1728	-69.9998	-69.9998	1	-69.9998	-69.9998	0.4262
67.6	1.174	1	0.7875					13.52	-69.9998	-69.9998	2.1728	-69.9998	-69.9998	1	-69.9998	-69.9998	0.4262
67.65	1.1742	1	0.7873					13.53	-69.9998	-69.9998	2.1728	-69.9998	-69.9998	1	-69.9998	-69.9998	0.4262
67.7	1.1744	1	0.7871					13.54	-69.9998	-69.9998	2.1728	-69.9998	-69.9998	1	-69.9998	-69.9998	0.4262
67.75	1.1745	1	0.7869					13.55	-69.9998	-69.9998	2.1728	-69.9998	-69.9998	1	-69.9998	-69.9998	0.4262
67.8	1.1747	1	0.7867					13.56	-69.9998	-69.9998	2.1728	-69.9998	-69.9998	1	-69.9998	-69.9998	0.4262
67.85	1.1749	1	0.7865					13.57	-69.9998	-69.9998	2.1728	-69.9998	-69.9998	1	-69.9998	-69.9998	0.4262
67.9	1.1751	1	0.7863					13.58	-69.9998	-69.9998	2.1728	-69.9998	-69.9998	1	-69.9998	-69.9998	0.4262
67.95	1.1753	1	0.7861					13.59	-69.9998	-69.9998	2.1728	-69.9998	-69.9998	1	-69.9998	-69.9998	0.4262
68	1.1755	1	0.786					13.6	-69.9998	-69.9998	2.1728	-69.9998	-69.9998	1	-69.9998	-69.9998	0.4262
68.05	1.1756	1	0.7858					13.61	-69.9998	-69.9998	2.1728	-69.9998	-69.9998	1	-69.9998	-69.9998	0.4262
68.1	1.1758	1	0.7856					13.62	-69.9998	-69.9998	2.1728	-69.9998	-69.9998	1	-69.9998	-69.9998	0.4262
68.15	1.176	1	0.7854					13.63	-69.9998	-69.9998	2.1728	-69.9998	-69.9998	1	-69.9998	-69.9998	0.4262
68.2	1.1762	1	0.7852					13.64	-69.9998	-69.9998	2.1728	-69.9998	-69.9998	1	-69.9998	-69.9998	0.4262
68.25	1.1764	1	0.785					13.65	-69.9998	-69.9998	2.1728	-69.9998	-69.9998	1	-69.9998	-69.9998	0.4262
68.3	1.1765	1	0.7848					13.66	-69.9998	-69.9998	2.1728	-69.9998	-69.9998	1	-69.9998	-69.9998	0.4262
68.35	1.1767	1	0.7846					13.67	-69.9998	-69.9998	2.1728	-69.9998	-69.9998	1	-69.9998	-69.9998	0.4262
68.4	1.1769	1	0.7844					13.68	-69.9998	-69.9998	2.1728	-69.9998	-69.9998	1	-69.9998	-69.9998	0.4262
68.45	1.1771	1	0.7842					13.69	-69.9998	-69.9998	2.1728	-69.9998	-69.9998	1	-69.9998	-69.9998	0.4262
68.5	1.1773	1	0.784					13.7	-69.9998	-69.9998	2.1728	-69.9998	-69.9998	1	-69.9998	-69.9998	0.4262
68.55	1.1774	1	0.7838					13.71	-69.9998	-69.9998	2.1728	-69.9998	-69.9998	1	-69.9998	-69.9998	0.4262
68.6	1.1776	1	0.7837					13.72	-69.9998	-69.9998	2.1728	-69.9998	-69.9998	1	-69.9998	-69.9998	0.4262
68.65	1.1778	1	0.7835					13.73	-69.9998	-69.9998	2.1728	-69.9998	-69.9998	1	-69.9998	-69.9998	0.4262
68.7	1.178	1	0.7833					13.74	-69.9998	-69.9998	2.1728	-69.9998	-69.9998	1	-69.9998	-69.9998	0.4262
68.75	1.1782	1	0.7831					13.75	-69.9998	-69.9998	2.1728	-69.9998	-69.9998	1	-69.9998	-69.9998	0.4262
68.8	1.1783	1	0.7829					13.76	-69.9998	-69.9998	2.1728	-69.9998	-69.9998	1	-69.9998	-69.9998	0.4262
68.85	1.1785	1	0.7827					13.77	-69.9998	-69.9998	2.1728	-69.9998	-69.9998	1	-69.9998	-69.9998	0.4262
68.9	1.1787	1	0.7825					13.78	-69.9998	-69.9998	2.1728	-69.9998	-69.9998	1	-69.9998	-69.9998	0.4262
68.95	1.1789	1	0.7823					13.79	-69.9998	-69.9998	2.1728	-69.9998	-69.9998	1	-69.9998	-69.9998	0.4262
69	1.1791	1	0.7821					13.8	-69.9998	-69.9998	2.1728	-69.9998	-69.9998	1	-69.9998	-69.9998	0.4262
69.05	1.1793	1	0.7819					13.81	-69.9998	-69.9998	2.1728	-69.9998	-69.9998	1	-69.9998	-69.9998	0.4262
69.1	1.1794	1	0.7817					13.82	-69.9998	-69.9998	2.1728	-69.9998	-69.9998	1	-69.9998	-69.9998	0.4262
69.15	1.1796	1	0.7815					13.83	-69.9998	-69.9998	2.1728	-69.9998	-69.9998	1	-69.9998	-69.9998	0.4262
69.2	1.1798	1	0.7814					13.84	-69.9998	-69.9998	2.1728	-69.9998	-69.9998	1	-69.9998	-69.9998	0.4262
69.25	1.18	1	0.7812					13.85	-69.9998	-69.9998	2.1728	-69.9998	-69.9998	1	-69.9998	-69.9998	0.4262
69.3	1.1802	1	0.781					13.86	-69.9998	-69.9998	2.1728	-69.9998	-69.9998	1	-69.9998	-69.9998	0.4262
69.35	1.1803	1	0.7808					13.87	-69.9998	-69.9998	2.1728	-69.9998	-69.9998	1	-69.9998	-69.9998	0.4262
69.4	1.1805	1	0.7806					13.88	-69.9998	-69.9998	2.1728	-69.9998	-69.9998	1	-69.9998	-69.9998	0.4262
69.45	1.1807	1	0.7804					13.89	-69.9998	-69.9998	2.1728	-69.9998	-69.9998	1	-69.9998	-69.9998	0.4262
69.5	1.1809	1	0.7802					13.9	-69.9998	-69.9998	2.1728	-69.9998	-69.9998	1	-69.9998	-69.9998	0.4262
69.55	1.1811	1	0.78					13.91	-69.9998	-69.9998	2.1728	-69.9998	-69.9998	1	-69.9998	-69.9998	0.4262
69.6	1.1812	1	0.7798					13.92	-69.9998	-69.9998	2.1728	-69.9998	-69.9998	1	-69.9998	-69.9998	0.4262
69.65	1.1814	1	0.7796					13.93	-69.9998	-69.9998	2.1728	-69.9998	-69.9998	1	-69.9998	-69.9998	0.4262
69.7	1.1816	1	0.7794					13.94	-69.9998	-69.9998	2.1728	-69.9998	-69.9998	1	-69.9998	-69.9998	0.4262
69.75	1.1818	1	0.7793					13.95	-69.9998	-69.9998	2.1728	-69.9998	-69.9998	1	-69.9998	-69.9998	0.4262
69.8	1.182	1	0.7791					13.96	-69.9998	-69.9998	2.1728	-69.9998	-69.9998	1	-69.9998	-69.9998	0.4262
69.85	1.1822	1	0.7789					13.97	-69.9998	-69.9998	2.1728	-69.9998	-69.9998	1	-69.9998	-69.9998	0.4262
69.9	1.1823	1	0.7787					13.98	-69.9998	-69.9998	2.1728	-69.9998	-69.9998	1	-69.9998	-69.9998	0.4262
69.95	1.1825	1	0.7785					13.99	-69.9998	-69.9998	2.1728	-69.9998	-69.9998	1	-69.9998	-69.9998	0.4262
70	1.1827	1	0.7783					14	-69.9998	-69.9998	2.1728	-69.9998	-69.9998	1	-69.9998	-69.9998	0.4262
70.05	1.1829	1	0.7781					14.01	-69.9998	-69.9998	2.1728	-69.9998	-69.9998	1	-69.9998	-69.9998	0.4262
70.1	1.1831	1	0.7779					14.02	-69.9998	-69.9998	2.1728	-69.9998	-69.9998	1	-69.9998	-69.9998	0.4262
70.15	1.1832	1	0.7777					14.03	-69.9998	-69.9998	2.1728	-69.9998	-69.9998	1	-69.9998	-69.9998	0.4262
70.2	1.1834	1	0.7775					14.04	-69.9998	-69.9998	2.1728	-69.9998	-69.9998	1	-69.9998	-69.9998	0.4262
70.25	1.1836	1	0.7774					14.05	-69.9998	-69.9998	2.1728	-69.9998	-69.9998	1	-69.9998	-69.9998	0.4262
70.3	1.1838	1	0.7772					14.06	-69.9998	-69.9998	2.1728	-69.9998	-69.9998	1	-69.9998	-69.9998	0.4262
70.35	1.184	1	0.777					14.07	-69.9998	-69.9998	2.1728	-69.9998	-69.9998	1	-69.9998	-69.9998	0.4262
70.4	1.1842	1	0.7768					14.08	-69.9998	-69.9998	2.1728	-69.9998	-69.9998	1	-69.9998	-69.9998	0.4262
70.45	1.1843	1	0.7766					14.09	-69.9998	-69.9998	2.1728	-69.9998	-69.9998	1	-69.9998	-69.9998	0.4262
70.5	1.1845	1	0.7764					14.1	-69.9998	-69.9998	2.1728	-69.9998	-69.9998	1	-69.9998	-69.9998	0.4262
70.55	1.1847	1	0.7762					14.11	-69.9998	-69.9998	2.1728	-69.9998	-69.9998	1	-69.9998	-69.9998	0.4262
70.6	1.1849	1	0.776					14.12	-69.9998	-69.9998	2.1728	-69.9998	-69.9998	1	-69.9998	-69.9998	0.4262
70.65	1.1851	1	0.7758					14.13	-69.9998	-69.9998	2.1728	-69.9998	-69.9998	1	-69.9998	-69.9998	0.4262
70.7	1.1852	1	0.7756					14.14	-69.9998	-69.9998	2.1728	-69.9998	-69.9998	1	-69.9998	-69.9998	0.4262
70.75	1.1854	1	0.7755					14.15	-69.9998	-69.9998	2.1728	-69.9998	-69.9998	1	-69.9998	-69.9998	0.4262
70.8	1.1856	1	0.7753					14.16	-69.9998	-69.9998	2.1728	-69.9998	-69.9998	1	-69.9998	-69.9998	0.4262
70.85	1.1858	1	0.7751					14.17	-69.9998	-69.9998	2.1728	-69.9998	-69.9998	1	-69.9998	-69.9998	0.4262
70.9	1.186	1	0.7749					14.18	-69.9998	-69.9998	2.1728	-69.9998	-69.9998	1	-69.9998	-69.9998	0.4262
70.95	1.1862	1	0.7747					14.19	-69.9998	-69.9998	2.1728	-69.9998	-69.9998	1	-69.9998	-69.9998	0.4262
71	1.1863	1	0.7745					14.2	-69.9998	-69.9998	2.1728	-69.9998	-69.9998	1	-69.9998	-69.9998	0.4262
71.05	1.1865	1	0.7743					14.21	-69.9998	-69.9998	2.1728	-69.9998	-69.9998	1	-69.9998	-69.9998	0.4262
71.1	1.1867	1	0.7741					14.22	-69.9998	-69.9998	2.1728	-69.9998	-69.9998	1	-69.9998	-69.9998	0.4262
71.15	1.1869	1	0.7739					14.23	-69.9998	-69.9998	2.1728	-69.9998	-69.9998	1	-69.9998	-69.9998	0.4262
71.2	1.1871	1	0.7738					14.24	-69.9998	-69.9998	2.1728	-69.9998	-69.9998	1	-69.9998	-69.9998	0.4262
71.25	1.1872	1	0.7736					14.25	-69.9998	-69.9998	2.1728	-69.9998	-69.9998	1	-69.9998	-69.9998	0.4262
71.3	1.1874	1	0.7734					14.26	-69.9998	-69.9998	2.1728	-69.9998	-69.9998	1	-69.9998	-69.9998	0.4262
71.35	1.1876	1	0.7732					14.27	-69.9998	-69.9998	2.1728	-69.9998	-69.9998	1	-69.9998	-69.9998	0.4262
71.4	1.1878	1	0.773					14.28	-69.9998	-69.9998	2.1728	-69.9998	-69.9998	1	-69.9998	-69.9998	0.4262
71.45	1.188	1	0.7728					14.29	-69.9998	-69.9998	2.1728	-69.9998	-69.9998	1	-69.9998	-69.9998	0.4262
71.5	1.1882	1	0.7726					14.3	-69.9998	-69.9998	2.1728	-69.9998	-69.9998	1	-69.9998	-69.9998	0.4262
71.55	1.1883	1	0.7724					14.31	-69.9998	-69.9998	2.1728	-69.9998	-69.9998	1	-69.9998	-69.9998	0.4262
71.6	1.1885	1	0.7722					14.32	-69.9998	-69.9998	2.1728	-69.9998	-69.9998	1	-69.9998	-69.9998	0.4262
71.65	1.1887	1	0.7721					14.33	-69.9998	-69.9998	2.1728	-69.9998	-69.9998	1	-69.9998	-69.9998	0.4262
71.7	1.1889	1	0.7719					14.34	-69.9998	-69.9998	2.1728	-69.9998	-69.9998	1	-69.9998	-69.9998	0.4262
71.75	1.1891	1	0.7717					14.35	-69.9998	-69.9998	2.1728	-69.9998	-69.9998	1	-69.9998	-69.9998	0.4262
71.8	1.1892	1	0.7715					14.36	-69.9998	-69.9998	2.1728	-69.9998	-69.9998	1	-69.9998	-69.9998	0.4262
71.85	1.1894	1	0.7713					14.37	-69.9998	-69.9998	2.1728	-69.9998	-69.9998	1	-69.9998	-69.9998	0.4262
71.9	1.1896	1	0.7711					14.38	-69.9998	-69.9998	2.1728	-69.9998	-69.9998	1	-69.9998	-69.9998	0.4262
71.95	1.1898	1	0.7709					14.39	-69.9998	-69.9998	2.1728	-69.9998	-69.9998	1	-69.9998	-69.9998	0.4262
72	1.19	1	0.7707					14.4	-69.9998	-69.9998	2.1728	-69.9998	-69.9998	1	-69.9998	-69.9998	0.4262
72.05	1.1902	1	0.7705					14.41	-69.9998	-69.9998	2.1728	-69.9998	-69.9998	1	-69.9998	-69.9998	0.4262
72.1	1.1903	1	0.7704					14.42	-69.9998	-69.9998	2.1728	-69.9998	-69.9998	1	-69.9998	-69.9998	0.4262
72.15	1.1905	1	0.7702					14.43	-69.9998	-69.9998	2.1728	-69.9998	-69.9998	1	-69.9998	-69.9998	0.4262
72.2	1.1907	1	0.77					14.44	-69.9998	-69.9998	2.1728	-69.9998	-69.9998	1	-69.9998	-69.9998	0.4262
72.25	1.1909	1	0.7698					14.45	-69.9998	-69.9998	2.1728	-69.9998	-69.9998	1	-69.9998	-69.9998	0.4262
72.3	1.1911	1	0.7696					14.46	-69.9998	-69.9998	2.1728	-69.9998	-69.9998	1	-69.9998	-69.9998	0.4262
72.35	1.1913	1	0.7694					14.47	-69.9998	-69.9998	2.1728	-69.9998	-69.9998	1	-69.9998	-69.9998	0.4262
72.4	1.1914	1	0.7692					14.48	-69.9998	-69.9998	2.1728	-69.9998	-69.9998	1	-69.9998	-69.9998	0.4262
72.45	1.1916	1	0.769					14.49	-69.9998	-69.9998	2.1728	-69.9998	-69.9998	1	-69.9998	-69.9998	0.4262
72.5	1.1918	1	0.7689					14.5	-69.9998	-69.9998	2.1728	-69.9998	-69.9998	1	-69.9998	-69.9998	0.4262
72.55	1.192	1	0.7687					14.51	-69.9998	-69.9998	2.1728	-69.9998	-69.9998	1	-69.9998	-69.9998	0.4262
72.6	1.1922	1	0.7685					14.52	-69.9998	-69.9998	2.1728	-69.9998	-69.9998	1	-69.9998	-69.9998	0.4262
72.65	1.1924	1	0.7683					14.53	-69.9998	-69.9998	2.1728	-69.9998	-69.9998	1	-69.9998	-69.9998	0.4262
72.7	1.1925	1	0.7681					14.54	-69.9998	-69.9998	2.1728	-69.9998	-69.9998	1	-69.9998	-69.9998	0.4262
72.75	1.1927	1	0.7679					14.55	-69.9998	-69.9998	2.1728	-69.9998	-69.9998	1	-69.9998	-69.9998	0.4262
72.8	1.1929	1	0.7677					14.56	-69.9998	-69.9998	2.1728	-69.9998	-69.9998	1	-69.9998	-69.9998	0.4262
72.85	1.1931	1	0.7675					14.57	-69.9998	-69.9998	2.1728	-69.9998	-69.9998	1	-69.9998	-69.9998	0.4262
72.9	1.1933	1	0.7674					14.58	-69.9998	-69.9998	2.1728	-69.9998	-69.9998	1	-69.9998	-69.9998	0.4262
72.95	1.1934	1	0.7672					14.59	-69.9998	-69.9998	2.1728	-69.9998	-69.9998	1	-69.9998	-69.9998	0.4262
73	1.1936	1	0.767					14.6	-69.9998	-69.9998	2.1728	-69.9998	-69.9998	1	-69.9998	-69.9998	0.4262
73.05	1.1938	1	0.7668					14.61	-69.9998	-69.9998	2.1728	-69.9998	-69.9998	1	-69.9998	-69.9998	0.4262
73.1	1.194	1	0.7666					14.62	-69.9998	-69.9998	2.1728	-69.9998	-69.9998	1	-69.9998	-69.9998	0.4262
73.15	1.1942	1	0.7664					14.63	-69.9998	-69.9998	2.1728	-69.9998	-69.9998	1	-69.9998	-69.9998	0.4262
73.2	1.1944	1	0.7662					14.64	-69.9998	-69.9998	2.1728	-69.9998	-69.9998	1	-69.9998	-69.9998	0.4262
73.25	1.1945	1	0.766					14.65	-69.9998	-69.9998	2.1728	-69.9998	-69.9998	1	-69.9998	-69.9998	0.4262
73.3	1.1947	1	0.7659					14.66	-69.9998	-69.9998	2.1728	-69.9998	-69.9998	1	-69.9998	-69.9998	0.4262
73.35	1.1949	1	0.7657					14.67	-69.9998	-69.9998	2.1728	-69.9998	-69.9998	1	-69.9998	-69.9998	0.4262
73.4	1.1951	1	0.7655					14.68	-69.9998	-69.9998	2.1728	-69.9998	-69.9998	1	-69.9998	-69.9998	0.4262
73.45	1.1953	1	0.7653					14.69	-69.9998	-69.9998	2.1728	-69.9998	-69.9998	1	-69.9998	-69.9998	0.4262
73.5	1.1955	1	0.7651					14.7	-69.9998	-69.9998	2.1728	-69.9998	-69.9998	1	-69.9998	-69.9998	0.4262
73.55	1.1956	1	0.7649					14.71	-69.9998	-69.9998	2.1728	-69.9998	-69.9998	1	-69.9998	-69.9998	0.4262
73.6	1.1958	1	0.7647					14.72	-69.9998	-69.9998	2.1728	-69.9998	-69.9998	1	-69.9998	-69.9998	0.4262
73.65	1.196	1	0.7645					14.73	-69.9998	-69.9998	2.1728	-69.9998	-69.9998	1	-69.9998	-69.9998	0.4262
73.7	1.1962	1	0.7644					14.74	-69.9998	-69.9998	2.1728	-69.9998	-69.9998	1	-69.9998	-69.9998	0.4262
73.75	1.1964	1	0.7642					14.75	-69.9998	-69.9998	2.1728	-69.9998	-69.9998	1	-69.9998	-69.9998	0.4262
73.8	1.1966	1	0.764					14.76	-69.9998	-69.9998	2.1728	-69.9998	-69.9998	1	-69.9998	-69.9998	0.4262
73.85	1.1967	1	0.7638					14.77	-69.9998	-69.9998	2.1728	-69.9998	-69.9998	1	-69.9998	-69.9998	0.4262
73.9	1.1969	1	0.7636					14.78	-69.9998	-69.9998	2.1728	-69.9998	-69.9998	1	-69.9998	-69.9998	0.4262
73.95	1.1971	1	0.7634					14.79	-69.9998	-69.9998	2.1728	-69.9998	-69.9998	1	-69.9998	-69.9998	0.4262
74	1.1973	1	0.7632					14.8	-69.9998	-69.9998	2.1728	-69.9998	-69.9998	1	-69.9998	-69.9998	0.4262
74.05	1.1975	1	0.7631					14.81	-69.9998	-69.9998	2.1728	-69.9998	-69.9998	1	-69.9998	-69.9998	0.4262
74.1	1.1977	1	0.7629					14.82	-69.9998	-69.9998	2.1728	-69.9998	-69.9998	1	-69.9998	-69.9998	0.4262
74.15	1.1978	1	0.7627					14.83	-69.9998	-69.9998	2.1728	-69.9998	-69.9998	1	-69.9998	-69.9998	0.4262
74.2	1.198	1	0.7625					14.84	-69.9998	-69.9998	2.1728	-69.9998	-69.9998	1	-69.9998	-69.9998	0.4262
74.25	1.1982	1	0.7623					14.85	-69.9998	-69.9998	2.1728	-69.9998	-69.9998	1	-69.9998	-69.9998	0.4262
74.3	1.1984	1	0.7621					14.86	-69.9998	-69.9998	2.1728	-69.9998	-69.9998	1	-69.9998	-69.9998	0.4262
74.35	1.1986	1	0.7619					14.87	-69.9997	-69.9997	2.1728	-69.9997	-69.9997	1	-69.9997	-69.9997	0.4262
74.4	1.1988	1	0.7618					14.88	-69.9997	-69.9997	2.1728	-69.9997	-69.9997	1	-69.9997	-69.9997	0.4262
74.45	1.1989	1	0.7616					14.89	-69.9997	-69.9997	2.1728	-69.9997	-69.9997	1	-69.9997	-69.9997	0.4262
74.5	1.1991	1	0.7614					14.9	-69.9997	-69.9997	2.1728	-69.9997	-69.9997	1	-69.9997	-69.9997	0.4262
74.55	1.1993	1	0.7612					14.91	-69.9997	-69.9997	2.1728	-69.9997	-69.9997	1	-69.9997	-69.9997	0.4262
74.6	1.1995	1	0.761					14.92	-69.9997	-69.9997	2.1728	-69.9997	-69.9997	1	-69.9997	-69.9997	0.4262
74.65	1.1997	1	0.7608					14.93	-69.9997	-69.9997	2.1728	-69.9997	-69.9997	1	-69.9997	-69.9997	0.4262
74.7	1.1999	1	0.7606					14.94	-69.9997	-69.9997	2.1728	-69.9997	-69.9997	1	-69.9997	-69.9997	0.4262
74.75	1.2	1	0.7605					14.95	-69.9997	-69.9997	2.1728	-69.9997	-69.9997	1	-69.9997	-69.9997	0.4262
74.8	1.2002	1	0.7603					14.96	-69.9997	-69.9997	2.1728	-69.9997	-69.9997	1	-69.9997	-69.9997	0.4262
74.85	1.2004	1	0.7601					14.97	-69.9997	-69.9997	2.1728	-69.9997	-69.9997	1	-69.9997	-69.9997	0.4262
74.9	1.2006	1	0.7599					14.98	-69.9997	-69.9997	2.1728	-69.9997	-69.9997	1	-69.9997	-69.9997	0.4262
74.95	1.2008	1	0.7597					14.99	-69.9997	-69.9997	2.1728	-69.9997	-69.9997	1	-69.9997	-69.9997	0.4262
75	1.201	1	0.7595					15	-69.9997	-69.9997	2.1728	-69.9997	-69.9997	1	-69.9997	-69.9997	0.4262
75.05	1.2011	1	0.7593					15.01	-69.9997	-69.9997	2.1728	-69.9997	-69.9997	1	-69.9997	-69.9997	0.4262
75.1	1.2013	1	0.7592					15.02	-69.9997	-69.9997	2.1728	-69.9997	-69.9997	1	-69.9997	-69.9997	0.4262
75.15	1.2015	1	0.759					15.03	-69.9997	-69.9997	2.1728	-69.9997	-69.9997	1	-69.9997	-69.9997	0.4262
75.2	1.2017	1	0.7588					15.04	-69.9997	-69.9997	2.1728	-69.9997	-69.9997	1	-69.9997	-69.9997	0.4262
75.25	1.2019	1	0.7586					15.05	-69.9997	-69.9997	2.1728	-69.9997	-69.9997	1	-69.9997	-69.9997	0.4262
75.3	1.2021	1	0.7584					15.06	-69.9997	-69.9997	2.1728	-69.9997	-69.9997	1	-69.9997	-69.9997	0.4262
75.35	1.2022	1	0.7582					15.07	-69.9997	-69.9997	2.1728	-69.9997	-69.9997	1	-69.9997	-69.9997	0.4262
75.4	1.2024	1	0.7581					15.08	-69.9997	-69.9997	2.1728	-69.9997	-69.9997	1	-69.9997	-69.9997	0.4262
75.45	1.2026	1	0.7579					15.09	-69.9997	-69.9997	2.1728	-69.9997	-69.9997	1	-69.9997	-69.9997	0.4262
75.5	1.2028	1	0.7577					15.1	-69.9997	-69.9997	2.1728	-69.9997	-69.9997	1	-69.9997	-69.9997	0.4262
75.55	1.203	1	0.7575					15.11	-69.9997	-69.9997	2.1728	-69.9997	-69.9997	1	-69.9997	-69.9997	0.4262
75.6	1.2032	1	0.7573					15.12	-69.9997	-69.9997	2.1728	-69.9997	-69.9997	1	-69.9997	-69.9997	0.4262
75.65	1.2033	1	0.7571					15.13	-69.9997	-69.9997	2.1728	-69.9997	-69.9997	1	-69.9997	-69.9997	0.4262
75.7	1.2035	1	0.7569					15.14	-69.9997	-69.9997	2.1728	-69.9997	-69.9997	1	-69.9997	-69.9997	0.4262
75.75	1.2037	1	0.7568					15.15	-69.9997	-69.9997	2.1728	-69.9997	-69.9997	1	-69.9997	-69.9997	0.4262
75.8	1.2039	1	0.7566					15.16	-69.9997	-69.9997	2.1728	-69.9997	-69.9997	1	-69.9997	-69.9997	0.4262
75.85	1.2041	1	0.7564					15.17	-69.9997	-69.9997	2.1728	-69.9997	-69.9997	1	-69.9997	-69.9997	0.4262
75.9	1.2043	1	0.7562					15.18	-69.9997	-69.9997	2.1728	-69.9997	-69.9997	1	-69.9997	-69.9997	0.4262
75.95	1.2044	1	0.756					15.19	-69.9997	-69.9997	2.1728	-69.9997	-69.9997	1	-69.9997	-69.9997	0.4262
76	1.2046	1	0.7558					15.2	-69.9997	-69.9997	2.1728	-69.9997	-69.9997	1	-69.9997	-69.9997	0.4262
76.05	1.2048	1	0.7557					15.21	-69.9997	-69.9997	2.1728	-69.9997	-69.9997	1	-69.9997	-69.9997	0.4262
76.1	1.205	1	0.7555					15.22	-69.9997	-69.9997	2.1728	-69.9997	-69.9997	1	-69.9997	-69.9997	0.4262
76.15	1.2052	1	0.7553					15.23	-69.9997	-69.9997	2.1728	-69.9997	-69.9997	1	-69.9997	-69.9997	0.4262
76.2	1.2054	1	0.7551					15.24	-69.9997	-69.9997	2.1728	-69.9997	-69.9997	1	-69.9997	-69.9997	0.4262
76.25	1.2055	1	0.7549					15.25	-69.9997	-69.9997	2.1728	-69.9997	-69.9997	1	-69.9997	-69.9997	0.4262
76.3	1.2057	1	0.7547					15.26	-69.9997	-69.9997	2.1728	-69.9997	-69.9997	1	-69.9997	-69.9997	0.4262
76.35	1.2059	1	0.7545					15.27	-69.9997	-69.9997	2.1728	-69.9997	-69.9997	1	-69.9997	-69.9997	0.4262
76.4	1.2061	1	0.7544					15.28	-69.9997	-69.9997	2.1728	-69.9997	-69.9997	1	-69.9997	-69.9997	0.4262
76.45	1.2063	1	0.7542					15.29	-69.9997	-69.9997	2.1728	-69.9997	-69.9997	1	-69.9997	-69.9997	0.4262
76.5	1.2065	1	0.754					15.3	-69.9997	-69.9997	2.1728	-69.9997	-69.9997	1	-69.9997	-69.9997	0.4262
76.55	1.2066	1	0.7538					15.31	-69.9997	-69.9997	2.1728	-69.9997	-69.9997	1	-69.9997	-69.9997	0.4262
76.6	1.2068	1	0.7536					15.32	-69.9997	-69.9997	2.1728	-69.9997	-69.9997	1	-69.9997	-69.9997	0.4262
76.65	1.207	1	0.7534					15.33	-69.9997	-69.9997	2.1728	-69.9997	-69.9997	1	-69.9997	-69.9997	0.4262
76.7	1.2072	1	0.7533					15.34	-69.9997	-69.9997	2.1728	-69.9997	-69.9997	1	-69.9997	-69.9997	0.4262
76.75	1.2074	1	0.7531					15.35	-69.9997	-69.9997	2.1728	-69.9997	-69.9997	1	-69.9997	-69.9997	0.4262
76.8	1.2076	1	0.7529					15.36	-69.9997	-69.9997	2.1728	-69.9997	-69.9997	1	-69.9997	-69.9997	0.4262
76.85	1.2077	1	0.7527					15.37	-69.9997	-69.9997	2.1728	-69.9997	-69.9997	1	-69.9997	-69.9997	0.4262
76.9	1.2079	1	0.7525					15.38	-69.9997	-69.9997	2.1728	-69.9997	-69.9997	1	-69.9997	-69.9997	0.4262
76.95	1.2081	1	0.7523					15.39	-69.9997	-69.9997	2.1728	-69.9997	-69.9997	1	-69.9997	-69.9997	0.4262
77	1.2083	1	0.7522					15.4	-69.9997	-69.9997	2.1728	-69.9997	-69.9997	1	-69.9997	-69.9997	0.4262
77.05	1.2085	1	0.752					15.41	-69.9997	-69.9997	2.1728	-69.9997	-69.9997	1	-69.9997	-69.9997	0.4262
77.1	1.2087	1	0.7518					15.42	-69.9997	-69.9997	2.1728	-69.9997	-69.9997	1	-69.9997	-69.9997	0.4262
77.15	1.2089	1	0.7516					15.43	-69.9997	-69.9997	2.1728	-69.9997	-69.9997	1	-69.9997	-69.9997	0.4262
77.2	1.209	1	0.7514					15.44	-69.9997	-69.9997	2.1728	-69.9997	-69.9997	1	-69.9997	-69.9997	0.4262
77.25	1.2092	1	0.7513					15.45	-69.9997	-69.9997	2.1728	-69.9997	-69.9997	1	-69.9997	-69.9997	0.4262
77.3	1.2094	1	0.7511					15.46	-69.9997	-69.9997	2.1728	-69.9997	-69.9997	1	-69.9997	-69.9997	0.4262
77.35	1.2096	1	0.7509					15.47	-69.9997	-69.9997	2.1728	-69.9997	-69.9997	1	-69.9997	-69.9997	0.4262
77.4	1.2098	1	0.7507					15.48	-69.9997	-69.9997	2.1728	-69.9997	-69.9997	1	-69.9997	-69.9997	0.4262
77.45	1.21	1	0.7505					15.49	-69.9997	-69.9997	2.1728	-69.9997	-69.9997	1	-69.9997	-69.9997	0.4262
77.5	1.2101	1	0.7503					15.5	-69.9997	-69.9997	2.1728	-69.9997	-69.9997	1	-69.9997	-69.9997	0.4262
77.55	1.2103	1	0.7502					15.51	-69.9997	-69.9997	2.1728	-69.9997	-69.9997	1	-69.9997	-69.9997	0.4262
77.6	1.2105	1	0.75					15.52	-69.9997	-69.9997	2.1728	-69.9997	-69.9997	1	-69.9997	-69.9997	0.4262
77.65	1.2107	1	0.7498					15.53	-69.9997	-69.9997	2.1728	-69.9997	-69.9997	1	-69.9997	-69.9997	0.4262
77.7	1.2109	1	0.7496					15.54	-69.9997	-69.9997	2.1728	-69.9997	-69.9997	1	-69.9997	-69.9997	0.4262
77.75	1.2111	1	0.7494					15.55	-69.9997	-69.9997	2.1728	-69.9997	-69.9997	1	-69.9997	-69.9997	0.4262
77.8	1.2112	1	0.7492					15.56	-69.9997	-69.9997	2.1728	-69.9997	-69.9997	1	-69.9997	-69.9997	0.4262
77.85	1.2114	1	0.7491					15.57	-69.9997	-69.9997	2.1728	-69.9997	-69.9997	1	-69.9997	-69.9997	0.4262
77.9	1.2116	1	0.7489					15.58	-69.9997	-69.9997	2.1728	-69.9997	-69.9997	1	-69.9997	-69.9997	0.4262
77.95	1.2118	1	0.7487					15.59	-69.9997	-69.9997	2.1728	-69.9997	-69.9997	1	-69.9997	-69.9997	0.4262
78	1.212	1	0.7485					15.6	-69.9997	-69.9997	2.1728	-69.9997	-69.9997	1	-69.9997	-69.9997	0.4262
78.05	1.2122	1	0.7483					15.61	-69.9997	-69.9997	2.1728	-69.9997	-69.9997	1	-69.9997	-69.9997	0.4262
78.1	1.2124	1	0.7482					15.62	-69.9997	-69.9997	2.1728	-69.9997	-69.9997	1	-69.9997	-69.9997	0.4262
78.15	1.2125	1	0.748					15.63	-69.9997	-69.9997	2.1728	-69.9997	-69.9997	1	-69.9997	-69.9997	0.4262
78.2	1.2127	1	0.7478					15.64	-69.9997	-69.9997	2.1728	-69.9997	-69.9997	1	-69.9997	-69.9997	0.4262
78.25	1.2129	1	0.7476					15.65	-69.9997	-69.9997	2.1728	-69.9997	-69.9997	1	-69.9997	-69.9997	0.4262
78.3	1.2131	1	0.7474					15.66	-69.9997	-69.9997	2.1728	-69.9997	-69.9997	1	-69.9997	-69.9997	0.4262
78.35	1.2133	1	0.7472					15.67	-69.9997	-69.9997	2.1728	-69.9997	-69.9997	1	-69.9997	-69.9997	0.4262
78.4	1.2135	1	0.7471					15.68	-69.9997	-69.9997	2.1728	-69.9997	-69.9997	1	-69.9997	-69.9997	0.4262
78.45	1.2136	1	0.7469					15.69	-69.9997	-69.9997	2.1728	-69.9997	-69.9997	1	-69.9997	-69.9997	0.4262
78.5	1.2138	1	0.7467					15.7	-69.9997	-69.9997	2.1728	-69.9997	-69.9997	1	-69.9997	-69.9997	0.4262
78.55	1.214	1	0.7465					15.71	-69.9997	-69.9997	2.1728	-69.9997	-69.9997	1	-69.9997	-69.9997	0.4262
78.6	1.2142	1	0.7463					15.72	-69.9997	-69.9997	2.1728	-69.9997	-69.9997	1	-69.9997	-69.9997	0.4262
78.65	1.2144	1	0.7462					15.73	-69.9997	-69.9997	2.1728	-69.9997	-69.9997	1	-69.9997	-69.9997	0.4262
78.7	1.2146	1	0.746					15.74	-69.9997	-69.9997	2.1728	-69.9997	-69.9997	1	-69.9997	-69.9997	0.4262
78.75	1.2147	1	0.7458					15.75	-69.9997	-69.9997	2.1728	-69.9997	-69.9997	1	-69.9997	-69.9997	0.4262
78.8	1.2149	1	0.7456					15.76	-69.9997	-69.9997	2.1728	-69.9997	-69.9997	1	-69.9997	-69.9997	0.4262
78.85	1.2151	1	0.7454					15.77	-69.9997	-69.9997	2.1728	-69.9997	-69.9997	1	-69.9997	-69.9997	0.4262
78.9	1.2153	1	0.7453					15.78	-69.9997	-69.9997	2.1728	-69.9997	-69.9997	1	-69.9997	-69.9997	0.4262
78.95	1.2155	1	0.7451					15.79	-69.9997	-69.9997	2.1728	-69.9997	-69.9997	1	-69.9997	-69.9997	0.4262
79	1.2157	1	0.7449					15.8	-69.9997	-69.9997	2.1728	-69.9997	-69.9997	1	-69.9997	-69.9997	0.4262
79.05	1.2159	1	0.7447					15.81	-69.9997	-69.9997	2.1728	-69.9997	-69.9997	1	-69.9997	-69.9997	0.4262
79.1	1.216	1	0.7445					15.82	-69.9997	-69.9997	2.1728	-69.9997	-69.9997	1	-69.9997	-69.9997	0.4262
79.15	1.2162	1	0.7444					15.83	-69.9997	-69.9997	2.1728	-69.9997	-69.9997	1	-69.9997	-69.9997	0.4262
79.2	1.2164	1	0.7442					15.84	-69.9997	-69.9997	2.1728	-69.9997	-69.9997	1	-69.9997	-69.9997	0.4262
79.25	1.2166	1	0.744					15.85	-69.9997	-69.9997	2.1728	-69.9997	-69.9997	1	-69.9997	-69.9997	0.4262
79.3	1.2168	1	0.7438					15.86	-69.9997	-69.9997	2.1728	-69.9997	-69.9997	1	-69.9997	-69.9997	0.4262
79.35	1.217	1	0.7436					15.87	-69.9997	-69.9997	2.1728	-69.9997	-69.9997	1	-69.9997	-69.9997	0.4262
79.4	1.2171	1	0.7435					15.88	-69.9997	-69.9997	2.1728	-69.9997	-69.9997	1	-69.9997	-69.9997	0.4262
79.45	1.2173	1	0.7433					15.89	-69.9997	-69.9997	2.1728	-69.9997	-69.9997	1	-69.9997	-69.9997	0.4262
79.5	1.2175	1	0.7431					15.9	-69.9997	-69.9997	2.1728	-69.9997	-69.9997	1	-69.9997	-69.9997	0.4262
79.55	1.2177	1	0.7429					15.91	-69.9997	-69.9997	2.1728	-69.9997	-69.9997	1	-69.9997	-69.9997	0.4262
79.6	1.2179	1	0.7427					15.92	-69.9997	-69.9997	2.1728	-69.9997	-69.9997	1	-69.9997	-69.9997	0.4262
79.65	1.2181	1	0.7426					15.93	-69.9997	-69.9997	2.1728	-69.9997	-69.9997	1	-69.9997	-69.9997	0.4262
79.7	1.2183	1	0.7424					15.94	-69.9997	-69.9997	2.1728	-69.9997	-69.9997	1	-69.9997	-69.9997	0.4262
79.75	1.2184	1	0.7422					15.95	-69.9997	-69.9997	2.1728	-69.9997	-69.9997	1	-69.9997	-69.9997	0.4262
79.8	1.2186	1	0.742					15.96	-69.9997	-69.9997	2.1728	-69.9997	-69.9997	1	-69.9997	-69.9997	0.4262
79.85	1.2188	1	0.7418					15.97	-69.9997	-69.9997	2.1728	-69.9997	-69.9997	1	-69.9997	-69.9997	0.4262
79.9	1.219	1	0.7417					15.98	-69.9997	-69.9997	2.1728	-69.9997	-69.9997	1	-69.9997	-69.9997	0.4262
79.95	1.2192	1	0.7415					15.99	-69.9997	-69.9997	2.1728	-69.9997	-69.9997	1	-69.9997	-69.9997	0.4262
80	1.2194	1	0.7413					16	-69.9997	-69.9997	2.1728	-69.9997	-69.9997	1	-69.9997	-69.9997	0.4262
80.05	1.2195	1	0.7411					16.01	-69.9997	-69.9997	2.1728	-69.9997	-69.9997	1	-69.9997	-69.9997	0.4262
80.1	1.2197	1	0.7409					16.02	-69.9997	-69.9997	2.1728	-69.9997	-69.9997	1	-69.9997	-69.9997	0.4262
80.15	1.2199	1	0.7408					16.03	-69.9997	-69.9997	2.1728	-69.9997	-69.9997	1	-69.9997	-69.9997	0.4262
80.2	1.2201	1	0.7406					16.04	-69.9997	-69.9997	2.1728	-69.9997	-69.9997	1	-69.9997	-69.9997	0.4262
80.25	1.2203	1	0.7404					16.05	-69.9997	-69.9997	2.1728	-69.9997	-69.9997	1	-69.9997	-69.9997	0.4262
80.3	1.2205	1	0.7402					16.06	-69.9997	-69.9997	2.1728	-69.9997	-69.9997	1	-69.9997	-69.9997	0.4262
80.35	1.2207	1	0.74					16.07	-69.9997	-69.9997	2.1728	-69.9997	-69.9997	1	-69.9997	-69.9997	0.4262
80.4	1.2208	1	0.7399					16.08	-69.9997	-69.9997	2.1728	-69.9997	-69.9997	1	-69.9997	-69.9997	0.4262
80.45	1.221	1	0.7397					16.09	-69.9997	-69.9997	2.1728	-69.9997	-69.9997	1	-69.9997	-69.9997	0.4262
80.5	1.2212	1	0.7395					16.1	-69.9997	-69.9997	2.1728	-69.9997	-69.9997	1	-69.9997	-69.9997	0.4262
80.55	1.2214	1	0.7393					16.11	-69.9997	-69.9997	2.1728	-69.9997	-69.9997	1	-69.9997	-69.9997	0.4262
80.6	1.2216	1	0.7391					16.12	-69.9997	-69.9997	2.1728	-69.9997	-69.9997	1	-69.9997	-69.9997	0.4262
80.65	1.2218	1	0.739					16.13	-69.9997	-69.9997	2.1728	-69.9997	-69.9997	1	-69.9997	-69.9997	0.4262
80.7	1.2219	1	0.7388					16.14	-69.9997	-69.9997	2.1728	-69.9997	-69.9997	1	-69.9997	-69.9997	0.4262
80.75	1.2221	1	0.7386					16.15	-69.9997	-69.9997	2.1728	-69.9997	-69.9997	1	-69.9997	-69.9997	0.4262
80.8	1.2223	1	0.7384					16.16	-69.9997	-69.9997	2.1728	-69.9997	-69.9997	1	-69.9997	-69.9997	0.4262
80.85	1.2225	1	0.7383					16.17	-69.9997	-69.9997	2.1728	-69.9997	-69.9997	1	-69.9997	-69.9997	0.4262
80.9	1.2227	1	0.7381					16.18	-69.9997	-69.9997	2.1728	-69.9997	-69.9997	1	-69.9997	-69.9997	0.4262
80.95	1.2229	1	0.7379					16.19	-69.9997	-69.9997	2.1728	-69.9997	-69.9997	1	-69.9997	-69.9997	0.4262
81	1.2231	1	0.7377					16.2	-69.9997	-69.9997	2.1728	-69.9997	-69.9997	1	-69.9997	-69.9997	0.4262
81.05	1.2232	1	0.7375					16.21	-69.9997	-69.9997	2.1728	-69.9997	-69.9997	1	-69.9997	-69.9997	0.4262
81.1	1.2234	1	0.7374					16.22	-69.9997	-69.9997	2.1728	-69.9997	-69.9997	1	-69.9997	-69.9997	0.4262
81.15	1.2236	1	0.7372					16.23	-69.9997	-69.9997	2.1728	-69.9997	-69.9997	1	-69.9997	-69.9997	0.4262
81.2	1.2238	1	0.737					16.24	-69.9997	-69.9997	2.1728	-69.9997	-69.9997	1	-69.9997	-69.9997	0.4262
81.25	1.224	1	0.7368					16.25	-69.9997	-69.9997	2.1728	-69.9997	-69.9997	1	-69.9997	-69.9997	0.4262
81.3	1.2242	1	0.7367					16.26	-69.9997	-69.9997	2.1728	-69.9997	-69.9997	1	-69.9997	-69.9997	0.4262
81.35	1.2244	1	0.7365					16.27	-69.9997	-69.9997	2.1728	-69.9997	-69.9997	1	-69.9997	-69.9997	0.4262
81.4	1.2245	1	0.7363					16.28	-69.9997	-69.9997	2.1728	-69.9997	-69.9997	1	-69.9997	-69.9997	0.4262
81.45	1.2247	1	0.7361					16.29	-69.9997	-69.9997	2.1728	-69.9997	-69.9997	1	-69.9997	-69.9997	0.4262
81.5	1.2249	1	0.7359					16.3	-69.9997	-69.9997	2.1728	-69.9997	-69.9997	1	-69.9997	-69.9997	0.4262
81.55	1.2251	1	0.7358					16.31	-69.9997	-69.9997	2.1728	-69.9997	-69.9997	1	-69.9997	-69.9997	0.4262
81.6	1.2253	1	0.7356					16.32	-69.9997	-69.9997	2.1728	-69.9997	-69.9997	1	-69.9997	-69.9997	0.4262
81.65	1.2255	1	0.7354					16.33	-69.9997	-69.9997	2.1728	-69.9997	-69.9997	1	-69.9997	-69.9997	0.4262
81.7	1.2256	1	0.7352					16.34	-69.9997	-69.9997	2.1728	-69.9997	-69.9997	1	-69.9997	-69.9997	0.4262
81.75	1.2258	1	0.7351					16.35	-69.9997	-69.9997	2.1728	-69.9997	-69.9997	1	-69.9997	-69.9997	0.4262
81.8	1.226	1	0.7349					16.36	-69.9997	-69.9997	2.1728	-69.9997	-69.9997	1	-69.9997	-69.9997	0.4262
81.85	1.2262	1	0.7347					16.37	-69.9997	-69.9997	2.1728	-69.9997	-69.9997	1	-69.9997	-69.9997	0.4262
81.9	1.2264	1	0.7345					16.38	-69.9997	-69.9997	2.1728	-69.9997	-69.9997	1	-69.9997	-69.9997	0.4262
81.95	1.2266	1	0.7343					16.39	-69.9997	-69.9997	2.1728	-69.9997	-69.9997	1	-69.9997	-69.9997	0.4262
82	1.2268	1	0.7342					16.4	-69.9997	-69.9997	2.1728	-69.9997	-69.9997	1	-69.9997	-69.9997	0.4262
82.05	1.2269	1	0.734					16.41	-69.9997	-69.9997	2.1728	-69.9997	-69.9997	1	-69.9997	-69.9997	0.4262
82.1	1.2271	1	0.7338					16.42	-69.9997	-69.9997	2.1728	-69.9997	-69.9997	1	-69.9997	-69.9997	0.4262
82.15	1.2273	1	0.7336					16.43	-69.9997	-69.9997	2.1728	-69.9997	-69.9997	1	-69.9997	-69.9997	0.4262
82.2	1.2275	1	0.7335					16.44	-69.9997	-69.9997	2.1728	-69.9997	-69.9997	1	-69.9997	-69.9997	0.4262
82.25	1.2277	1	0.7333					16.45	-69.9997	-69.9997	2.1728	-69.9997	-69.9997	1	-69.9997	-69.9997	0.4262
82.3	1.2279	1	0.7331					16.46	-69.9997	-69.9997	2.1728	-69.9997	-69.9997	1	-69.9997	-69.9997	0.4262
82.35	1.2281	1	0.7329					16.47	-69.9997	-69.9997	2.1728	-69.9997	-69.9997	1	-69.9997	-69.9997	0.4262
82.4	1.2282	1	0.7328					16.48	-69.9997	-69.9997	2.1728	-69.9997	-69.9997	1	-69.9997	-69.9997	0.4262
82.45	1.2284	1	0.7326					16.49	-69.9997	-69.9997	2.1728	-69.9997	-69.9997	1	-69.9997	-69.9997	0.4262
82.5	1.2286	1	0.7324					16.5	-69.9997	-69.9997	2.1728	-69.9997	-69.9997	1	-69.9997	-69.9997	0.4262
82.55	1.2288	1	0.7322					16.51	-69.9997	-69.9997	2.1728	-69.9997	-69.9997	1	-69.9997	-69.9997	0.4262
82.6	1.229	1	0.732					16.52	-69.9997	-69.9997	2.1728	-69.9997	-69.9997	1	-69.9997	-69.9997	0.4262
82.65	1.2292	1	0.7319					16.53	-69.9997	-69.9997	2.1728	-69.9997	-69.9997	1	-69.9997	-69.9997	0.4262
82.7	1.2294	1	0.7317					16.54	-69.9997	-69.9997	2.1728	-69.9997	-69.9997	1	-69.9997	-69.9997	0.4262
82.75	1.2295	1	0.7315					16.55	-69.9997	-69.9997	2.1728	-69.9997	-69.9997	1	-69.9997	-69.9997	0.4262
82.8	1.2297	1	0.7313					16.56	-69.9997	-69.9997	2.1728	-69.9997	-69.9997	1	-69.9997	-69.9997	0.4262
82.85	1.2299	1	0.7312					16.57	-69.9997	-69.9997	2.1728	-69.9997	-69.9997	1	-69.9997	-69.9997	0.4262
82.9	1.2301	1	0.731					16.58	-69.9997	-69.9997	2.1728	-69.9997	-69.9997	1	-69.9997	-69.9997	0.4262
82.95	1.2303	1	0.7308					16.59	-69.9997	-69.9997	2.1728	-69.9997	-69.9997	1	-69.9997	-69.9997	0.4262
83	1.2305	1	0.7306					16.6	-69.9997	-69.9997	2.1728	-69.9997	-69.9997	1	-69.9997	-69.9997	0.4262
83.05	1.2306	1	0.7305					16.61	-69.9997	-69.9997	2.1728	-69.9997	-69.9997	1	-69.9997	-69.9997	0.4262
83.1	1.2308	1	0.7303					16.62	-69.9997	-69.9997	2.1728	-69.9997	-69.9997	1	-69.9997	-69.9997	0.4262
83.15	1.231	1	0.7301					16.63	-69.9997	-69.9997	2.1728	-69.9997	-69.9997	1	-69.9997	-69.9997	0.4262
83.2	1.2312	1	0.7299					16.64	-69.9997	-69.9997	2.1728	-69.9997	-69.9997	1	-69.9997	-69.9997	0.4262
83.25	1.2314	1	0.7298					16.65	-69.9997	-69.9997	2.1728	-69.9997	-69.9997	1	-69.9997	-69.9997	0.4262
83.3	1.2316	1	0.7296					16.66	-69.9997	-69.9997	2.1728	-69.9997	-69.9997	1	-69.9997	-69.9997	0.4262
83.35	1.2318	1	0.7294					16.67	-69.9997	-69.9997	2.1728	-69.9997	-69.9997	1	-69.9997	-69.9997	0.4262
83.4	1.2319	1	0.7292					16.68	-69.9997	-69.9997	2.1728	-69.9997	-69.9997	1	-69.9997	-69.9997	0.4262
83.45	1.2321	1	0.7291					16.69	-69.9997	-69.9997	2.1728	-69.9997	-69.9997	1	-69.9997	-69.9997	0.4262
83.5	1.2323	1	0.7289					16.7	-69.9997	-69.9997	2.1728	-69.9997	-69.9997	1	-69.9997	-69.9997	0.4262
83.55	1.2325	1	0.7287					16.71	-69.9997	-69.9997	2.1728	-69.9997	-69.9997	1	-69.9997	-69.9997	0.4262
83.6	1.2327	1	0.7285					16.72	-69.9997	-69.9997	2.1728	-69.9997	-69.9997	1	-69.9997	-69.9997	0.4262
83.65	1.2329	1	0.7284					16.73	-69.9997	-69.9997	2.1728	-69.9997	-69.9997	1	-69.9997	-69.9997	0.4262
83.7	1.2331	1	0.7282					16.74	-69.9997	-69.9997	2.1728	-69.9997	-69.9997	1	-69.9997	-69.9997	0.4262
83.75	1.2332	1	0.728					16.75	-69.9997	-69.9997	2.1728	-69.9997	-69.9997	1	-69.9997	-69.9997	0.4262
83.8	1.2334	1	0.7278					16.76	-69.9997	-69.9997	2.1728	-69.9997	-69.9997	1	-69.9997	-69.9997	0.4262
83.85	1.2336	1	0.7277					16.77	-69.9997	-69.9997	2.1728	-69.9997	-69.9997	1	-69.9997	-69.9997	0.4262
83.9	1.2338	1	0.7275					16.78	-69.9997	-69.9997	2.1728	-69.9997	-69.9997	1	-69.9997	-69.9997	0.4262
83.95	1.234	1	0.7273					16.79	-69.9997	-69.9997	2.1728	-69.9997	-69.9997	1	-69.9997	-69.9997	0.4262
84	1.2342	1	0.7271					16.8	-69.9997	-69.9997	2.1728	-69.9997	-69.9997	1	-69.9997	-69.9997	0.4262
84.05	1.2344	1	0.727					16.81	-69.9997	-69.9997	2.1728	-69.9997	-69.9997	1	-69.9997	-69.9997	0.4262
84.1	1.2345	1	0.7268					16.82	-69.9997	-69.9997	2.1728	-69.9997	-69.9997	1	-69.9997	-69.9997	0.4262
84.15	1.2347	1	0.7266					16.83	-69.9997	-69.9997	2.1728	-69.9997	-69.9997	1	-69.9997	-69.9997	0.4262
84.2	1.2349	1	0.7264					16.84	-69.9997	-69.9997	2.1728	-69.9997	-69.9997	1	-69.9997	-69.9997	0.4262
84.25	1.2351	1	0.7263					16.85	-69.9997	-69.9997	2.1728	-69.9997	-69.9997	1	-69.9997	-69.9997	0.4262
84.3	1.2353	1	0.7261					16.86	-69.9997	-69.9997	2.1728	-69.9997	-69.9997	1	-69.9997	-69.9997	0.4262
84.35	1.2355	1	0.7259					16.87	-69.9997	-69.9997	2.1728	-69.9997	-69.9997	1	-69.9997	-69.9997	0.4262
84.4	1.2357	1	0.7257					16.88	-69.9997	-69.9997	2.1728	-69.9997	-69.9997	1	-69.9997	-69.9997	0.4262
84.45	1.2358	1	0.7256					16.89	-69.9997	-69.9997	2.1728	-69.9997	-69.9997	1	-69.9997	-69.9997	0.4262
84.5	1.236	1	0.7254					16.9	-69.9997	-69.9997	2.1728	-69.9997	-69.9997	1	-69.9997	-69.9997	0.4262
84.55	1.2362	1	0.7252					16.91	-69.9997	-69.9997	2.1728	-69.9997	-69.9997	1	-69.9997	-69.9997	0.4262
84.6	1.2364	1	0.7251					16.92	-69.9997	-69.9997	2.1728	-69.9997	-69.9997	1	-69.9997	-69.9997	0.4262
84.65	1.2366	1	0.7249					16.93	-69.9997	-69.9997	2.1728	-69.9997	-69.9997	1	-69.9997	-69.9997	0.4262
84.7	1.2368	1	0.7247					16.94	-69.9997	-69.9997	2.1728	-69.9997	-69.9997	1	-69.9997	-69.9997	0.4262
84.75	1.237	1	0.7245					16.95	-69.9997	-69.9997	2.1728	-69.9997	-69.9997	1	-69.9997	-69.9997	0.4262
84.8	1.2371	1	0.7244					16.96	-69.9997	-69.9997	2.1728	-69.9997	-69.9997	1	-69.9997	-69.9997	0.4262
84.85	1.2373	1	0.7242					16.97	-69.9997	-69.9997	2.1728	-69.9997	-69.9997	1	-69.9997	-69.9997	0.4262
84.9	1.2375	1	0.724					16.98	-69.9997	-69.9997	2.1728	-69.9997	-69.9997	1	-69.9997	-69.9997	0.4262
84.95	1.2377	1	0.7238					16.99	-69.9997	-69.9997	2.1728	-69.9997	-69.9997	1	-69.9997	-69.9997	0.4262
85	1.2379	1	0.7237					17	-69.9997	-69.9997	2.1728	-69.9997	-69.9997	1	-69.9997	-69.9997	0.4262
85.05	1.2381	1	0.7235					17.01	-69.9997	-69.9997	2.1728	-69.9997	-69.9997	1	-69.9997	-69.9997	0.4262
85.1	1.2382	1	0.7233					17.02	-69.9997	-69.9997	2.1728	-69.9997	-69.9997	1	-69.9997	-69.9997	0.4262
85.15	1.2384	1	0.7231					17.03	-69.9997	-69.9997	2.1728	-69.9997	-69.9997	1	-69.9997	-69.9997	0.4262
85.2	1.2386	1	0.723					17.04	-69.9997	-69.9997	2.1728	-69.9997	-69.9997	1	-69.9997	-69.9997	0.4262
85.25	1.2388	1	0.7228					17.05	-69.9997	-69.9997	2.1728	-69.9997	-69.9997	1	-69.9997	-69.9997	0.4262
85.3	1.239	1	0.7226					17.06	-69.9997	-69.9997	2.1728	-69.9997	-69.9997	1	-69.9997	-69.9997	0.4262
85.35	1.2392	1	0.7225					17.07	-69.9997	-69.9997	2.1728	-69.9997	-69.9997	1	-69.9997	-69.9997	0.4262
85.4	1.2394	1	0.7223					17.08	-69.9997	-69.9997	2.1728	-69.9997	-69.9997	1	-69.9997	-69.9997	0.4262
85.45	1.2395	1	0.7221					17.09	-69.9997	-69.9997	2.1728	-69.9997	-69.9997	1	-69.9997	-69.9997	0.4262
85.5	1.2397	1	0.7219					17.1	-69.9997	-69.9997	2.1728	-69.9997	-69.9997	1	-69.9997	-69.9997	0.4262
85.55	1.2399	1	0.7218					17.11	-69.9997	-69.9997	2.1728	-69.9997	-69.9997	1	-69.9997	-69.9997	0.4262
85.6	1.2401	1	0.7216					17.12	-69.9997	-69.9997	2.1728	-69.9997	-69.9997	1	-69.9997	-69.9997	0.4262
85.65	1.2403	1	0.7214					17.13	-69.9997	-69.9997	2.1728	-69.9997	-69.9997	1	-69.9997	-69.9997	0.4262
85.7	1.2405	1	0.7213					17.14	-69.9997	-69.9997	2.1728	-69.9997	-69.9997	1	-69.9997	-69.9997	0.4262
85.75	1.2407	1	0.7211					17.15	-69.9997	-69.9997	2.1728	-69.9997	-69.9997	1	-69.9997	-69.9997	0.4262
85.8	1.2408	1	0.7209					17.16	-69.9997	-69.9997	2.1728	-69.9997	-69.9997	1	-69.9997	-69.9997	0.4262
85.85	1.241	1	0.7207					17.17	-69.9997	-69.9997	2.1728	-69.9997	-69.9997	1	-69.9997	-69.9997	0.4262
85.9	1.2412	1	0.7206					17.18	-69.9997	-69.9997	2.1728	-69.9997	-69.9997	1	-69.9997	-69.9997	0.4262
85.95	1.2414	1	0.7204					17.19	-69.9997	-69.9997	2.1728	-69.9997	-69.9997	1	-69.9997	-69.9997	0.4262
86	1.2416	1	0.7202					17.2	-69.9997	-69.9997	2.1728	-69.9997	-69.9997	1	-69.9997	-69.9997	0.4262
86.05	1.2418	1	0.72					17.21	-69.9997	-69.9997	2.1728	-69.9997	-69.9997	1	-69.9997	-69.9997	0.4262
86.1	1.242	1	0.7199					17.22	-69.9997	-69.9997	2.1728	-69.9997	-69.9997	1	-69.9997	-69.9997	0.4262
86.15	1.2421	1	0.7197					17.23	-69.9997	-69.9997	2.1728	-69.9997	-69.9997	1	-69.9997	-69.9997	0.4262
86.2	1.2423	1	0.7195					17.24	-69.9997	-69.9997	2.1728	-69.9997	-69.9997	1	-69.9997	-69.9997	0.4262
86.25	1.2425	1	0.7194					17.25	-69.9997	-69.9997	2.1728	-69.9997	-69.9997	1	-69.9997	-69.9997	0.4262
86.3	1.2427	1	0.7192					17.26	-69.9997	-69.9997	2.1728	-69.9997	-69.9997	1	-69.9997	-69.9997	0.4262
86.35	1.2429	1	0.719					17.27	-69.9997	-69.9997	2.1728	-69.9997	-69.9997	1	-69.9997	-69.9997	0.4262
86.4	1.2431	1	0.7188					17.28	-69.9997	-69.9997	2.1728	-69.9997	-69.9997	1	-69.9997	-69.9997	0.4262
86.45	1.2433	1	0.7187					17.29	-69.9997	-69.9997	2.1728	-69.9997	-69.9997	1	-69.9997	-69.9997	0.4262
86.5	1.2434	1	0.7185					17.3	-69.9997	-69.9997	2.1728	-69.9997	-69.9997	1	-69.9997	-69.9997	0.4262
86.55	1.2436	1	0.7183					17.31	-69.9997	-69.9997	2.1728	-69.9997	-69.9997	1	-69.9997	-69.9997	0.4262
86.6	1.2438	1	0.7182					17.32	-69.9997	-69.9997	2.1728	-69.9997	-69.9997	1	-69.9997	-69.9997	0.4262
86.65	1.244	1	0.718					17.33	-69.9997	-69.9997	2.1728	-69.9997	-69.9997	1	-69.9997	-69.9997	0.4262
86.7	1.2442	1	0.7178					17.34	-69.9997	-69.9997	2.1728	-69.9997	-69.9997	1	-69.9997	-69.9997	0.4262
86.75	1.2444	1	0.7176					17.35	-69.9997	-69.9997	2.1728	-69.9997	-69.9997	1	-69.9997	-69.9997	0.4262
86.8	1.2446	1	0.7175					17.36	-69.9997	-69.9997	2.1728	-69.9997	-69.9997	1	-69.9997	-69.9997	0.4262
86.85	1.2447	1	0.7173					17.37	-69.9997	-69.9997	2.1728	-69.9997	-69.9997	1	-69.9997	-69.9997	0.4262
86.9	1.2449	1	0.7171					17.38	-69.9997	-69.9997	2.1728	-69.9997	-69.9997	1	-69.9997	-69.9997	0.4262
86.95	1.2451	1	0.717					17.39	-69.9997	-69.9997	2.1728	-69.9997	-69.9997	1	-69.9997	-69.9997	0.4262
87	1.2453	1	0.7168					17.4	-69.9997	-69.9997	2.1728	-69.9997	-69.9997	1	-69.9997	-69.9997	0.4262
87.05	1.2455	1	0.7166					17.41	-69.9997	-69.9997	2.1728	-69.9997	-69.9997	1	-69.9997	-69.9997	0.4262
87.1	1.2457	1	0.7165					17.42	-69.9997	-69.9997	2.1728	-69.9997	-69.9997	1	-69.9997	-69.9997	0.4262
87.15	1.2459	1	0.7163					17.43	-69.9997	-69.9997	2.1728	-69.9997	-69.9997	1	-69.9997	-69.9997	0.4262
87.2	1.246	1	0.7161					17.44	-69.9997	-69.9997	2.1728	-69.9997	-69.9997	1	-69.9997	-69.9997	0.4262
87.25	1.2462	1	0.7159					17.45	-69.9997	-69.9997	2.1728	-69.9997	-69.9997	1	-69.9997	-69.9997	0.4262
87.3	1.2464	1	0.7158					17.46	-69.9997	-69.9997	2.1728	-69.9997	-69.9997	1	-69.9997	-69.9997	0.4262
87.35	1.2466	1	0.7156					17.47	-69.9997	-69.9997	2.1728	-69.9997	-69.9997	1	-69.9997	-69.9997	0.4262
87.4	1.2468	1	0.7154					17.48	-69.9997	-69.9997	2.1728	-69.9997	-69.9997	1	-69.9997	-69.9997	0.4262
87.45	1.247	1	0.7153					17.49	-69.9997	-69.9997	2.1728	-69.9997	-69.9997	1	-69.9997	-69.9997	0.4262
87.5	1.2472	1	0.7151					17.5	-69.9997	-69.9997	2.1728	-69.9997	-69.9997	1	-69.9997	-69.9997	0.4262
87.55	1.2473	1	0.7149					17.51	-69.9997	-69.9997	2.1728	-69.9997	-69.9997	1	-69.9997	-69.9997	0.4262
87.6	1.2475	1	0.7148					17.52	-69.9997	-69.9997	2.1728	-69.9997	-69.9997	1	-69.9997	-69.9997	0.4262
87.65	1.2477	1	0.7146					17.53	-69.9997	-69.9997	2.1728	-69.9997	-69.9997	1	-69.9997	-69.9997	0.4262
87.7	1.2479	1	0.7144					17.54	-69.9997	-69.9997	2.1728	-69.9997	-69.9997	1	-69.9997	-69.9997	0.4262
87.75	1.2481	1	0.7142					17.55	-69.9997	-69.9997	2.1728	-69.9997	-69.9997	1	-69.9997	-69.9997	0.4262
87.8	1.2483	1	0.7141					17.56	-69.9997	-69.9997	2.1728	-69.9997	-69.9997	1	-69.9997	-69.9997	0.4262
87.85	1.2485	1	0.7139					17.57	-69.9997	-69.9997	2.1728	-69.9997	-69.9997	1	-69.9997	-69.9997	0.4262
87.9	1.2486	1	0.7137					17.58	-69.9997	-69.9997	2.1728	-69.9997	-69.9997	1	-69.9997	-69.9997	0.4262
87.95	1.2488	1	0.7136					17.59	-69.9997	-69.9997	2.1728	-69.9997	-69.9997	1	-69.9997	-69.9997	0.4262
88	1.249	1	0.7134					17.6	-69.9997	-69.9997	2.1728	-69.9997	-69.9997	1	-69.9997	-69.9997	0.4262
88.05	1.2492	1	0.7132					17.61	-69.9997	-69.9997	2.1728	-69.9997	-69.9997	1	-69.9997	-69.9997	0.4262
88.1	1.2494	1	0.7131					17.62	-69.9997	-69.9997	2.1728	-69.9997	-69.9997	1	-69.9997	-69.9997	0.4262
88.15	1.2496	1	0.7129					17.63	-69.9997	-69.9997	2.1728	-69.9997	-69.9997	1	-69.9997	-69.9997	0.4262
88.2	1.2498	1	0.7127					17.64	-69.9997	-69.9997	2.1728	-69.9997	-69.9997	1	-69.9997	-69.9997	0.4262
88.25	1.2499	1	0.7126					17.65	-69.9997	-69.9997	2.1728	-69.9997	-69.9997	1	-69.9997	-69.9997	0.4262
88.3	1.2501	1	0.7124					17.66	-69.9997	-69.9997	2.1728	-69.9997	-69.9997	1	-69.9997	-69.9997	0.4262
88.35	1.2503	1	0.7122					17.67	-69.9997	-69.9997	2.1728	-69.9997	-69.9997	1	-69.9997	-69.9997	0.4262
88.4	1.2505	1	0.7121					17.68	-69.9997	-69.9997	2.1728	-69.9997	-69.9997	1	-69.9997	-69.9997	0.4262
88.45	1.2507	1	0.7119					17.69	-69.9997	-69.9997	2.1728	-69.9997	-69.9997	1	-69.9997	-69.9997	0.4262
88.5	1.2509	1	0.7117					17.7	-69.9997	-69.9997	2.1728	-69.9997	-69.9997	1	-69.9997	-69.9997	0.4262
88.55	1.2511	1	0.7115					17.71	-69.9997	-69.9997	2.1728	-69.9997	-69.9997	1	-69.9997	-69.9997	0.4262
88.6	1.2513	1	0.7114					17.72	-69.9997	-69.9997	2.1728	-69.9997	-69.9997	1	-69.9997	-69.9997	0.4262
88.65	1.2514	1	0.7112					17.73	-69.9997	-69.9997	2.1728	-69.9997	-69.9997	1	-69.9997	-69.9997	0.4262
88.7	1.2516	1	0.711					17.74	-69.9997	-69.9997	2.1728	-69.9997	-69.9997	1	-69.9997	-69.9997	0.4262
88.75	1.2518	1	0.7109					17.75	-69.9997	-69.9997	2.1728	-69.9997	-69.9997	1	-69.9997	-69.9997	0.4262
88.8	1.252	1	0.7107					17.76	-69.9997	-69.9997	2.1728	-69.9997	-69.9997	1	-69.9997	-69.9997	0.4262
88.85	1.2522	1	0.7105					17.77	-69.9997	-69.9997	2.1728	-69.9997	-69.9997	1	-69.9997	-69.9997	0.4262
88.9	1.2524	1	0.7104					17.78	-69.9997	-69.9997	2.1728	-69.9997	-69.9997	1	-69.9997	-69.9997	0.4262
88.95	1.2526	1	0.7102					17.79	-69.9997	-69.9997	2.1728	-69.9997	-69.9997	1	-69.9997	-69.9997	0.4262
89	1.2527	1	0.71					17.8	-69.9997	-69.9997	2.1728	-69.9997	-69.9997	1	-69.9997	-69.9997	0.4262
89.05	1.2529	1	0.7099					17.81	-69.9997	-69.9997	2.1728	-69.9997	-69.9997	1	-69.9997	-69.9997	0.4262
89.1	1.2531	1	0.7097					17.82	-69.9997	-69.9997	2.1728	-69.9997	-69.9997	1	-69.9997	-69.9997	0.4262
89.15	1.2533	1	0.7095					17.83	-69.9997	-69.9997	2.1728	-69.9997	-69.9997	1	-69.9997	-69.9997	0.4262
89.2	1.2535	1	0.7094					17.84	-69.9997	-69.9997	2.1728	-69.9997	-69.9997	1	-69.9997	-69.9997	0.4262
89.25	1.2537	1	0.7092					17.85	-69.9997	-69.9997	2.1728	-69.9997	-69.9997	1	-69.9997	-69.9997	0.4262
89.3	1.2539	1	0.709					17.86	-69.9997	-69.9997	2.1728	-69.9997	-69.9997	1	-69.9997	-69.9997	0.4262
89.35	1.254	1	0.7089					17.87	-69.9997	-69.9997	2.1728	-69.9997	-69.9997	1	-69.9997	-69.9997	0.4262
89.4	1.2542	1	0.7087					17.88	-69.9997	-69.9997	2.1728	-69.9997	-69.9997	1	-69.9997	-69.9997	0.4262
89.45	1.2544	1	0.7085					17.89	-69.9997	-69.9997	2.1728	-69.9997	-69.9997	1	-69.9997	-69.9997	0.4262
89.5	1.2546	1	0.7084					17.9	-69.9997	-69.9997	2.1728	-69.9997	-69.9997	1	-69.9997	-69.9997	0.4262
89.55	1.2548	1	0.7082					17.91	-69.9997	-69.9997	2.1728	-69.9997	-69.9997	1	-69.9997	-69.9997	0.4262
89.6	1.255	1	0.708					17.92	-69.9997	-69.9997	2.1728	-69.9997	-69.9997	1	-69.9997	-69.9997	0.4262
89.65	1.2552	1	0.7079					17.93	-69.9997	-69.9997	2.1728	-69.9997	-69.9997	1	-69.9997	-69.9997	0.4262
89.7	1.2553	1	0.7077					17.94	-69.9997	-69.9997	2.1728	-69.9997	-69.9997	1	-69.9997	-69.9997	0.4262
89.75	1.2555	1	0.7075					17.95	-69.9997	-69.9997	2.1728	-69.9997	-69.9997	1	-69.9997	-69.9997	0.4262
89.8	1.2557	1	0.7074					17.96	-69.9997	-69.9997	2.1728	-69.9997	-69.9997	1	-69.9997	-69.9997	0.4262
89.85	1.2559	1	0.7072					17.97	-69.9997	-69.9997	2.1728	-69.9997	-69.9997	1	-69.9997	-69.9997	0.4262
89.9	1.2561	1	0.707					17.98	-69.9997	-69.9997	2.1728	-69.9997	-69.9997	1	-69.9997	-69.9997	0.4262
89.95	1.2563	1	0.7069					17.99	-69.9997	-69.9997	2.1728	-69.9997	-69.9997	1	-69.9997	-69.9997	0.4262
90	1.2565	1	0.7067					18	-69.9997	-69.9997	2.1728	-69.9997	-69.9997	1	-69.9997	-69.9997	0.4262
90.05	1.2566	1	0.7065					18.01	-69.9997	-69.9997	2.1728	-69.9997	-69.9997	1	-69.9997	-69.9997	0.4262
90.1	1.2568	1	0.7064					18.02	-69.9997	-69.9997	2.1728	-69.9997	-69.9997	1	-69.9997	-69.9997	0.4262
90.15	1.257	1	0.7062					18.03	-69.9997	-69.9997	2.1728	-69.9997	-69.9997	1	-69.9997	-69.9997	0.4262
90.2	1.2572	1	0.706					18.04	-69.9997	-69.9997	2.1728	-69.9997	-69.9997	1	-69.9997	-69.9997	0.4262
90.25	1.2574	1	0.7059					18.05	-69.9997	-69.9997	2.1728	-69.9997	-69.9997	1	-69.9997	-69.9997	0.4262
90.3	1.2576	1	0.7057					18.06	-69.9997	-69.9997	2.1728	-69.9997	-69.9997	1	-69.9997	-69.9997	0.4262
90.35	1.2578	1	0.7055					18.07	-69.9997	-69.9997	2.1728	-69.9997	-69.9997	1	-69.9997	-69.9997	0.4262
90.4	1.2579	1	0.7054					18.08	-69.9997	-69.9997	2.1728	-69.9997	-69.9997	1	-69.9997	-69.9997	0.4262
90.45	1.2581	1	0.7052					18.09	-69.9997	-69.9997	2.1728	-69.9997	-69.9997	1	-69.9997	-69.9997	0.4262
90.5	1.2583	1	0.705					18.1	-69.9997	-69.9997	2.1728	-69.9997	-69.9997	1	-69.9997	-69.9997	0.4262
90.55	1.2585	1	0.7049					18.11	-69.9997	-69.9997	2.1728	-69.9997	-69.9997	1	-69.9997	-69.9997	0.4262
90.6	1.2587	1	0.7047					18.12	-69.9997	-69.9997	2.1728	-69.9997	-69.9997	1	-69.9997	-69.9997	0.4262
90.65	1.2589	1	0.7045					18.13	-69.9997	-69.9997	2.1728	-69.9997	-69.9997	1	-69.9997	-69.9997	0.4262
90.7	1.2591	1	0.7044					18.14	-69.9997	-69.9997	2.1728	-69.9997	-69.9997	1	-69.9997	-69.9997	0.4262
90.75	1.2592	1	0.7042					18.15	-69.9997	-69.9997	2.1728	-69.9997	-69.9997	1	-69.9997	-69.9997	0.4262
90.8	1.2594	1	0.704					18.16	-69.9997	-69.9997	2.1728	-69.9997	-69.9997	1	-69.9997	-69.9997	0.4262
90.85	1.2596	1	0.7039					18.17	-69.9997	-69.9997	2.1728	-69.9997	-69.9997	1	-69.9997	-69.9997	0.4262
90.9	1.2598	1	0.7037					18.18	-69.9997	-69.9997	2.1728	-69.9997	-69.9997	1	-69.9997	-69.9997	0.4262
90.95	1.26	1	0.7035					18.19	-69.9997	-69.9997	2.1728	-69.9997	-69.9997	1	-69.9997	-69.9997	0.4262
91	1.2602	1	0.7034					18.2	-69.9997	-69.9997	2.1728	-69.9997	-69.9997	1	-69.9997	-69.9997	0.4262
91.05	1.2604	1	0.7032					18.21	-69.9997	-69.9997	2.1728	-69.9997	-69.9997	1	-69.9997	-69.9997	0.4262
91.1	1.2605	1	0.703					18.22	-69.9997	-69.9997	2.1728	-69.9997	-69.9997	1	-69.9997	-69.9997	0.4262
91.15	1.2607	1	0.7029					18.23	-69.9997	-69.9997	2.1728	-69.9997	-69.9997	1	-69.9997	-69.9997	0.4262
91.2	1.2609	1	0.7027					18.24	-69.9997	-69.9997	2.1728	-69.9997	-69.9997	1	-69.9997	-69.9997	0.4262
91.25	1.2611	1	0.7026					18.25	-69.9997	-69.9997	2.1728	-69.9997	-69.9997	1	-69.9997	-69.9997	0.4262
91.3	1.2613	1	0.7024					18.26	-69.9997	-69.9997	2.1728	-69.9997	-69.9997	1	-69.9997	-69.9997	0.4262
91.35	1.2615	1	0.7022					18.27	-69.9997	-69.9997	2.1728	-69.9997	-69.9997	1	-69.9997	-69.9997	0.4262
91.4	1.2617	1	0.7021					18.28	-69.9997	-69.9997	2.1728	-69.9997	-69.9997	1	-69.9997	-69.9997	0.4262
91.45	1.2618	1	0.7019					18.29	-69.9997	-69.9997	2.1728	-69.9997	-69.9997	1	-69.9997	-69.9997	0.4262
91.5	1.262	1	0.7017					18.3	-69.9997	-69.9997	2.1728	-69.9997	-69.9997	1	-69.9997	-69.9997	0.4262
91.55	1.2622	1	0.7016					18.31	-69.9997	-69.9997	2.1728	-69.9997	-69.9997	1	-69.9997	-69.9997	0.4262
91.6	1.2624	1	0.7014					18.32	-69.9997	-69.9997	2.1728	-69.9997	-69.9997	1	-69.9997	-69.9997	0.4262
91.65	1.2626	1	0.7012					18.33	-69.9997	-69.9997	2.1728	-69.9997	-69.9997	1	-69.9997	-69.9997	0.4262
91.7	1.2628	1	0.7011					18.34	-69.9997	-69.9997	2.1728	-69.9997	-69.9997	1	-69.9997	-69.9997	0.4262
91.75	1.263	1	0.7009					18.35	-69.9997	-69.9997	2.1728	-69.9997	-69.9997	1	-69.9997	-69.9997	0.4262
91.8	1.2632	1	0.7007					18.36	-69.9997	-69.9997	2.1728	-69.9997	-69.9997	1	-69.9997	-69.9997	0.4262
91.85	1.2633	1	0.7006					18.37	-69.9997	-69.9997	2.1728	-69.9997	-69.9997	1	-69.9997	-69.9997	0.4262
91.9	1.2635	1	0.7004					18.38	-69.9997	-69.9997	2.1728	-69.9997	-69.9997	1	-69.9997	-69.9997	0.4262
91.95	1.2637	1	0.7003					18.39	-69.9997	-69.9997	2.1728	-69.9997	-69.9997	1	-69.9997	-69.9997	0.4262
92	1.2639	1	0.7001					18.4	-69.9997	-69.9997	2.1728	-69.9997	-69.9997	1	-69.9997	-69.9997	0.4262
92.05	1.2641	1	0.6999					18.41	-69.9997	-69.9997	2.1728	-69.9997	-69.9997	1	-69.9997	-69.9997	0.4262
92.1	1.2643	1	0.6998					18.42	-69.9997	-69.9997	2.1728	-69.9997	-69.9997	1	-69.9997	-69.9997	0.4262
92.15	1.2645	1	0.6996					18.43	-69.9997	-69.9997	2.1728	-69.9997	-69.9997	1	-69.9997	-69.9997	0.4262
92.2	1.2646	1	0.6994					18.44	-69.9997	-69.9997	2.1728	-69.9997	-69.9997	1	-69.9997	-69.9997	0.4262
92.25	1.2648	1	0.6993					18.45	-69.9997	-69.9997	2.1728	-69.9997	-69.9997	1	-69.9997	-69.9997	0.4262
92.3	1.265	1	0.6991					18.46	-69.9997	-69.9997	2.1728	-69.9997	-69.9997	1	-69.9997	-69.9997	0.4262
92.35	1.2652	1	0.699					18.47	-69.9997	-69.9997	2.1728	-69.9997	-69.9997	1	-69.9997	-69.9997	0.4262
92.4	1.2654	1	0.6988					18.48	-69.9997	-69.9997	2.1728	-69.9997	-69.9997	1	-69.9997	-69.9997	0.4262
92.45	1.2656	1	0.6986					18.49	-69.9997	-69.9997	2.1728	-69.9997	-69.9997	1	-69.9997	-69.9997	0.4262
92.5	1.2658	1	0.6985					18.5	-69.9997	-69.9997	2.1728	-69.9997	-69.9997	1	-69.9997	-69.9997	0.4262
92.55	1.2659	1	0.6983					18.51	-69.9997	-69.9997	2.1728	-69.9997	-69.9997	1	-69.9997	-69.9997	0.4262
92.6	1.2661	1	0.6981					18.52	-69.9997	-69.9997	2.1728	-69.9997	-69.9997	1	-69.9997	-69.9997	0.4262
92.65	1.2663	1	0.698					18.53	-69.9997	-69.9997	2.1728	-69.9997	-69.9997	1	-69.9997	-69.9997	0.4262
92.7	1.2665	1	0.6978					18.54	-69.9997	-69.9997	2.1728	-69.9997	-69.9997	1	-69.9997	-69.9997	0.4262
92.75	1.2667	1	0.6976					18.55	-69.9997	-69.9997	2.1728	-69.9997	-69.9997	1	-69.9997	-69.9997	0.4262
92.8	1.2669	1	0.6975					18.56	-69.9997	-69.9997	2.1728	-69.9997	-69.9997	1	-69.9997	-69.9997	0.4262
92.85	1.2671	1	0.6973					18.57	-69.9997	-69.9997	2.1728	-69.9997	-69.9997	1	-69.9997	-69.9997	0.4262
92.9	1.2672	1	0.6972					18.58	-69.9997	-69.9997	2.1728	-69.9997	-69.9997	1	-69.9997	-69.9997	0.4262
92.95	1.2674	1	0.697					18.59	-69.9997	-69.9997	2.1728	-69.9997	-69.9997	1	-69.9997	-69.9997	0.4262
93	1.2676	1	0.6968					18.6	-69.9997	-69.9997	2.1728	-69.9997	-69.9997	1	-69.9997	-69.9997	0.4262
93.05	1.2678	1	0.6967					18.61	-69.9997	-69.9997	2.1728	-69.9997	-69.9997	1	-69.9997	-69.9997	0.4262
93.1	1.268	1	0.6965					18.62	-69.9997	-69.9997	2.1728	-69.9997	-69.9997	1	-69.9997	-69.9997	0.4262
93.15	1.2682	1	0.6964					18.63	-69.9997	-69.9997	2.1728	-69.9997	-69.9997	1	-69.9997	-69.9997	0.4262
93.2	1.2684	1	0.6962					18.64	-69.9997	-69.9997	2.1728	-69.9997	-69.9997	1	-69.9997	-69.9997	0.4262
93.25	1.2685	1	0.696					18.65	-69.9997	-69.9997	2.1728	-69.9997	-69.9997	1	-69.9997	-69.9997	0.4262
93.3	1.2687	1	0.6959					18.66	-69.9997	-69.9997	2.1728	-69.9997	-69.9997	1	-69.9997	-69.9997	0.4262
93.35	1.2689	1	0.6957					18.67	-69.9997	-69.9997	2.1728	-69.9997	-69.9997	1	-69.9997	-69.9997	0.4262
93.4	1.2691	1	0.6955					18.68	-69.9997	-69.9997	2.1728	-69.9997	-69.9997	1	-69.9997	-69.9997	0.4262
93.45	1.2693	1	0.6954					18.69	-69.9997	-69.9997	2.1728	-69.9997	-69.9997	1	-69.9997	-69.9997	0.4262
93.5	1.2695	1	0.6952					18.7	-69.9997	-69.9997	2.1728	-69.9997	-69.9997	1	-69.9997	-69.9997	0.4262
93.55	1.2697	1	0.6951					18.71	-69.9997	-69.9997	2.1728	-69.9997	-69.9997	1	-69.9997	-69.9997	0.4262
93.6	1.2698	1	0.6949					18.72	-69.9997	-69.9997	2.1728	-69.9997	-69.9997	1	-69.9997	-69.9997	0.4262
93.65	1.27	1	0.6947					18.73	-69.9997	-69.9997	2.1728	-69.9997	-69.9997	1	-69.9997	-69.9997	0.4262
93.7	1.2702	1	0.6946					18.74	-69.9997	-69.9997	2.1728	-69.9997	-69.9997	1	-69.9997	-69.9997	0.4262
93.75	1.2704	1	0.6944					18.75	-69.9997	-69.9997	2.1728	-69.9997	-69.9997	1	-69.9997	-69.9997	0.4262
93.8	1.2706	1	0.6943					18.76	-69.9997	-69.9997	2.1728	-69.9997	-69.9997	1	-69.9997	-69.9997	0.4262
93.85	1.2708	1	0.6941					18.77	-69.9997	-69.9997	2.1728	-69.9997	-69.9997	1	-69.9997	-69.9997	0.4262
93.9	1.271	1	0.6939					18.78	-69.9997	-69.9997	2.1728	-69.9997	-69.9997	1	-69.9997	-69.9997	0.4262
93.95	1.2712	1	0.6938					18.79	-69.9997	-69.9997	2.1728	-69.9997	-69.9997	1	-69.9997	-69.9997	0.4262
94	1.2713	1	0.6936					18.8	-69.9997	-69.9997	2.1728	-69.9997	-69.9997	1	-69.9997	-69.9997	0.4262
94.05	1.2715	1	0.6934					18.81	-69.9997	-69.9997	2.1728	-69.9997	-69.9997	1	-69.9997	-69.9997	0.4262
94.1	1.2717	1	0.6933					18.82	-69.9997	-69.9997	2.1728	-69.9997	-69.9997	1	-69.9997	-69.9997	0.4262
94.15	1.2719	1	0.6931					18.83	-69.9997	-69.9997	2.1728	-69.9997	-69.9997	1	-69.9997	-69.9997	0.4262
94.2	1.2721	1	0.693					18.84	-69.9997	-69.9997	2.1728	-69.9997	-69.9997	1	-69.9997	-69.9997	0.4262
94.25	1.2723	1	0.6928					18.85	-69.9997	-69.9997	2.1728	-69.9997	-69.9997	1	-69.9997	-69.9997	0.4262
94.3	1.2725	1	0.6926					18.86	-69.9997	-69.9997	2.1728	-69.9997	-69.9997	1	-69.9997	-69.9997	0.4262
94.35	1.2726	1	0.6925					18.87	-69.9997	-69.9997	2.1728	-69.9997	-69.9997	1	-69.9997	-69.9997	0.4262
94.4	1.2728	1	0.6923					18.88	-69.9997	-69.9997	2.1728	-69.9997	-69.9997	1	-69.9997	-69.9997	0.4262
94.45	1.273	1	0.6922					18.89	-69.9997	-69.9997	2.1728	-69.9997	-69.9997	1	-69.9997	-69.9997	0.4262
94.5	1.2732	1	0.692					18.9	-69.9997	-69.9997	2.1728	-69.9997	-69.9997	1	-69.9997	-69.9997	0.4262
94.55	1.2734	1	0.6918					18.91	-69.9997	-69.9997	2.1728	-69.9997	-69.9997	1	-69.9997	-69.9997	0.4262
94.6	1.2736	1	0.6917					18.92	-69.9997	-69.9997	2.1728	-69.9997	-69.9997	1	-69.9997	-69.9997	0.4262
94.65	1.2738	1	0.6915					18.93	-69.9997	-69.9997	2.1728	-69.9997	-69.9997	1	-69.9997	-69.9997	0.4262
94.7	1.2739	1	0.6914					18.94	-69.9997	-69.9997	2.1728	-69.9997	-69.9997	1	-69.9997	-69.9997	0.4262
94.75	1.2741	1	0.6912					18.95	-69.9997	-69.9997	2.1728	-69.9997	-69.9997	1	-69.9997	-69.9997	0.4262
94.8	1.2743	1	0.691					18.96	-69.9997	-69.9997	2.1728	-69.9997	-69.9997	1	-69.9997	-69.9997	0.4262
94.85	1.2745	1	0.6909					18.97	-69.9997	-69.9997	2.1728	-69.9997	-69.9997	1	-69.9997	-69.9997	0.4262
94.9	1.2747	1	0.6907					18.98	-69.9997	-69.9997	2.1728	-69.9997	-69.9997	1	-69.9997	-69.9997	0.4262
94.95	1.2749	1	0.6906					18.99	-69.9997	-69.9997	2.1728	-69.9997	-69.9997	1	-69.9997	-69.9997	0.4262
95	1.2751	1	0.6904					19	-69.9997	-69.9997	2.1728	-69.9997	-69.9997	1	-69.9997	-69.9997	0.4262
95.05	1.2752	1	0.6902					19.01	-69.9997	-69.9997	2.1728	-69.9997	-69.9997	1	-69.9997	-69.9997	0.4262
95.1	1.2754	1	0.6901					19.02	-69.9997	-69.9997	2.1728	-69.9997	-69.9997	1	-69.9997	-69.9997	0.4262
95.15	1.2756	1	0.6899					19.03	-69.9997	-69.9997	2.1728	-69.9997	-69.9997	1	-69.9997	-69.9997	0.4262
95.2	1.2758	1	0.6898					19.04	-69.9997	-69.9997	2.1728	-69.9997	-69.9997	1	-69.9997	-69.9997	0.4262
95.25	1.276	1	0.6896					19.05	-69.9997	-69.9997	2.1728	-69.9997	-69.9997	1	-69.9997	-69.9997	0.4262
95.3	1.2762	1	0.6895					19.06	-69.9997	-69.9997	2.1728	-69.9997	-69.9997	1	-69.9997	-69.9997	0.4262
95.35	1.2764	1	0.6893					19.07	-69.9997	-69.9997	2.1728	-69.9997	-69.9997	1	-69.9997	-69.9997	0.4262
95.4	1.2765	1	0.6891					19.08	-69.9997	-69.9997	2.1728	-69.9997	-69.9997	1	-69.9997	-69.9997	0.4262
95.45	1.2767	1	0.689					19.09	-69.9997	-69.9997	2.1728	-69.9997	-69.9997	1	-69.9997	-69.9997	0.4262
95.5	1.2769	1	0.6888					19.1	-69.9997	-69.9997	2.1728	-69.9997	-69.9997	1	-69.9997	-69.9997	0.4262
95.55	1.2771	1	0.6887					19.11	-69.9997	-69.9997	2.1728	-69.9997	-69.9997	1	-69.9997	-69.9997	0.4262
95.6	1.2773	1	0.6885					19.12	-69.9997	-69.9997	2.1728	-69.9997	-69.9997	1	-69.9997	-69.9997	0.4262
95.65	1.2775	1	0.6883					19.13	-69.9997	-69.9997	2.1728	-69.9997	-69.9997	1	-69.9997	-69.9997	0.4262
95.7	1.2777	1	0.6882					19.14	-69.9997	-69.9997	2.1728	-69.9997	-69.9997	1	-69.9997	-69.9997	0.4262
95.75	1.2778	1	0.688					19.15	-69.9997	-69.9997	2.1728	-69.9997	-69.9997	1	-69.9997	-69.9997	0.4262
95.8	1.278	1	0.6879					19.16	-69.9997	-69.9997	2.1728	-69.9997	-69.9997	1	-69.9997	-69.9997	0.4262
95.85	1.2782	1	0.6877					19.17	-69.9997	-69.9997	2.1728	-69.9997	-69.9997	1	-69.9997	-69.9997	0.4262
95.9	1.2784	1	0.6875					19.18	-69.9997	-69.9997	2.1728	-69.9997	-69.9997	1	-69.9997	-69.9997	0.4262
95.95	1.2786	1	0.6874					19.19	-69.9997	-69.9997	2.1728	-69.9997	-69.9997	1	-69.9997	-69.9997	0.4262
96	1.2788	1	0.6872					19.2	-69.9997	-69.9997	2.1728	-69.9997	-69.9997	1	-69.9997	-69.9997	0.4262
96.05	1.279	1	0.6871					19.21	-69.9997	-69.9997	2.1728	-69.9997	-69.9997	1	-69.9997	-69.9997	0.4262
96.1	1.2791	1	0.6869					19.22	-69.9997	-69.9997	2.1728	-69.9997	-69.9997	1	-69.9997	-69.9997	0.4262
96.15	1.2793	1	0.6868					19.23	-69.9997	-69.9997	2.1728	-69.9997	-69.9997	1	-69.9997	-69.9997	0.4262
96.2	1.2795	1	0.6866					19.24	-69.9997	-69.9997	2.1728	-69.9997	-69.9997	1	-69.9997	-69.9997	0.4262
96.25	1.2797	1	0.6864					19.25	-69.9997	-69.9997	2.1728	-69.9997	-69.9997	1	-69.9997	-69.9997	0.4262
96.3	1.2799	1	0.6863					19.26	-69.9997	-69.9997	2.1728	-69.9997	-69.9997	1	-69.9997	-69.9997	0.4262
96.35	1.2801	1	0.6861					19.27	-69.9997	-69.9997	2.1728	-69.9997	-69.9997	1	-69.9997	-69.9997	0.4262
96.4	1.2803	1	0.686					19.28	-69.9997	-69.9997	2.1728	-69.9997	-69.9997	1	-69.9997	-69.9997	0.4262
96.45	1.2805	1	0.6858					19.29	-69.9997	-69.9997	2.1728	-69.9997	-69.9997	1	-69.9997	-69.9997	0.4262
96.5	1.2806	1	0.6857					19.3	-69.9997	-69.9997	2.1728	-69.9997	-69.9997	1	-69.9997	-69.9997	0.4262
96.55	1.2808	1	0.6855					19.31	-69.9997	-69.9997	2.1728	-69.9997	-69.9997	1	-69.9997	-69.9997	0.4262
96.6	1.281	1	0.6853					19.32	-69.9997	-69.9997	2.1728	-69.9997	-69.9997	1	-69.9997	-69.9997	0.4262
96.65	1.2812	1	0.6852					19.33	-69.9997	-69.9997	2.1728	-69.9997	-69.9997	1	-69.9997	-69.9997	0.4262
96.7	1.2814	1	0.685					19.34	-69.9997	-69.9997	2.1728	-69.9997	-69.9997	1	-69.9997	-69.9997	0.4262
96.75	1.2816	1	0.6849					19.35	-69.9997	-69.9997	2.1728	-69.9997	-69.9997	1	-69.9997	-69.9997	0.4262
96.8	1.2818	1	0.6847					19.36	-69.9997	-69.9997	2.1728	-69.9997	-69.9997	1	-69.9997	-69.9997	0.4262
96.85	1.2819	1	0.6846					19.37	-69.9997	-69.9997	2.1728	-69.9997	-69.9997	1	-69.9997	-69.9997	0.4262
96.9	1.2821	1	0.6844					19.38	-69.9997	-69.9997	2.1728	-69.9997	-69.9997	1	-69.9997	-69.9997	0.4262
96.95	1.2823	1	0.6842					19.39	-69.9997	-69.9997	2.1728	-69.9997	-69.9997	1	-69.9997	-69.9997	0.4262
97	1.2825	1	0.6841					19.4	-69.9997	-69.9997	2.1728	-69.9997	-69.9997	1	-69.9997	-69.9997	0.4262
97.05	1.2827	1	0.6839					19.41	-69.9997	-69.9997	2.1728	-69.9997	-69.9997	1	-69.9997	-69.9997	0.4262
97.1	1.2829	1	0.6838					19.42	-69.9997	-69.9997	2.1728	-69.9997	-69.9997	1	-69.9997	-69.9997	0.4262
97.15	1.2831	1	0.6836					19.43	-69.9997	-69.9997	2.1728	-69.9997	-69.9997	1	-69.9997	-69.9997	0.4262
97.2	1.2832	1	0.6835					19.44	-69.9997	-69.9997	2.1728	-69.9997	-69.9997	1	-69.9997	-69.9997	0.4262
97.25	1.2834	1	0.6833					19.45	-69.9997	-69.9997	2.1728	-69.9997	-69.9997	1	-69.9997	-69.9997	0.4262
97.3	1.2836	1	0.6831					19.46	-69.9997	-69.9997	2.1728	-69.9997	-69.9997	1	-69.9997	-69.9997	0.4262
97.35	1.2838	1	0.683					19.47	-69.9997	-69.9997	2.1728	-69.9997	-69.9997	1	-69.9997	-69.9997	0.4262
97.4	1.284	1	0.6828					19.48	-69.9997	-69.9997	2.1728	-69.9997	-69.9997	1	-69.9997	-69.9997	0.4262
97.45	1.2842	1	0.6827					19.49	-69.9997	-69.9997	2.1728	-69.9997	-69.9997	1	-69.9997	-69.9997	0.4262
97.5	1.2844	1	0.6825					19.5	-69.9997	-69.9997	2.1728	-69.9997	-69.9997	1	-69.9997	-69.9997	0.4262
97.55	1.2845	1	0.6824					19.51	-69.9997	-69.9997	2.1728	-69.9997	-69.9997	1	-69.9997	-69.9997	0.4262
97.6	1.2847	1	0.6822					19.52	-69.9997	-69.9997	2.1728	-69.9997	-69.9997	1	-69.9997	-69.9997	0.4262
97.65	1.2849	1	0.6821					19.53	-69.9997	-69.9997	2.1728	-69.9997	-69.9997	1	-69.9997	-69.9997	0.4262
97.7	1.2851	1	0.6819					19.54	-69.9997	-69.9997	2.1728	-69.9997	-69.9997	1	-69.9997	-69.9997	0.4262
97.75	1.2853	1	0.6817					19.55	-69.9997	-69.9997	2.1728	-69.9997	-69.9997	1	-69.9997	-69.9997	0.4262
97.8	1.2855	1	0.6816					19.56	-69.9997	-69.9997	2.1728	-69.9997	-69.9997	1	-69.9997	-69.9997	0.4262
97.85	1.2857	1	0.6814					19.57	-69.9997	-69.9997	2.1728	-69.9997	-69.9997	1	-69.9997	-69.9997	0.4262
97.9	1.2858	1	0.6813					19.58	-69.9997	-69.9997	2.1728	-69.9997	-69.9997	1	-69.9997	-69.9997	0.4262
97.95	1.286	1	0.6811					19.59	-69.9997	-69.9997	2.1728	-69.9997	-69.9997	1	-69.9997	-69.9997	0.4262
98	1.2862	1	0.681					19.6	-69.9997	-69.9997	2.1728	-69.9997	-69.9997	1	-69.9997	-69.9997	0.4262
98.05	1.2864	1	0.6808					19.61	-69.9997	-69.9997	2.1728	-69.9997	-69.9997	1	-69.9997	-69.9997	0.4262
98.1	1.2866	1	0.6807					19.62	-69.9997	-69.9997	2.1728	-69.9997	-69.9997	1	-69.9997	-69.9997	0.4262
98.15	1.2868	1	0.6805					19.63	-69.9997	-69.9997	2.1728	-69.9997	-69.9997	1	-69.9997	-69.9997	0.4262
98.2	1.287	1	0.6804					19.64	-69.9997	-69.9997	2.1728	-69.9997	-69.9997	1	-69.9997	-69.9997	0.4262
98.25	1.2871	1	0.6802					19.65	-69.9997	-69.9997	2.1728	-69.9997	-69.9997	1	-69.9997	-69.9997	0.4262
98.3	1.2873	1	0.68					19.66	-69.9997	-69.9997	2.1728	-69.9997	-69.9997	1	-69.9997	-69.9997	0.4262
98.35	1.2875	1	0.6799					19.67	-69.9997	-69.9997	2.1728	-69.9997	-69.9997	1	-69.9997	-69.9997	0.4262
98.4	1.2877	1	0.6797					19.68	-69.9997	-69.9997	2.1728	-69.9997	-69.9997	1	-69.9997	-69.9997	0.4262
98.45	1.2879	1	0.6796					19.69	-69.9997	-69.9997	2.1728	-69.9997	-69.9997	1	-69.9997	-69.9997	0.4262
98.5	1.2881	1	0.6794					19.7	-69.9997	-69.9997	2.1728	-69.9997	-69.9997	1	-69.9997	-69.9997	0.4262
98.55	1.2883	1	0.6793					19.71	-69.9997	-69.9997	2.1728	-69.9997	-69.9997	1	-69.9997	-69.9997	0.4262
98.6	1.2884	1	0.6791					19.72	-69.9997	-69.9997	2.1728	-69.9997	-69.9997	1	-69.9997	-69.9997	0.4262
98.65	1.2886	1	0.679					19.73	-69.9997	-69.9997	2.1728	-69.9997	-69.9997	1	-69.9997	-69.9997	0.4262
98.7	1.2888	1	0.6788					19.74	-69.9997	-69.9997	2.1728	-69.9997	-69.9997	1	-69.9997	-69.9997	0.4262
98.75	1.289	1	0.6787					19.75	-69.9997	-69.9997	2.1728	-69.9997	-69.9997	1	-69.9997	-69.9997	0.4262
98.8	1.2892	1	0.6785					19.76	-69.9997	-69.9997	2.1728	-69.9997	-69.9997	1	-69.9997	-69.9997	0.4262
98.85	1.2894	1	0.6783					19.77	-69.9997	-69.9997	2.1728	-69.9997	-69.9997	1	-69.9997	-69.9997	0.4262
98.9	1.2896	1	0.6782					19.78	-69.9997	-69.9997	2.1728	-69.9997	-69.9997	1	-69.9997	-69.9997	0.4262
98.95	1.2897	1	0.678					19.79	-69.9997	-69.9997	2.1728	-69.9997	-69.9997	1	-69.9997	-69.9997	0.4262
99	1.2899	1	0.6779					19.8	-69.9997	-69.9997	2.1728	-69.9997	-69.9997	1	-69.9997	-69.9997	0.4262
99.05	1.2901	1	0.6777					19.81	-69.9997	-69.9997	2.1728	-69.9997	-69.9997	1	-69.9997	-69.9997	0.4262
99.1	1.2903	1	0.6776					19.82	-69.9997	-69.9997	2.1728	-69.9997	-69.9997	1	-69.9997	-69.9997	0.4262
99.15	1.2905	1	0.6774					19.83	-69.9997	-69.9997	2.1728	-69.9997	-69.9997	1	-69.9997	-69.9997	0.4262
99.2	1.2907	1	0.6773					19.84	-69.9997	-69.9997	2.1728	-69.9997	-69.9997	1	-69.9997	-69.9997	0.4262
99.25	1.2909	1	0.6771					19.85	-69.9997	-69.9997	2.1728	-69.9997	-69.9997	1	-69.9997	-69.9997	0.4262
99.3	1.291	1	0.677					19.86	-69.9997	-69.9997	2.1728	-69.9997	-69.9997	1	-69.9997	-69.9997	0.4262
99.35	1.2912	1	0.6768					19.87	-69.9997	-69.9997	2.1728	-69.9997	-69.9997	1	-69.9997	-69.9997	0.4262
99.4	1.2914	1	0.6767					19.88	-69.9997	-69.9997	2.1728	-69.9997	-69.9997	1	-69.9997	-69.9997	0.4262
99.45	1.2916	1	0.6765					19.89	-69.9997	-69.9997	2.1728	-69.9997	-69.9997	1	-69.9997	-69.9997	0.4262
99.5	1.2918	1	0.6764					19.9	-69.9997	-69.9997	2.1728	-69.9997	-69.9997	1	-69.9997	-69.9997	0.4262
99.55	1.292	1	0.6762					19.91	-69.9997	-69.9997	2.1728	-69.9997	-69.9997	1	-69.9997	-69.9997	0.4262
99.6	1.2922	1	0.676					19.92	-69.9997	-69.9997	2.1728	-69.9997	-69.9997	1	-69.9997	-69.9997	0.4262
99.65	1.2923	1	0.6759					19.93	-69.9997	-69.9997	2.1728	-69.9997	-69.9997	1	-69.9997	-69.9997	0.4262
99.7	1.2925	1	0.6757					19.94	-69.9997	-69.9997	2.1728	-69.9997	-69.9997	1	-69.9997	-69.9997	0.4262
99.75	1.2927	1	0.6756					19.95	-69.9997	-69.9997	2.1728	-69.9997	-69.9997	1	-69.9997	-69.9997	0.4262
99.8	1.2929	1	0.6754					19.96	-69.9997	-69.9997	2.1728	-69.9997	-69.9997	1	-69.9997	-69.9997	0.4262
99.85	1.2931	1	0.6753					19.97	-69.9997	-69.9997	2.1728	-69.9997	-69.9997	1	-69.9997	-69.9997	0.4262
99.9	1.2933	1	0.6751					19.98	-69.9997	-69.9997	2.1728	-69.9997	-69.9997	1	-69.9997	-69.9997	0.4262
[truncated: 48,002 more rows]

## Sheet: Fig S1
Fig S2--->A	t	gj (pc2c1=0.001)	gj (pc2c1=0.0001)		Fig S2--->B	t	gj (pc2c1=0.001)	gj (pc2c1=0.0001)
	0	2	2			0	2	2
	0.5	2	2			0.5	2	2
	1	2	2			1	2	2
	1.5	2	2			1.5	2	2
	2	2	2			2	2	2
	2.5	2	2			2.5	2	2
	3	2	2			3	2	2
	3.5	2	2			3.5	2	2
	4	2	2			4	2	2
	4.5	2	2			4.5	2	2
	5	2	2			5	2	2
	5.5	2	2			5.5	2	2
	6	2	2			6	2	2
	6.5	2	2			6.5	2	2
	7	2	2			7	2	2
	7.5	2	2			7.5	2	2
	8	2	2			8	2	2
	8.5	2	2			8.5	2	2
	9	2	2			9	2	2
	9.5	2	2			9.5	2	2
	10	2	2			10	2	2
	10.5	2	2			10.5	2	2
	11	2	2			11	2	2
	11.5	2	2			11.5	2	2
	12	2	2			12	2	2
	12.5	2	2			12.5	2	2
	13	2	2			13	2	2
	13.5	2	2			13.5	2	2
	14	2	2			14	2	2
	14.5	2	2			14.5	2	2
	15	2	2			15	2	2
	15.5	2	2			15.5	2	2
	16	2	2			16	2	2
	16.5	2	2			16.5	2	2
	17	2	2			17	2	2
	17.5	2	2			17.5	2	2
	18	2	2			18	2	2
	18.5	2	2			18.5	2	2
	19	2	2			19	2	2
	19.5	2	2			19.5	2	2
	20	2	2			20	2	2
	20.5	2	2			20.5	2	2
	21	2	2			21	2	2
	21.5	2	2			21.5	2	2
	22	2	2			22	2	2
	22.5	2	2			22.5	2	2
	23	2	2			23	2	2
	23.5	2	2			23.5	2	2
	24	2	2			24	2	2
	24.5	2	2			24.5	2	2
	25	2	2			25	2	2
	25.5	2	2			25.5	2	2
	26	2	2			26	2	2
	26.5	2	2			26.5	2	2
	27	2	2			27	2	2
	27.5	2	2			27.5	2	2
	28	2	2			28	2	2
	28.5	2	2			28.5	2	2
	29	2	2			29	2	2
	29.5	2	2			29.5	2	2
	30	2	2			30	2	2
	30.5	2	2			30.5	2	2
	31	2	2			31	2	2
	31.5	2	2			31.5	2	2
	32	2	2			32	2	2
	32.5	2	2			32.5	2	2
	33	2	2			33	2	2
	33.5	2	2			33.5	2	2
	34	2	2			34	2	2
	34.5	2	2			34.5	2	2
	35	2	2			35	2	2
	35.5	2	2			35.5	2	2
	36	2	2			36	2	2
	36.5	2	2			36.5	2	2
	37	2	2			37	2	2
	37.5	2	2			37.5	2	2
	38	2	2			38	2	2
	38.5	2	2			38.5	2	2
	39	2	2			39	2	2
	39.5	2	2			39.5	2	2
	40	2	2			40	2	2
	40.5	2	2			40.5	2	2
	41	2	2			41	2	2
	41.5	2	2			41.5	2	2
	42	2	2			42	2	2
	42.5	2	2			42.5	2	2
	43	2	2			43	2	2
	43.5	2	2			43.5	2	2
	44	2	2			44	2	2
	44.5	2	2			44.5	2	2
	45	2	2			45	2	2
	45.5	2	2			45.5	2	2
	46	2	2			46	2	2
	46.5	2	2			46.5	2	2
	47	2	2			47	2	2
	47.5	2	2			47.5	2	2
	48	2	2			48	2	2
	48.5	2	2			48.5	2	2
	49	2	2			49	2	2
	49.5	2	2			49.5	2	2
	50	2	2			50	2	2
	50.5	2	2			50.5	2	2
	51	2	2			51	2	2
	51.5	2	2			51.5	2	2
	52	2	2			52	2	2
	52.5	2	2			52.5	2	2
	53	2	2			53	2	2
	53.5	2	2			53.5	2	2
	54	2	2			54	2	2
	54.5	2	2			54.5	2	2
	55	2	2			55	2	2
	55.5	2	2			55.5	2	2
	56	2	2			56	2	2
	56.5	2	2			56.5	2	2
	57	2	2			57	2	2
	57.5	2	2			57.5	2	2
	58	2	2			58	2	2
	58.5	2	2			58.5	2	2
	59	2	2			59	2	2
	59.5	2	2			59.5	2	2
	60	2	2			60	2	2
	60.5	2	2			60.5	2	2
	61	2	2			61	2	2
	61.5	2	2			61.5	2	2
	62	2	2			62	2	2
	62.5	2	2			62.5	2	2
	63	2	2			63	2	2
	63.5	2	2			63.5	2	2
	64	2	2			64	2	2
	64.5	2	2			64.5	2	2
	65	2	2			65	2	2
	65.5	2	2			65.5	2	2
	66	2	2			66	2	2
	66.5	2	2			66.5	2	2
	67	2	2			67	2	2
	67.5	2	2			67.5	2	2
	68	2	2			68	2	2
	68.5	2	2			68.5	2	2
	69	2	2			69	2	2
	69.5	2	2			69.5	2	2
	70	2	2			70	2	2
	70.5	2	2			70.5	2	2
	71	2	2			71	2	2
	71.5	2	2			71.5	2	2
	72	2	2			72	2	2
	72.5	2	2			72.5	2	2
	73	2	2			73	2	2
	73.5	2	2			73.5	2	2
	74	2	2			74	2	2
	74.5	2	2			74.5	2	2
	75	2	2			75	2	2
	75.5	2	2			75.5	2	2
	76	2	2			76	2	2
	76.5	2	2			76.5	2	2
	77	2	2			77	2	2
	77.5	2	2			77.5	2	2
	78	2	2			78	2	2
	78.5	2	2			78.5	2	2
	79	2	2			79	2	2
	79.5	2	2			79.5	2	2
	80	2	2			80	2	2
	80.5	2	2			80.5	2	2
	81	2	2			81	2	2
	81.5	2	2			81.5	2	2
	82	2	2			82	2	2
	82.5	2	2			82.5	2	2
	83	2	2			83	2	2
	83.5	2	2			83.5	2	2
	84	2	2			84	2	2
	84.5	2	2			84.5	2	2
	85	2	2			85	2	2
	85.5	2	2			85.5	2	2
	86	2	2			86	2	2
	86.5	2	2			86.5	2	2
	87	2	2			87	2	2
	87.5	2	2			87.5	2	2
	88	2	2			88	2	2
	88.5	2	2			88.5	2	2
	89	2	2			89	2	2
	89.5	2	2			89.5	2	2
	90	2	2			90	2	2
	90.5	2	2			90.5	2	2
	91	2	2			91	2	2
	91.5	2	2			91.5	2	2
	92	2	2			92	2	2
	92.5	2	2			92.5	2	2
	93	2	2			93	2	2
	93.5	2	2			93.5	2	2
	94	2	2			94	2	2
	94.5	2	2			94.5	2	2
	95	2	2			95	2	2
	95.5	2	2			95.5	2	2
	96	2	2			96	2	2
	96.5	2	2			96.5	2	2
	97	2	2			97	2	2
	97.5	2	2			97.5	2	2
	98	2	2			98	2	2
	98.5	2	2			98.5	2	2
	99	2	2			99	2	2
	99.5	2	2			99.5	2	2
	100	2	2			100	2	2
	100.5	2	2			100.5	2	2
	101	2	2			101	2	2
	101.5	2	2			101.5	2	2
	102	2	2			102	2	2
	102.5	2	2			102.5	2	2
	103	2	2			103	2	2
	103.5	2	2			103.5	2	2
	104	2	2			104	2	2
	104.5	2	2			104.5	2	2
	105	2	2			105	2	2
	105.5	2	2			105.5	2	2
	106	2	2			106	2	2
	106.5	2	2			106.5	2	2
	107	2	2			107	2	2
	107.5	2	2			107.5	2	2
	108	2	2			108	2	2
	108.5	2	2			108.5	2	2
	109	2	2			109	2	2
	109.5	2	2			109.5	2	2
	110	2	2			110	2	2
	110.5	2	2			110.5	2	2
	111	2	2			111	2	2
	111.5	1.9999	1.9999			111.5	2	2
	112	1.9987	1.9987			112	2	2
	112.5	1.9981	1.9981			112.5	2	2
	113	1.998	1.998			113	2	2
	113.5	1.9976	1.9976			113.5	2	2
	114	1.9971	1.9971			114	2	2
	114.5	1.9966	1.9966			114.5	2	2
	115	1.9964	1.9965			115	2	2
	115.5	1.9964	1.9964			115.5	2	2
	116	1.9964	1.9965			116	2	2
	116.5	1.9965	1.9965			116.5	2	2
	117	1.9965	1.9965			117	2	2
	117.5	1.9965	1.9965			117.5	2	2
	118	1.9965	1.9965			118	2	2
	118.5	1.9965	1.9965			118.5	2	2
	119	1.9965	1.9965			119	2	2
	119.5	1.9965	1.9965			119.5	2	2
	120	1.9965	1.9965			120	2	2
	120.5	1.9965	1.9965			120.5	2	2
	121	1.9965	1.9965			121	2	2
	121.5	1.9965	1.9966			121.5	2	2
	122	1.9965	1.9965			122	2	2
	122.5	1.9965	1.9965			122.5	2	2
	123	1.9965	1.9966			123	2	2
	123.5	1.9965	1.9966			123.5	2	2
	124	1.9966	1.9966			124	2	2
	124.5	1.9966	1.9966			124.5	2	2
	125	1.9966	1.9966			125	2	2
	125.5	1.9966	1.9966			125.5	2	2
	126	1.9966	1.9966			126	2	2
	126.5	1.9966	1.9966			126.5	2	2
	127	1.9966	1.9966			127	2	2
	127.5	1.9966	1.9966			127.5	2	2
	128	1.9966	1.9966			128	2	2
	128.5	1.9966	1.9966			128.5	2	2
	129	1.9966	1.9966			129	2	2
	129.5	1.9966	1.9966			129.5	2	2
	130	1.9966	1.9966			130	2	2
	130.5	1.9966	1.9966			130.5	2	2
	131	1.9965	1.9965			131	2	2
	131.5	1.9952	1.9953			131.5	2	2
	132	1.9947	1.9947			132	2	2
	132.5	1.9947	1.9947			132.5	2	2
	133	1.9942	1.9942			133	2	2
	133.5	1.9937	1.9937			133.5	2	2
	134	1.9933	1.9933			134	2	2
	134.5	1.9932	1.9932			134.5	2	2
	135	1.9932	1.9932			135	2	2
	135.5	1.9933	1.9933			135.5	2	2
	136	1.9933	1.9933			136	2	2
	136.5	1.9933	1.9933			136.5	2	2
	137	1.9933	1.9933			137	2	2
	137.5	1.9933	1.9933			137.5	2	2
	138	1.9933	1.9933			138	2	2
	138.5	1.9934	1.9933			138.5	2	2
	139	1.9934	1.9934			139	2	2
	139.5	1.9934	1.9934			139.5	2	2
	140	1.9934	1.9934			140	2	2
	140.5	1.9934	1.9934			140.5	2	2
	141	1.9934	1.9934			141	2	2
	141.5	1.9934	1.9934			141.5	2	2
	142	1.9935	1.9934			142	2	2
	142.5	1.9935	1.9935			142.5	2	2
	143	1.9935	1.9935			143	2	2
	143.5	1.9935	1.9935			143.5	2	2
	144	1.9935	1.9935			144	2	2
	144.5	1.9935	1.9935			144.5	2	2
	145	1.9935	1.9935			145	2	2
	145.5	1.9935	1.9935			145.5	2	2
	146	1.9935	1.9935			146	2	2
	146.5	1.9923	1.9923			146.5	2	2
	147	1.9915	1.9915			147	2	2
	147.5	1.9914	1.9914			147.5	2	2
	148	1.9911	1.9911			148	2	2
	148.5	1.9905	1.9905			148.5	2	2
	149	1.9899	1.9899			149	2	2
	149.5	1.9897	1.9897			149.5	2	2
	150	1.9897	1.9897			150	2	2
	150.5	1.9897	1.9897			150.5	2	2
	151	1.9898	1.9897			151	2	2
	151.5	1.9898	1.9897			151.5	2	2
	152	1.9898	1.9898			152	2	2
	152.5	1.9898	1.9898			152.5	2	2
	153	1.9898	1.9898			153	2	2
	153.5	1.9899	1.9898			153.5	2	2
	154	1.9899	1.9899			154	2	2
	154.5	1.9899	1.9899			154.5	2	2
	155	1.9899	1.9899			155	2	2
	155.5	1.99	1.9899			155.5	2	2
	156	1.99	1.9899			156	2	2
	156.5	1.99	1.99			156.5	2	2
	157	1.99	1.99			157	2	2
	157.5	1.99	1.99			157.5	2	2
	158	1.9901	1.99			158	2	2
	158.5	1.9901	1.99			158.5	2	2
	159	1.9901	1.99			159	2	2
	159.5	1.9901	1.9901			159.5	2	2
	160	1.9901	1.9901			160	2	2
	160.5	1.9902	1.9901			160.5	2	2
	161	1.9902	1.9901			161	2	2
	161.5	1.9902	1.9901			161.5	2	2
	162	1.9902	1.9902			162	2	2
	162.5	1.9902	1.9902			162.5	2	2
	163	1.9903	1.9902			163	2	2
	163.5	1.9903	1.9902			163.5	2	2
	164	1.9903	1.9902			164	2	2
	164.5	1.9903	1.9902			164.5	2	2
	165	1.9903	1.9903			165	2	2
	165.5	1.9904	1.9903			165.5	2	2
	166	1.9904	1.9903			166	2	2
	166.5	1.9904	1.9903			166.5	2	2
	167	1.9904	1.9903			167	2	2
	167.5	1.9904	1.9903			167.5	2	2
	168	1.9904	1.9904			168	2	2
	168.5	1.9905	1.9904			168.5	2	2
	169	1.9905	1.9904			169	2	2
	169.5	1.9905	1.9904			169.5	2	2
	170	1.9905	1.9904			170	2	2
	170.5	1.9905	1.9904			170.5	2	2
	171	1.9906	1.9905			171	2	2
	171.5	1.9906	1.9905			171.5	2	2
	172	1.9906	1.9905			172	2	2
	172.5	1.9906	1.9905			172.5	2	2
	173	1.9906	1.9905			173	2	2
	173.5	1.9906	1.9905			173.5	2	2
	174	1.9907	1.9906			174	2	2
	174.5	1.9907	1.9906			174.5	2	2
	175	1.9907	1.9906			175	2	2
	175.5	1.9907	1.9906			175.5	2	2
	176	1.9907	1.9906			176	2	2
	176.5	1.9907	1.9906			176.5	2	2
	177	1.9908	1.9906			177	2	2
	177.5	1.9908	1.9907			177.5	2	2
	178	1.9908	1.9907			178	2	2
	178.5	1.9908	1.9907			178.5	2	2
	179	1.9908	1.9907			179	2	2
	179.5	1.9908	1.9907			179.5	2	2
	180	1.9909	1.9907			180	2	2
	180.5	1.9909	1.9907			180.5	2	2
	181	1.9909	1.9908			181	2	2
	181.5	1.9909	1.9908			181.5	2	2
	182	1.9909	1.9908			182	2	2
	182.5	1.9908	1.9906			182.5	2	2
	183	1.9895	1.9894			183	2	2
	183.5	1.989	1.9889			183.5	2	2
	184	1.9889	1.9888			184	2	2
	184.5	1.9885	1.9884			184.5	2	2
	185	1.988	1.9878			185	2	2
	185.5	1.9876	1.9875			185.5	2	2
	186	1.9875	1.9873			186	2	2
	186.5	1.9875	1.9874			186.5	2	2
	187	1.9875	1.9874			187	2	2
	187.5	1.9875	1.9874			187.5	2	2
	188	1.9876	1.9874			188	2	2
	188.5	1.9876	1.9875			188.5	2	2
	189	1.9876	1.9875			189	2	2
	189.5	1.9876	1.9875			189.5	2	2
	190	1.9877	1.9875			190	2	2
	190.5	1.9877	1.9875			190.5	2	2
	191	1.9877	1.9876			191	2	2
	191.5	1.9877	1.9876			191.5	2	2
	192	1.9878	1.9876			192	2	2
	192.5	1.9878	1.9876			192.5	2	2
	193	1.9878	1.9876			193	2	2
	193.5	1.9878	1.9876			193.5	2	2
	194	1.9878	1.9877			194	2	2
	194.5	1.9878	1.9877			194.5	2	2
	195	1.9878	1.9877			195	2	2
	195.5	1.9878	1.9877			195.5	2	2
	196	1.9872	1.9871			196	2	2
	196.5	1.9864	1.9862			196.5	2	2
	197	1.9861	1.9859			197	2	2
	197.5	1.9861	1.9859			197.5	2	2
	198	1.9854	1.9853			198	2	2
	198.5	1.984	1.9838			198.5	2	2
	199	1.9833	1.9831			199	2	2
	199.5	1.9831	1.9829			199.5	2	2
	200	1.9831	1.9829			200	2	2
	200.5	1.9832	1.983			200.5	2	2
	201	1.9832	1.983			201	2	2
	201.5	1.9832	1.983			201.5	2	2
	202	1.9833	1.9831			202	2	2
	202.5	1.9833	1.9831			202.5	2	2
	203	1.9833	1.9831			203	2	2
	203.5	1.9834	1.9832			203.5	2	2
	204	1.9834	1.9832			204	2	2
	204.5	1.9834	1.9832			204.5	2	2
	205	1.9835	1.9832			205	2	2
	205.5	1.9835	1.9833			205.5	2	2
	206	1.9835	1.9833			206	2	2
	206.5	1.9836	1.9833			206.5	2	2
	207	1.9836	1.9834			207	2	2
	207.5	1.9836	1.9834			207.5	1.9999	1.9999
	208	1.9836	1.9834			208	1.9987	1.9987
	208.5	1.983	1.9828			208.5	1.9981	1.9981
	209	1.9819	1.9816			209	1.998	1.998
	209.5	1.9815	1.9812			209.5	1.9976	1.9976
	210	1.9814	1.9812			210	1.9971	1.9971
	210.5	1.9814	1.9812			210.5	1.9966	1.9966
	211	1.9797	1.9795			211	1.9964	1.9965
	211.5	1.9787	1.9784			211.5	1.9964	1.9964
	212	1.9783	1.978			212	1.9964	1.9965
	212.5	1.9782	1.9779			212.5	1.9965	1.9965
	213	1.9782	1.978			213	1.9965	1.9965
	213.5	1.9783	1.978			213.5	1.9965	1.9965
	214	1.9783	1.9781			214	1.9965	1.9965
	214.5	1.9784	1.9781			214.5	1.9965	1.9965
	215	1.9784	1.9781			215	1.9965	1.9965
	215.5	1.9785	1.9782			215.5	1.9965	1.9965
	216	1.9785	1.9782			216	1.9965	1.9965
	216.5	1.9785	1.9783			216.5	1.9965	1.9965
	217	1.9786	1.9783			217	1.9965	1.9965
	217.5	1.9786	1.9783			217.5	1.9965	1.9966
	218	1.9787	1.9784			218	1.9966	1.9966
	218.5	1.9787	1.9784			218.5	1.9966	1.9966
	219	1.9787	1.9785			219	1.9966	1.9966
	219.5	1.9788	1.9785			219.5	1.9966	1.9966
	220	1.9788	1.9785			220	1.9966	1.9966
	220.5	1.9789	1.9786			220.5	1.9966	1.9966
	221	1.9789	1.9786			221	1.9966	1.9966
	221.5	1.9789	1.9786			221.5	1.9966	1.9966
	222	1.979	1.9787			222	1.9966	1.9966
	222.5	1.979	1.9787			222.5	1.9966	1.9966
	223	1.9791	1.9787			223	1.9966	1.9966
	223.5	1.9791	1.9788			223.5	1.9966	1.9966
	224	1.9791	1.9788			224	1.9966	1.9966
	224.5	1.9792	1.9788			224.5	1.9966	1.9967
	225	1.9792	1.9789			225	1.9967	1.9967
	225.5	1.9792	1.9789			225.5	1.9967	1.9967
	226	1.9793	1.9789			226	1.9967	1.9967
	226.5	1.9793	1.979			226.5	1.9967	1.9967
	227	1.9794	1.979			227	1.9967	1.9967
	227.5	1.9794	1.979			227.5	1.9967	1.9967
	228	1.9794	1.9791			228	1.9967	1.9967
	228.5	1.9795	1.9791			228.5	1.9967	1.9967
	229	1.9795	1.9791			229	1.9967	1.9967
	229.5	1.9795	1.9792			229.5	1.9967	1.9967
	230	1.9796	1.9792			230	1.9967	1.9967
	230.5	1.9796	1.9792			230.5	1.9967	1.9967
	231	1.9796	1.9793			231	1.9967	1.9967
	231.5	1.9797	1.9793			231.5	1.9967	1.9967
	232	1.9797	1.9793			232	1.9968	1.9967
	232.5	1.9798	1.9794			232.5	1.9968	1.9968
	233	1.9798	1.9794			233	1.9968	1.9968
	233.5	1.9798	1.9794			233.5	1.9968	1.9968
	234	1.9799	1.9795			234	1.9968	1.9968
	234.5	1.9799	1.9795			234.5	1.9968	1.9968
	235	1.9799	1.9795			235	1.9968	1.9968
	235.5	1.98	1.9795			235.5	1.9968	1.9968
	236	1.98	1.9796			236	1.9968	1.9968
	236.5	1.98	1.9796			236.5	1.9968	1.9968
	237	1.9801	1.9796			237	1.9968	1.9968
	237.5	1.9801	1.9797			237.5	1.9968	1.9968
	238	1.9801	1.9797			238	1.9968	1.9968
	238.5	1.9802	1.9797			238.5	1.9968	1.9968
	239	1.9802	1.9798			239	1.9968	1.9968
	239.5	1.9802	1.9798			239.5	1.9968	1.9968
	240	1.9803	1.9798			240	1.9969	1.9968
	240.5	1.9803	1.9798			240.5	1.9969	1.9968
	241	1.9803	1.9799			241	1.9969	1.9969
	241.5	1.9804	1.9799			241.5	1.9969	1.9969
	242	1.9804	1.9799			242	1.9969	1.9969
	242.5	1.9804	1.98			242.5	1.9969	1.9969
	243	1.9805	1.98			243	1.9969	1.9969
	243.5	1.9805	1.98			243.5	1.9969	1.9969
	244	1.9805	1.98			244	1.9969	1.9969
	244.5	1.9805	1.9801			244.5	1.9969	1.9969
	245	1.9806	1.9801			245	1.9969	1.9969
	245.5	1.9806	1.9801			245.5	1.9969	1.9969
	246	1.9802	1.9797			246	1.9969	1.9969
	246.5	1.979	1.9785			246.5	1.9969	1.9969
	247	1.9787	1.9782			247	1.9969	1.9969
	247.5	1.9786	1.9781			247.5	1.9969	1.9969
	248	1.9781	1.9776			248	1.9969	1.9969
	248.5	1.9776	1.9771			248.5	1.997	1.9969
	249	1.9773	1.9768			249	1.997	1.9969
	249.5	1.9772	1.9767			249.5	1.997	1.9969
	250	1.9773	1.9768			250	1.997	1.9969
	250.5	1.9773	1.9768			250.5	1.997	1.997
	251	1.9774	1.9768			251	1.997	1.997
	251.5	1.9774	1.9769			251.5	1.997	1.997
	252	1.9774	1.9769			252	1.997	1.997
	252.5	1.9775	1.977			252.5	1.997	1.997
	253	1.9775	1.977			253	1.997	1.997
	253.5	1.9776	1.977			253.5	1.997	1.997
	254	1.9776	1.9771			254	1.997	1.997
	254.5	1.9776	1.9771			254.5	1.997	1.997
	255	1.9777	1.9771			255	1.997	1.997
	255.5	1.9777	1.9772			255.5	1.997	1.997
	256	1.9777	1.9772			256	1.997	1.997
	256.5	1.9778	1.9772			256.5	1.997	1.997
	257	1.9778	1.9773			257	1.997	1.997
	257.5	1.9779	1.9773			257.5	1.997	1.997
	258	1.9779	1.9773			258	1.9971	1.997
	258.5	1.9779	1.9773			258.5	1.9971	1.997
	259	1.978	1.9774			259	1.9971	1.997
	259.5	1.978	1.9774			259.5	1.9971	1.997
	260	1.978	1.9774			260	1.9971	1.997
	260.5	1.9781	1.9775			260.5	1.9971	1.997
	261	1.9781	1.9775			261	1.9971	1.9971
	261.5	1.9781	1.9775			261.5	1.9971	1.9971
	262	1.9769	1.9763			262	1.9971	1.9971
	262.5	1.9762	1.9756			262.5	1.9971	1.9971
	263	1.9761	1.9755			263	1.9971	1.9971
	263.5	1.9758	1.9752			263.5	1.9971	1.9971
	264	1.9752	1.9746			264	1.9971	1.9971
	264.5	1.9747	1.9741			264.5	1.9971	1.9971
	265	1.9745	1.9739			265	1.9971	1.9971
	265.5	1.9745	1.9739			265.5	1.9971	1.9971
	266	1.9746	1.9739			266	1.9971	1.9971
	266.5	1.9746	1.974			266.5	1.9971	1.9971
	267	1.9747	1.974			267	1.9971	1.9971
	267.5	1.9747	1.9741			267.5	1.9971	1.9971
	268	1.9748	1.9741			268	1.9972	1.9971
	268.5	1.9748	1.9741			268.5	1.9972	1.9971
	269	1.9748	1.9742			269	1.9972	1.9971
	269.5	1.9749	1.9742			269.5	1.9972	1.9971
	270	1.9749	1.9743			270	1.9972	1.9971
	270.5	1.975	1.9743			270.5	1.9972	1.9971
	271	1.975	1.9743			271	1.9972	1.9971
	271.5	1.975	1.9744			271.5	1.9972	1.9971
	272	1.9751	1.9744			272	1.9972	1.9971
	272.5	1.9751	1.9744			272.5	1.9972	1.9971
	273	1.9752	1.9745			273	1.9972	1.9972
	273.5	1.9752	1.9745			273.5	1.9972	1.9972
	274	1.9752	1.9745			274	1.9972	1.9972
	274.5	1.9753	1.9746			274.5	1.9972	1.9972
	275	1.9753	1.9746			275	1.9972	1.9972
	275.5	1.9754	1.9746			275.5	1.9972	1.9972
	276	1.9754	1.9747			276	1.9972	1.9972
	276.5	1.9754	1.9747			276.5	1.9972	1.9972
	277	1.9755	1.9747			277	1.9972	1.9972
	277.5	1.9755	1.9748			277.5	1.9972	1.9972
	278	1.9756	1.9748			278	1.9972	1.9972
	278.5	1.9756	1.9748			278.5	1.9972	1.9972
	279	1.9756	1.9749			279	1.9973	1.9972
	279.5	1.9757	1.9749			279.5	1.9973	1.9972
	280	1.9757	1.9749			280	1.9973	1.9972
	280.5	1.9757	1.975			280.5	1.9973	1.9972
	281	1.9758	1.975			281	1.9973	1.9972
	281.5	1.9758	1.975			281.5	1.9973	1.9972
	282	1.9759	1.9751			282	1.9973	1.9972
	282.5	1.9759	1.9751			282.5	1.9973	1.9972
	283	1.9759	1.9751			283	1.9973	1.9972
	283.5	1.976	1.9752			283.5	1.9973	1.9972
	284	1.976	1.9752			284	1.9973	1.9972
	284.5	1.976	1.9752			284.5	1.9973	1.9972
	285	1.9761	1.9753			285	1.9973	1.9972
	285.5	1.9761	1.9753			285.5	1.9973	1.9972
	286	1.9761	1.9753			286	1.9973	1.9972
	286.5	1.9762	1.9754			286.5	1.9973	1.9973
	287	1.9762	1.9754			287	1.9973	1.9973
	287.5	1.9762	1.9754			287.5	1.9973	1.9973
	288	1.9763	1.9754			288	1.9973	1.9973
	288.5	1.9763	1.9755			288.5	1.9973	1.9973
	289	1.9764	1.9755			289	1.9973	1.9973
	289.5	1.9764	1.9755			289.5	1.9973	1.9973
	290	1.9764	1.9756			290	1.9973	1.9973
	290.5	1.9765	1.9756			290.5	1.9973	1.9973
	291	1.9765	1.9756			291	1.9974	1.9973
	291.5	1.9762	1.9753			291.5	1.9974	1.9973
	292	1.9749	1.9741			292	1.9974	1.9973
	292.5	1.9746	1.9737			292.5	1.9974	1.9973
	293	1.9745	1.9736			293	1.9974	1.9973
	293.5	1.974	1.9731			293.5	1.9974	1.9973
	294	1.9735	1.9726			294	1.9974	1.9973
	294.5	1.9732	1.9723			294.5	1.9974	1.9973
	295	1.9731	1.9722			295	1.9974	1.9973
	295.5	1.9731	1.9723			295.5	1.9974	1.9973
	296	1.9732	1.9723			296	1.9974	1.9973
	296.5	1.9732	1.9723			296.5	1.9974	1.9973
	297	1.9733	1.9724			297	1.9974	1.9973
	297.5	1.9733	1.9724			297.5	1.9974	1.9973
	298	1.9734	1.9724			298	1.9974	1.9973
	298.5	1.9734	1.9725			298.5	1.9974	1.9973
	299	1.9734	1.9725			299	1.9974	1.9973
	299.5	1.9735	1.9726			299.5	1.9974	1.9973
	300	1.9735	1.9726			300	1.9974	1.9973
	300.5	1.9736	1.9726			300.5	1.9974	1.9973
	301	1.9736	1.9727			301	1.9974	1.9973
	301.5	1.9736	1.9727			301.5	1.9974	1.9974
	302	1.9737	1.9727			302	1.9974	1.9974
	302.5	1.9737	1.9728			302.5	1.9974	1.9974
	303	1.9738	1.9728			303	1.9974	1.9974
	303.5	1.9738	1.9728			303.5	1.9974	1.9974
	304	1.9738	1.9729			304	1.9974	1.9974
	304.5	1.9739	1.9729			304.5	1.9975	1.9974
	305	1.9739	1.9729			305	1.9975	1.9974
	305.5	1.974	1.973			305.5	1.9975	1.9974
	306	1.974	1.973			306	1.9975	1.9974
	306.5	1.974	1.973			306.5	1.9975	1.9974
	307	1.9741	1.9731			307	1.9975	1.9974
	307.5	1.9741	1.9731			307.5	1.9975	1.9974
	308	1.9741	1.9731			308	1.9975	1.9974
	308.5	1.9733	1.9723			308.5	1.9975	1.9974
	309	1.9723	1.9713			309	1.9975	1.9974
	309.5	1.9721	1.9711			309.5	1.9975	1.9974
	310	1.9719	1.9709			310	1.9972	1.9972
	310.5	1.9714	1.9704			310.5	1.9959	1.9959
	311	1.9709	1.9699			311	1.9955	1.9954
	311.5	1.9707	1.9697			311.5	1.9954	1.9953
	312	1.9707	1.9697			312	1.995	1.9949
	312.5	1.9708	1.9697			312.5	1.9944	1.9943
	313	1.9708	1.9697			313	1.9941	1.994
	313.5	1.9708	1.9698			313.5	1.994	1.9939
	314	1.9709	1.9698			314	1.994	1.9939
	314.5	1.9709	1.9699			314.5	1.994	1.9939
	315	1.971	1.9699			315	1.994	1.9939
	315.5	1.971	1.9699			315.5	1.994	1.9939
	316	1.9711	1.97			316	1.994	1.9939
	316.5	1.9711	1.97			316.5	1.994	1.9939
	317	1.9712	1.9701			317	1.994	1.994
	317.5	1.9712	1.9701			317.5	1.9941	1.994
	318	1.9712	1.9701			318	1.9941	1.994
	318.5	1.9713	1.9702			318.5	1.9941	1.994
	319	1.9713	1.9702			319	1.9941	1.994
	319.5	1.9714	1.9702			319.5	1.9941	1.994
	320	1.9714	1.9703			320	1.9941	1.994
	320.5	1.9715	1.9703			320.5	1.9941	1.994
	321	1.9715	1.9703			321	1.9941	1.994
	321.5	1.9715	1.9704			321.5	1.9941	1.994
	322	1.9716	1.9704			322	1.9942	1.9941
	322.5	1.9716	1.9704			322.5	1.9942	1.9941
	323	1.9716	1.9705			323	1.9942	1.9941
	323.5	1.971	1.9698			323.5	1.9941	1.9939
	324	1.9699	1.9687			324	1.9927	1.9926
	324.5	1.9696	1.9684			324.5	1.9921	1.992
	325	1.9695	1.9684			325	1.992	1.9919
	325.5	1.969	1.9678			325.5	1.9917	1.9916
	326	1.9683	1.9671			326	1.9908	1.9907
	326.5	1.968	1.9668			326.5	1.9901	1.99
	327	1.9679	1.9667			327	1.9898	1.9897
	327.5	1.968	1.9668			327.5	1.9898	1.9896
	328	1.968	1.9668			328	1.9898	1.9897
	328.5	1.9681	1.9669			328.5	1.9898	1.9897
	329	1.9681	1.9669			329	1.9898	1.9897
	329.5	1.9682	1.9669			329.5	1.9898	1.9897
	330	1.9682	1.967			330	1.9899	1.9897
	330.5	1.9683	1.967			330.5	1.9899	1.9898
	331	1.9683	1.9671			331	1.9899	1.9898
	331.5	1.9684	1.9671			331.5	1.9899	1.9898
	332	1.9684	1.9672			332	1.99	1.9898
	332.5	1.9685	1.9672			332.5	1.99	1.9898
	333	1.9685	1.9672			333	1.99	1.9899
	333.5	1.9686	1.9673			333.5	1.99	1.9899
	334	1.9686	1.9673			334	1.99	1.9899
	334.5	1.9686	1.9674			334.5	1.9901	1.9899
	335	1.9687	1.9674			335	1.9901	1.9899
	335.5	1.9687	1.9674			335.5	1.9901	1.99
	336	1.9688	1.9675			336	1.9901	1.99
	336.5	1.9688	1.9675			336.5	1.9901	1.99
	337	1.9689	1.9675			337	1.9901	1.99
	337.5	1.9689	1.9676			337.5	1.9902	1.99
	338	1.969	1.9676			338	1.9902	1.99
	338.5	1.969	1.9677			338.5	1.9902	1.9901
	339	1.969	1.9677			339	1.9902	1.9901
	339.5	1.9691	1.9677			339.5	1.9902	1.9901
	340	1.9691	1.9678			340	1.9903	1.9901
	340.5	1.9692	1.9678			340.5	1.9903	1.9901
	341	1.9692	1.9678			341	1.9903	1.9901
	341.5	1.9693	1.9679			341.5	1.9903	1.9902
	342	1.9693	1.9679			342	1.9903	1.9902
	342.5	1.9693	1.968			342.5	1.9903	1.9902
	343	1.9694	1.968			343	1.9904	1.9902
	343.5	1.9694	1.968			343.5	1.9904	1.9902
	344	1.9695	1.9681			344	1.9904	1.9902
	344.5	1.9695	1.9681			344.5	1.9904	1.9902
	345	1.9695	1.9681			345	1.9904	1.9903
	345.5	1.9696	1.9682			345.5	1.9904	1.9903
	346	1.9696	1.9682			346	1.9905	1.9903
	346.5	1.9697	1.9682			346.5	1.9905	1.9903
	347	1.9697	1.9683			347	1.9905	1.9903
	347.5	1.9698	1.9683			347.5	1.9905	1.9903
	348	1.9698	1.9683			348	1.9905	1.9904
	348.5	1.9698	1.9684			348.5	1.9905	1.9904
	349	1.9699	1.9684			349	1.9906	1.9904
	349.5	1.9699	1.9684			349.5	1.9906	1.9904
	350	1.97	1.9685			350	1.9906	1.9904
	350.5	1.97	1.9685			350.5	1.9906	1.9904
	351	1.97	1.9685			351	1.9906	1.9904
	351.5	1.9701	1.9686			351.5	1.9906	1.9905
	352	1.9701	1.9686			352	1.9907	1.9905
	352.5	1.9701	1.9686			352.5	1.9907	1.9905
	353	1.9702	1.9687			353	1.9907	1.9905
	353.5	1.9702	1.9687			353.5	1.9907	1.9905
	354	1.9703	1.9687			354	1.9907	1.9905
	354.5	1.9703	1.9688			354.5	1.9907	1.9905
	355	1.9703	1.9688			355	1.9908	1.9906
	355.5	1.9704	1.9688			355.5	1.9908	1.9906
	356	1.9704	1.9689			356	1.9908	1.9906
	356.5	1.9705	1.9689			356.5	1.9908	1.9906
	357	1.9705	1.9689			357	1.9908	1.9906
	357.5	1.9705	1.9689			357.5	1.9908	1.9906
	358	1.9706	1.969			358	1.9908	1.9906
	358.5	1.9706	1.969			358.5	1.9909	1.9907
	359	1.9706	1.969			359	1.9909	1.9907
	359.5	1.9707	1.9691			359.5	1.9909	1.9907
	360	1.9707	1.9691			360	1.9909	1.9907
	360.5	1.9707	1.9691			360.5	1.9909	1.9907
	361	1.9708	1.9692			361	1.9909	1.9907
	361.5	1.9708	1.9692			361.5	1.991	1.9907
	362	1.9709	1.9692			362	1.991	1.9907
	362.5	1.9709	1.9693			362.5	1.991	1.9908
	363	1.9709	1.9693			363	1.991	1.9908
	363.5	1.971	1.9693			363.5	1.991	1.9908
	364	1.971	1.9693			364	1.991	1.9908
	364.5	1.971	1.9694			364.5	1.991	1.9908
	365	1.9711	1.9694			365	1.9911	1.9908
	365.5	1.9711	1.9694			365.5	1.9911	1.9908
	366	1.9711	1.9695			366	1.9911	1.9908
	366.5	1.9712	1.9695			366.5	1.9911	1.9909
	367	1.9712	1.9695			367	1.9911	1.9909
	367.5	1.9712	1.9695			367.5	1.9911	1.9909
	368	1.9713	1.9696			368	1.9911	1.9909
	368.5	1.9713	1.9696			368.5	1.9912	1.9909
	369	1.9713	1.9696			369	1.9912	1.9909
	369.5	1.9714	1.9697			369.5	1.9912	1.9909
	370	1.9714	1.9697			370	1.9912	1.9909
	370.5	1.9714	1.9697			370.5	1.9912	1.991
	371	1.9715	1.9697			371	1.9912	1.991
	371.5	1.9715	1.9698			371.5	1.9912	1.991
	372	1.9715	1.9698			372	1.9913	1.991
	372.5	1.9716	1.9698			372.5	1.9913	1.991
	373	1.9716	1.9698			373	1.9913	1.991
	373.5	1.9716	1.9699			373.5	1.9913	1.991
	374	1.9717	1.9699			374	1.9913	1.991
	374.5	1.9717	1.9699			374.5	1.9913	1.991
	375	1.9717	1.9699			375	1.9913	1.9911
	375.5	1.9718	1.97			375.5	1.9913	1.9911
	376	1.9718	1.97			376	1.9914	1.9911
	376.5	1.9718	1.97			376.5	1.9914	1.9911
	377	1.9719	1.9701			377	1.9914	1.9911
	377.5	1.9719	1.9701			377.5	1.9914	1.9911
	378	1.9719	1.9701			378	1.9914	1.9911
	378.5	1.972	1.9701			378.5	1.9914	1.9911
	379	1.972	1.9702			379	1.9914	1.9912
	379.5	1.972	1.9702			379.5	1.9914	1.9912
	380	1.9721	1.9702			380	1.9915	1.9912
	380.5	1.9721	1.9702			380.5	1.9915	1.9912
	381	1.9721	1.9703			381	1.9915	1.9912
	381.5	1.9721	1.9703			381.5	1.9915	1.9912
	382	1.9722	1.9703			382	1.9915	1.9912
	382.5	1.9722	1.9703			382.5	1.9915	1.9912
	383	1.9722	1.9703			383	1.9915	1.9912
	383.5	1.9723	1.9704			383.5	1.9915	1.9912
	384	1.9723	1.9704			384	1.9916	1.9913
	384.5	1.9723	1.9704			384.5	1.9916	1.9913
	385	1.9724	1.9704			385	1.9916	1.9913
	385.5	1.9724	1.9705			385.5	1.9916	1.9913
	386	1.9724	1.9705			386	1.9916	1.9913
	386.5	1.9724	1.9705			386.5	1.9916	1.9913
	387	1.9725	1.9705			387	1.9916	1.9913
	387.5	1.9725	1.9706			387.5	1.9916	1.9913
	388	1.9725	1.9706			388	1.9917	1.9913
	388.5	1.9726	1.9706			388.5	1.9917	1.9914
	389	1.9726	1.9706			389	1.9917	1.9914
	389.5	1.9726	1.9707			389.5	1.9917	1.9914
	390	1.9727	1.9707			390	1.9917	1.9914
	390.5	1.9727	1.9707			390.5	1.9917	1.9914
	391	1.9727	1.9707			391	1.9917	1.9914
	391.5	1.9727	1.9707			391.5	1.9917	1.9914
	392	1.9728	1.9708			392	1.9917	1.9914
	392.5	1.9728	1.9708			392.5	1.9918	1.9914
	393	1.9728	1.9708			393	1.9918	1.9914
	393.5	1.9728	1.9708			393.5	1.9918	1.9914
	394	1.9729	1.9709			394	1.9918	1.9915
	394.5	1.9729	1.9709			394.5	1.9918	1.9915
	395	1.9729	1.9709			395	1.9918	1.9915
	395.5	1.973	1.9709			395.5	1.9918	1.9915
	396	1.973	1.9709			396	1.9918	1.9915
	396.5	1.973	1.971			396.5	1.9918	1.9915
	397	1.973	1.971			397	1.9919	1.9915
	397.5	1.9731	1.971			397.5	1.9919	1.9915
	398	1.9731	1.971			398	1.9919	1.9915
	398.5	1.9731	1.971			398.5	1.9919	1.9915
	399	1.9732	1.9711			399	1.9919	1.9916
	399.5	1.9732	1.9711			399.5	1.9919	1.9916
	400	1.9732	1.9711			400	1.9919	1.9916
	400.5	1.9732	1.9711			400.5	1.9919	1.9916
	401	1.9733	1.9712			401	1.9919	1.9916
	401.5	1.9733	1.9712			401.5	1.992	1.9916
	402	1.9733	1.9712			402	1.992	1.9916
	402.5	1.9733	1.9712			402.5	1.992	1.9916
	403	1.9734	1.9712			403	1.992	1.9916
	403.5	1.9734	1.9713			403.5	1.992	1.9916
	404	1.9734	1.9713			404	1.992	1.9916
	404.5	1.9734	1.9713			404.5	1.992	1.9916
	405	1.9735	1.9713			405	1.992	1.9917
	405.5	1.9735	1.9713			405.5	1.992	1.9917
	406	1.9735	1.9714			406	1.992	1.9917
	406.5	1.9735	1.9714			406.5	1.9921	1.9917
	407	1.9736	1.9714			407	1.9921	1.9917
	407.5	1.9736	1.9714			407.5	1.9921	1.9917
	408	1.9736	1.9714			408	1.9921	1.9917
	408.5	1.9736	1.9714			408.5	1.9921	1.9917
	409	1.9737	1.9715			409	1.9921	1.9917
	409.5	1.9737	1.9715			409.5	1.9921	1.9917
	410	1.9737	1.9715			410	1.9921	1.9917
	410.5	1.9737	1.9715			410.5	1.9921	1.9917
	411	1.9737	1.9715			411	1.9921	1.9917
	411.5	1.9724	1.9702			411.5	1.9908	1.9904
	412	1.9718	1.9696			412	1.9902	1.9898
	412.5	1.9718	1.9695			412.5	1.9901	1.9897
	413	1.9714	1.9692			413	1.9897	1.9893
	413.5	1.9709	1.9686			413.5	1.9892	1.9888
	414	1.9705	1.9682			414	1.9888	1.9884
	414.5	1.9703	1.9681			414.5	1.9886	1.9882
	415	1.9703	1.9681			415	1.9886	1.9882
	415.5	1.9704	1.9681			415.5	1.9887	1.9883
	416	1.9704	1.9681			416	1.9887	1.9883
	416.5	1.9704	1.9682			416.5	1.9887	1.9883
	417	1.9705	1.9682			417	1.9887	1.9883
	417.5	1.9705	1.9682			417.5	1.9887	1.9883
	418	1.9705	1.9683			418	1.9888	1.9883
	418.5	1.9706	1.9683			418.5	1.9888	1.9884
	419	1.9706	1.9683			419	1.9888	1.9884
	419.5	1.9706	1.9683			419.5	1.9888	1.9884
	420	1.9707	1.9684			420	1.9888	1.9884
	420.5	1.9707	1.9684			420.5	1.9888	1.9884
	421	1.9707	1.9684			421	1.9889	1.9884
	421.5	1.9708	1.9684			421.5	1.9889	1.9885
	422	1.9708	1.9685			422	1.9889	1.9885
	422.5	1.9708	1.9685			422.5	1.9889	1.9885
	423	1.9709	1.9685			423	1.9889	1.9885
	423.5	1.9709	1.9685			423.5	1.9889	1.9885
	424	1.9709	1.9686			424	1.989	1.9885
	424.5	1.9709	1.9686			424.5	1.989	1.9885
	425	1.971	1.9686			425	1.989	1.9886
	425.5	1.971	1.9686			425.5	1.989	1.9886
	426	1.971	1.9686			426	1.989	1.9886
	426.5	1.9711	1.9687			426.5	1.989	1.9886
	427	1.9711	1.9687			427	1.9891	1.9886
	427.5	1.9711	1.9687			427.5	1.9891	1.9886
	428	1.9712	1.9687			428	1.9891	1.9886
	428.5	1.9712	1.9688			428.5	1.9891	1.9886
	429	1.9712	1.9688			429	1.9891	1.9887
	429.5	1.9712	1.9688			429.5	1.9891	1.9887
	430	1.9713	1.9688			430	1.9891	1.9887
	430.5	1.9713	1.9688			430.5	1.9892	1.9887
	431	1.9713	1.9689			431	1.9892	1.9887
	431.5	1.9714	1.9689			431.5	1.9892	1.9887
	432	1.9714	1.9689			432	1.9892	1.9887
	432.5	1.9714	1.9689			432.5	1.9892	1.9888
	433	1.9714	1.969			433	1.9892	1.9888
	433.5	1.9715	1.969			433.5	1.9893	1.9888
	434	1.9715	1.969			434	1.9893	1.9888
	434.5	1.9714	1.9689			434.5	1.9893	1.9888
	435	1.9701	1.9676			435	1.9893	1.9888
	435.5	1.9696	1.9671			435.5	1.9893	1.9888
	436	1.9696	1.9671			436	1.9893	1.9888
	436.5	1.9692	1.9666			436.5	1.9893	1.9889
	437	1.9687	1.9661			437	1.9894	1.9889
	437.5	1.9683	1.9657			437.5	1.9894	1.9889
	438	1.9682	1.9656			438	1.9894	1.9889
	438.5	1.9682	1.9656			438.5	1.9894	1.9889
	439	1.9682	1.9657			439	1.9894	1.9889
	439.5	1.9683	1.9657			439.5	1.9894	1.9889
	440	1.9683	1.9657			440	1.9894	1.9889
	440.5	1.9683	1.9658			440.5	1.9895	1.989
	441	1.9684	1.9658			441	1.9895	1.989
	441.5	1.9684	1.9658			441.5	1.9895	1.989
	442	1.9684	1.9659			442	1.9895	1.989
	442.5	1.9685	1.9659			442.5	1.9895	1.989
	443	1.9685	1.9659			443	1.9895	1.989
	443.5	1.9685	1.9659			443.5	1.9895	1.989
	444	1.9686	1.966			444	1.9896	1.989
	444.5	1.9686	1.966			444.5	1.9896	1.989
	445	1.9686	1.966			445	1.9896	1.9891
	445.5	1.9687	1.9661			445.5	1.9896	1.9891
	446	1.9687	1.9661			446	1.9896	1.9891
	446.5	1.9687	1.9661			446.5	1.9896	1.9891
	447	1.9688	1.9661			447	1.9896	1.9891
	447.5	1.9688	1.9662			447.5	1.9896	1.9891
	448	1.9688	1.9662			448	1.9897	1.9891
	448.5	1.9689	1.9662			448.5	1.9897	1.9891
	449	1.9689	1.9662			449	1.9897	1.9891
	449.5	1.9689	1.9663			449.5	1.9897	1.9892
	450	1.969	1.9663			450	1.9897	1.9892
	450.5	1.969	1.9663			450.5	1.9897	1.9892
	451	1.969	1.9663			451	1.9897	1.9892
	451.5	1.9691	1.9664			451.5	1.9898	1.9892
	452	1.9691	1.9664			452	1.9898	1.9892
	452.5	1.9691	1.9664			452.5	1.9898	1.9892
	453	1.9692	1.9664			453	1.9898	1.9892
	453.5	1.9692	1.9665			453.5	1.9898	1.9892
	454	1.9692	1.9665			454	1.9898	1.9893
	454.5	1.9693	1.9665			454.5	1.9898	1.9893
	455	1.9693	1.9665			455	1.9898	1.9893
	455.5	1.9693	1.9666			455.5	1.9899	1.9893
	456	1.9693	1.9666			456	1.9899	1.9893
	456.5	1.9694	1.9666			456.5	1.9899	1.9893
	457	1.9694	1.9666			457	1.9899	1.9893
	457.5	1.9694	1.9666			457.5	1.9899	1.9893
	458	1.9695	1.9667			458	1.9899	1.9893
	458.5	1.9695	1.9667			458.5	1.9899	1.9893
	459	1.9695	1.9667			459	1.9899	1.9894
	459.5	1.9696	1.9667			459.5	1.99	1.9894
	460	1.9696	1.9668			460	1.99	1.9894
	460.5	1.9696	1.9668			460.5	1.99	1.9894
	461	1.9696	1.9668			461	1.99	1.9894
	461.5	1.9697	1.9668			461.5	1.99	1.9894
	462	1.9697	1.9669			462	1.99	1.9894
	462.5	1.9697	1.9669			462.5	1.99	1.9894
	463	1.9698	1.9669			463	1.99	1.9894
	463.5	1.9698	1.9669			463.5	1.99	1.9894
	464	1.9698	1.9669			464	1.9901	1.9895
	464.5	1.9698	1.967			464.5	1.9901	1.9895
	465	1.9699	1.967			465	1.9901	1.9895
	465.5	1.9699	1.967			465.5	1.9901	1.9895
	466	1.9699	1.967			466	1.9901	1.9895
	466.5	1.97	1.9671			466.5	1.9901	1.9895
	467	1.97	1.9671			467	1.9901	1.9895
	467.5	1.97	1.9671			467.5	1.9901	1.9895
	468	1.97	1.9671			468	1.9902	1.9895
	468.5	1.9701	1.9671			468.5	1.9902	1.9895
	469	1.9701	1.9672			469	1.9902	1.9895
	469.5	1.9701	1.9672			469.5	1.9902	1.9896
	470	1.9702	1.9672			470	1.9902	1.9896
	470.5	1.9702	1.9672			470.5	1.9902	1.9896
	471	1.9702	1.9672			471	1.9902	1.9896
	471.5	1.9702	1.9673			471.5	1.9902	1.9896
	472	1.9703	1.9673			472	1.9902	1.9896
	472.5	1.9703	1.9673			472.5	1.9903	1.9896
	473	1.9703	1.9673			473	1.9903	1.9896
	473.5	1.9703	1.9673			473.5	1.9903	1.9896
	474	1.9704	1.9674			474	1.9903	1.9896
	474.5	1.9704	1.9674			474.5	1.9903	1.9896
	475	1.9704	1.9674			475	1.9903	1.9897
	475.5	1.9699	1.9669			475.5	1.9903	1.9897
	476	1.9688	1.9658			476	1.9903	1.9897
	476.5	1.9685	1.9654			476.5	1.9903	1.9897
	477	1.9684	1.9653			477	1.9903	1.9897
	477.5	1.9679	1.9649			477.5	1.9904	1.9897
	478	1.9675	1.9644			478	1.9904	1.9897
	478.5	1.9672	1.9641			478.5	1.9904	1.9897
	479	1.9671	1.9641			479	1.9904	1.9897
	479.5	1.9672	1.9641			479.5	1.9904	1.9897
	480	1.9672	1.9641			480	1.9904	1.9897
	480.5	1.9672	1.9642			480.5	1.9904	1.9897
	481	1.9673	1.9642			481	1.9904	1.9898
	481.5	1.9673	1.9642			481.5	1.9904	1.9898
	482	1.9673	1.9642			482	1.9905	1.9898
	482.5	1.9674	1.9643			482.5	1.9905	1.9898
	483	1.9674	1.9643			483	1.9905	1.9898
	483.5	1.9674	1.9643			483.5	1.9905	1.9898
	484	1.9675	1.9643			484	1.9905	1.9898
	484.5	1.9675	1.9644			484.5	1.9905	1.9898
	485	1.9675	1.9644			485	1.9905	1.9898
	485.5	1.9676	1.9644			485.5	1.9905	1.9898
	486	1.9676	1.9644			486	1.9905	1.9898
	486.5	1.9676	1.9645			486.5	1.9905	1.9898
	487	1.9677	1.9645			487	1.9905	1.9898
	487.5	1.9677	1.9645			487.5	1.9906	1.9899
	488	1.9677	1.9645			488	1.9906	1.9899
	488.5	1.9678	1.9646			488.5	1.9906	1.9899
	489	1.9678	1.9646			489	1.9906	1.9899
	489.5	1.9678	1.9646			489.5	1.9906	1.9899
	490	1.9679	1.9646			490	1.9906	1.9899
	490.5	1.9679	1.9647			490.5	1.9906	1.9899
	491	1.9679	1.9647			491	1.9906	1.9899
	491.5	1.9679	1.9647			491.5	1.9906	1.9899
	492	1.9677	1.9644			492	1.9906	1.9899
	492.5	1.9664	1.9631			492.5	1.9907	1.9899
	493	1.966	1.9627			493	1.9907	1.9899
	493.5	1.9659	1.9627			493.5	1.9907	1.9899
	494	1.9655	1.9622			494	1.9907	1.9899
	494.5	1.9649	1.9617			494.5	1.9907	1.99
	495	1.9646	1.9613			495	1.9907	1.99
	495.5	1.9645	1.9612			495.5	1.9907	1.99
	496	1.9645	1.9612			496	1.9907	1.99
	496.5	1.9646	1.9613			496.5	1.9907	1.99
	497	1.9646	1.9613			497	1.9907	1.99
	497.5	1.9646	1.9613			497.5	1.9907	1.99
	498	1.9647	1.9614			498	1.9908	1.99
	498.5	1.9647	1.9614			498.5	1.9908	1.99
	499	1.9648	1.9614			499	1.9908	1.99
	499.5	1.9648	1.9615			499.5	1.9908	1.99
	500	1.9648	1.9615			500	1.9908	1.99
	500.5	1.9649	1.9615			500.5	1.9908	1.99
	501	1.9649	1.9616			501	1.9908	1.99
	501.5	1.9649	1.9616			501.5	1.9908	1.9901
	502	1.965	1.9616			502	1.9908	1.9901
	502.5	1.965	1.9616			502.5	1.9908	1.9901
	503	1.9651	1.9617			503	1.9908	1.9901
	503.5	1.9651	1.9617			503.5	1.9909	1.9901
	504	1.9651	1.9617			504	1.9909	1.9901
	504.5	1.9652	1.9618			504.5	1.9909	1.9901
	505	1.9652	1.9618			505	1.9909	1.9901
	505.5	1.9652	1.9618			505.5	1.9909	1.9901
	506	1.9653	1.9618			506	1.9909	1.9901
	506.5	1.9653	1.9619			506.5	1.9909	1.9901
	507	1.9653	1.9619			507	1.9909	1.9901
	507.5	1.9654	1.9619			507.5	1.9909	1.9901
	508	1.9654	1.962			508	1.9909	1.9901
	508.5	1.9655	1.962			508.5	1.9909	1.9901
	509	1.9655	1.962			509	1.9909	1.9901
	509.5	1.9655	1.962			509.5	1.991	1.9902
	510	1.9656	1.9621			510	1.991	1.9902
	510.5	1.9656	1.9621			510.5	1.991	1.9902
	511	1.9656	1.9621			511	1.991	1.9902
	511.5	1.9657	1.9621			511.5	1.991	1.9902
	512	1.9657	1.9622			512	1.991	1.9902
	512.5	1.9657	1.9622			512.5	1.991	1.9902
	513	1.9658	1.9622			513	1.991	1.9902
	513.5	1.9658	1.9622			513.5	1.991	1.9902
	514	1.9658	1.9623			514	1.991	1.9902
	514.5	1.9659	1.9623			514.5	1.991	1.9902
	515	1.9659	1.9623			515	1.991	1.9902
	515.5	1.9659	1.9623			515.5	1.991	1.9902
	516	1.966	1.9624			516	1.9911	1.9902
	516.5	1.966	1.9624			516.5	1.9911	1.9902
	517	1.966	1.9624			517	1.9911	1.9902
	517.5	1.9661	1.9624			517.5	1.9911	1.9903
	518	1.9661	1.9625			518	1.9911	1.9903
	518.5	1.9661	1.9625			518.5	1.9911	1.9903
	519	1.9662	1.9625			519	1.9911	1.9903
	519.5	1.9662	1.9625			519.5	1.9911	1.9903
	520	1.9662	1.9626			520	1.9911	1.9903
	520.5	1.9662	1.9626			520.5	1.9911	1.9903
	521	1.9663	1.9626			521	1.9911	1.9903
	521.5	1.9663	1.9626			521.5	1.9911	1.9903
	522	1.9663	1.9627			522	1.9911	1.9903
	522.5	1.9664	1.9627			522.5	1.9912	1.9903
	523	1.9664	1.9627			523	1.9912	1.9903
	523.5	1.9664	1.9627			523.5	1.9912	1.9903
	524	1.9665	1.9628			524	1.9912	1.9903
	524.5	1.9665	1.9628			524.5	1.9912	1.9903
	525	1.9665	1.9628			525	1.9912	1.9903
	525.5	1.9666	1.9628			525.5	1.9912	1.9903
	526	1.9666	1.9629			526	1.9912	1.9903
	526.5	1.9666	1.9629			526.5	1.9912	1.9903
	527	1.9666	1.9629			527	1.9912	1.9904
	527.5	1.9667	1.9629			527.5	1.9912	1.9904
	528	1.9667	1.9629			528	1.9912	1.9904
	528.5	1.9667	1.963			528.5	1.9912	1.9904
	529	1.9668	1.963			529	1.9913	1.9904
	529.5	1.9668	1.963			529.5	1.9913	1.9904
	530	1.9668	1.963			530	1.9913	1.9904
	530.5	1.9669	1.9631			530.5	1.9913	1.9904
	531	1.9669	1.9631			531	1.9913	1.9904
	531.5	1.9669	1.9631			531.5	1.9913	1.9904
	532	1.9669	1.9631			532	1.9913	1.9904
	532.5	1.967	1.9631			532.5	1.9913	1.9904
	533	1.967	1.9632			533	1.9913	1.9904
	533.5	1.967	1.9632			533.5	1.9913	1.9904
	534	1.9671	1.9632			534	1.9913	1.9904
	534.5	1.9671	1.9632			534.5	1.9913	1.9904
	535	1.9671	1.9633			535	1.9913	1.9904
	535.5	1.9671	1.9633			535.5	1.9913	1.9904
	536	1.9672	1.9633			536	1.9914	1.9904
	536.5	1.9672	1.9633			536.5	1.9914	1.9905
	537	1.9672	1.9633			537	1.9914	1.9905
	537.5	1.9673	1.9634			537.5	1.9914	1.9905
	538	1.9673	1.9634			538	1.9914	1.9905
	538.5	1.9673	1.9634			538.5	1.9914	1.9905
	539	1.9673	1.9634			539	1.9914	1.9905
	539.5	1.9674	1.9634			539.5	1.9914	1.9905
	540	1.9674	1.9635			540	1.9914	1.9905
	540.5	1.9674	1.9635			540.5	1.9914	1.9905
	541	1.9675	1.9635			541	1.9914	1.9905
	541.5	1.9675	1.9635			541.5	1.9914	1.9905
	542	1.9675	1.9635			542	1.9914	1.9905
	542.5	1.9675	1.9636			542.5	1.9914	1.9905
	543	1.9676	1.9636			543	1.9914	1.9905
	543.5	1.9676	1.9636			543.5	1.9915	1.9905
	544	1.9676	1.9636			544	1.9915	1.9905
	544.5	1.9676	1.9636			544.5	1.9915	1.9905
	545	1.9677	1.9637			545	1.9915	1.9905
	545.5	1.9677	1.9637			545.5	1.9915	1.9905
	546	1.9677	1.9637			546	1.9915	1.9905
	546.5	1.9677	1.9637			546.5	1.9915	1.9905
	547	1.9678	1.9637			547	1.9915	1.9905
	547.5	1.9678	1.9637			547.5	1.9915	1.9906
	548	1.9678	1.9638			548	1.9915	1.9906
	548.5	1.9679	1.9638			548.5	1.9915	1.9906
	549	1.9679	1.9638			549	1.9915	1.9906
	549.5	1.9679	1.9638			549.5	1.9915	1.9906
	550	1.9679	1.9638			550	1.9915	1.9906
	550.5	1.968	1.9639			550.5	1.9915	1.9906
	551	1.968	1.9639			551	1.9915	1.9906
	551.5	1.968	1.9639			551.5	1.9916	1.9906
	552	1.968	1.9639			552	1.9916	1.9906
	552.5	1.9681	1.9639			552.5	1.9916	1.9906
	553	1.9681	1.9639			553	1.9915	1.9906
	553.5	1.9674	1.9633			553.5	1.9909	1.9899
	554	1.9664	1.9622			554	1.9898	1.9889
	554.5	1.9661	1.962			554.5	1.9896	1.9886
	555	1.966	1.9618			555	1.9894	1.9884
	555.5	1.9655	1.9613			555.5	1.9889	1.9879
	556	1.965	1.9608			556	1.9884	1.9874
	556.5	1.9647	1.9606			556.5	1.9881	1.9871
	557	1.9647	1.9605			557	1.9881	1.9871
	557.5	1.9647	1.9605			557.5	1.9881	1.9871
	558	1.9648	1.9606			558	1.9881	1.9871
	558.5	1.9648	1.9606			558.5	1.9881	1.9871
	559	1.9648	1.9606			559	1.9881	1.9871
	559.5	1.9649	1.9606			559.5	1.9881	1.9871
	560	1.9649	1.9607			560	1.9882	1.9872
	560.5	1.9649	1.9607			560.5	1.9882	1.9872
	561	1.965	1.9607			561	1.9882	1.9872
	561.5	1.965	1.9607			561.5	1.9882	1.9872
	562	1.965	1.9608			562	1.9882	1.9872
	562.5	1.9651	1.9608			562.5	1.9882	1.9872
	563	1.9651	1.9608			563	1.9882	1.9872
	563.5	1.9651	1.9608			563.5	1.9883	1.9872
	564	1.9652	1.9609			564	1.9883	1.9873
	564.5	1.9652	1.9609			564.5	1.9883	1.9873
	565	1.9652	1.9609			565	1.9883	1.9873
	565.5	1.9652	1.9609			565.5	1.9883	1.9873
	566	1.9653	1.961			566	1.9883	1.9873
	566.5	1.9653	1.961			566.5	1.9883	1.9873
	567	1.9653	1.961			567	1.9884	1.9873
	567.5	1.9654	1.961			567.5	1.9884	1.9873
	568	1.9654	1.9611			568	1.9884	1.9873
	568.5	1.9654	1.9611			568.5	1.9884	1.9874
	569	1.9655	1.9611			569	1.9884	1.9874
	569.5	1.9655	1.9611			569.5	1.9884	1.9874
	570	1.9655	1.9611			570	1.9884	1.9874
	570.5	1.9655	1.9612			570.5	1.9884	1.9874
	571	1.9656	1.9612			571	1.9885	1.9874
	571.5	1.9656	1.9612			571.5	1.9885	1.9874
	572	1.9656	1.9612			572	1.9885	1.9874
	572.5	1.9657	1.9613			572.5	1.9885	1.9874
	573	1.9657	1.9613			573	1.9885	1.9874
	573.5	1.9657	1.9613			573.5	1.9885	1.9875
	574	1.9658	1.9613			574	1.9885	1.9875
	574.5	1.9658	1.9613			574.5	1.9885	1.9875
	575	1.9658	1.9614			575	1.9886	1.9875
	575.5	1.9658	1.9614			575.5	1.9886	1.9875
	576	1.9659	1.9614			576	1.9886	1.9875
	576.5	1.9659	1.9614			576.5	1.9886	1.9875
	577	1.9659	1.9614			577	1.9886	1.9875
	577.5	1.966	1.9615			577.5	1.9886	1.9875
	578	1.966	1.9615			578	1.9886	1.9875
	578.5	1.966	1.9615			578.5	1.9886	1.9875
	579	1.966	1.9615			579	1.9886	1.9876
	579.5	1.9661	1.9615			579.5	1.9887	1.9876
	580	1.9661	1.9616			580	1.9887	1.9876
	580.5	1.9661	1.9616			580.5	1.9887	1.9876
	581	1.9661	1.9616			581	1.9887	1.9876
	581.5	1.9662	1.9616			581.5	1.9887	1.9876
	582	1.9662	1.9616			582	1.9887	1.9876
	582.5	1.9662	1.9617			582.5	1.9887	1.9876
	583	1.9663	1.9617			583	1.9887	1.9876
	583.5	1.9663	1.9617			583.5	1.9888	1.9876
	584	1.9663	1.9617			584	1.9888	1.9876
	584.5	1.9663	1.9617			584.5	1.9888	1.9877
	585	1.9664	1.9618			585	1.9888	1.9877
	585.5	1.9664	1.9618			585.5	1.9888	1.9877
	586	1.9664	1.9618			586	1.9888	1.9877
	586.5	1.9664	1.9618			586.5	1.9888	1.9877
	587	1.9665	1.9618			587	1.9888	1.9877
	587.5	1.9665	1.9619			587.5	1.9888	1.9877
	588	1.9665	1.9619			588	1.9889	1.9877
	588.5	1.9666	1.9619			588.5	1.9889	1.9877
	589	1.9666	1.9619			589	1.9889	1.9877
	589.5	1.9666	1.9619			589.5	1.9889	1.9877
	590	1.9666	1.9619			590	1.9889	1.9878
	590.5	1.9667	1.962			590.5	1.9889	1.9878
	591	1.9667	1.962			591	1.9889	1.9878
	591.5	1.9667	1.962			591.5	1.9889	1.9878
	592	1.9667	1.962			592	1.9889	1.9878
	592.5	1.9668	1.962			592.5	1.9889	1.9878
	593	1.9668	1.9621			593	1.989	1.9878
	593.5	1.9668	1.9621			593.5	1.989	1.9878
	594	1.9668	1.9621			594	1.989	1.9878
	594.5	1.9669	1.9621			594.5	1.989	1.9878
	595	1.9669	1.9621			595	1.989	1.9878
	595.5	1.9669	1.9621			595.5	1.989	1.9878
	596	1.9669	1.9622			596	1.989	1.9878
	596.5	1.967	1.9622			596.5	1.989	1.9879
	597	1.967	1.9622			597	1.989	1.9879
	597.5	1.967	1.9622			597.5	1.9891	1.9879
	598	1.967	1.9622			598	1.9891	1.9879
	598.5	1.9671	1.9622			598.5	1.9891	1.9879
	599	1.9671	1.9623			599	1.9891	1.9879
	599.5	1.9671	1.9623			599.5	1.9891	1.9879
	600	1.9671	1.9623			600	1.9891	1.9879
	600.5	1.9672	1.9623			600.5	1.9891	1.9879
	601	1.9672	1.9623			601	1.9891	1.9879
	601.5	1.9672	1.9623			601.5	1.9891	1.9879
	602	1.9672	1.9624			602	1.9891	1.9879
	602.5	1.9673	1.9624			602.5	1.9892	1.9879
	603	1.9673	1.9624			603	1.9892	1.988
	603.5	1.9671	1.9622			603.5	1.9892	1.988
	604	1.9658	1.9609			604	1.9892	1.988
	604.5	1.9654	1.9605			604.5	1.9892	1.988
	605	1.9653	1.9604			605	1.9892	1.988
	605.5	1.9648	1.9599			605.5	1.9892	1.988
	606	1.9643	1.9594			606	1.9892	1.988
	606.5	1.964	1.959			606.5	1.9892	1.988
	607	1.9639	1.959			607	1.9892	1.988
	607.5	1.9639	1.959			607.5	1.9893	1.988
	608	1.9639	1.959			608	1.9893	1.988
	608.5	1.964	1.959			608.5	1.9893	1.988
	609	1.964	1.959			609	1.9893	1.988
	609.5	1.964	1.9591			609.5	1.9893	1.988
	610	1.9641	1.9591			610	1.9893	1.9881
	610.5	1.9641	1.9591			610.5	1.9893	1.9881
	611	1.9641	1.9591			611	1.9893	1.9881
	611.5	1.9642	1.9592			611.5	1.9893	1.9881
	612	1.9642	1.9592			612	1.9893	1.9881
	612.5	1.9642	1.9592			612.5	1.9893	1.9881
	613	1.9643	1.9592			613	1.9894	1.9881
	613.5	1.9643	1.9593			613.5	1.9894	1.9881
	614	1.9643	1.9593			614	1.9894	1.9881
	614.5	1.9643	1.9593			614.5	1.9894	1.9881
	615	1.9644	1.9593			615	1.9894	1.9881
	615.5	1.9644	1.9594			615.5	1.9894	1.9881
	616	1.9644	1.9594			616	1.9894	1.9881
	616.5	1.9645	1.9594			616.5	1.9894	1.9881
	617	1.9645	1.9594			617	1.9894	1.9881
	617.5	1.9645	1.9594			617.5	1.9894	1.9882
	618	1.9646	1.9595			618	1.9894	1.9882
	618.5	1.9646	1.9595			618.5	1.9895	1.9882
	619	1.9646	1.9595			619	1.9895	1.9882
	619.5	1.9646	1.9595			619.5	1.9895	1.9882
	620	1.9647	1.9595			620	1.9895	1.9882
	620.5	1.9647	1.9596			620.5	1.9895	1.9882
	621	1.9647	1.9596			621	1.9895	1.9882
	621.5	1.9648	1.9596			621.5	1.9895	1.9882
	622	1.9648	1.9596			622	1.9895	1.9882
	622.5	1.9648	1.9596			622.5	1.9895	1.9882
	623	1.9648	1.9597			623	1.9895	1.9882
	623.5	1.9649	1.9597			623.5	1.9895	1.9882
	624	1.9649	1.9597			624	1.9895	1.9882
	624.5	1.9649	1.9597			624.5	1.9896	1.9882
	625	1.965	1.9597			625	1.9896	1.9883
	625.5	1.965	1.9598			625.5	1.9896	1.9883
	626	1.965	1.9598			626	1.9896	1.9883
	626.5	1.965	1.9598			626.5	1.9896	1.9883
	627	1.9651	1.9598			627	1.9896	1.9883
	627.5	1.9651	1.9598			627.5	1.9896	1.9883
	628	1.9651	1.9599			628	1.9896	1.9883
	628.5	1.9651	1.9599			628.5	1.9896	1.9883
	629	1.9652	1.9599			629	1.9896	1.9883
	629.5	1.9652	1.9599			629.5	1.9896	1.9883
	630	1.9652	1.9599			630	1.9896	1.9883
	630.5	1.9653	1.96			630.5	1.9897	1.9883
	631	1.9653	1.96			631	1.9897	1.9883
	631.5	1.9653	1.96			631.5	1.9897	1.9883
	632	1.9653	1.96			632	1.9897	1.9883
	632.5	1.9654	1.96			632.5	1.9897	1.9883
	633	1.9654	1.96			633	1.9897	1.9883
	633.5	1.9654	1.9601			633.5	1.9897	1.9883
	634	1.9654	1.9601			634	1.9897	1.9884
	634.5	1.9655	1.9601			634.5	1.9897	1.9884
	635	1.9655	1.9601			635	1.9897	1.9884
	635.5	1.9655	1.9601			635.5	1.9897	1.9884
	636	1.9655	1.9602			636	1.9897	1.9884
	636.5	1.9656	1.9602			636.5	1.9898	1.9884
	637	1.9656	1.9602			637	1.9898	1.9884
	637.5	1.9656	1.9602			637.5	1.9898	1.9884
	638	1.9656	1.9602			638	1.9898	1.9884
	638.5	1.9657	1.9602			638.5	1.9898	1.9884
	639	1.9657	1.9603			639	1.9898	1.9884
	639.5	1.9657	1.9603			639.5	1.9898	1.9884
	640	1.9658	1.9603			640	1.9898	1.9884
	640.5	1.9658	1.9603			640.5	1.9898	1.9884
	641	1.9658	1.9603			641	1.9898	1.9884
	641.5	1.9658	1.9604			641.5	1.9898	1.9884
	642	1.9659	1.9604			642	1.9898	1.9884
	642.5	1.9659	1.9604			642.5	1.9898	1.9884
	643	1.9659	1.9604			643	1.9899	1.9885
	643.5	1.9659	1.9604			643.5	1.9899	1.9885
	644	1.9659	1.9604			644	1.9899	1.9885
	644.5	1.966	1.9605			644.5	1.9899	1.9885
	645	1.966	1.9605			645	1.9899	1.9885
	645.5	1.966	1.9605			645.5	1.9899	1.9885
	646	1.966	1.9605			646	1.9899	1.9885
	646.5	1.9661	1.9605			646.5	1.9899	1.9885
	647	1.9661	1.9605			647	1.9899	1.9885
	647.5	1.9661	1.9605			647.5	1.9899	1.9885
	648	1.9661	1.9606			648	1.9899	1.9885
	648.5	1.9662	1.9606			648.5	1.9899	1.9885
	649	1.9662	1.9606			649	1.9899	1.9885
	649.5	1.9662	1.9606			649.5	1.9899	1.9885
	650	1.9662	1.9606			650	1.99	1.9885
	650.5	1.9651	1.9595			650.5	1.99	1.9885
	651	1.9644	1.9588			651	1.99	1.9885
	651.5	1.9643	1.9587			651.5	1.99	1.9885
	652	1.964	1.9584			652	1.99	1.9885
	652.5	1.9635	1.9578			652.5	1.99	1.9885
	653	1.963	1.9574			653	1.99	1.9885
	653.5	1.9628	1.9572			653.5	1.99	1.9886
	654	1.9628	1.9572			654	1.99	1.9886
	654.5	1.9629	1.9572			654.5	1.99	1.9886
	655	1.9629	1.9572			655	1.99	1.9886
	655.5	1.9629	1.9573			655.5	1.99	1.9886
	656	1.963	1.9573			656	1.99	1.9886
	656.5	1.963	1.9573			656.5	1.99	1.9886
	657	1.963	1.9573			657	1.9901	1.9886
	657.5	1.9631	1.9574			657.5	1.9901	1.9886
	658	1.9631	1.9574			658	1.9901	1.9886
	658.5	1.9631	1.9574			658.5	1.9901	1.9886
	659	1.9632	1.9574			659	1.9901	1.9886
	659.5	1.9632	1.9574			659.5	1.9901	1.9886
	660	1.9632	1.9575			660	1.9901	1.9886
	660.5	1.9632	1.9575			660.5	1.9901	1.9886
	661	1.9633	1.9575			661	1.9901	1.9886
	661.5	1.9633	1.9575			661.5	1.9901	1.9886
	662	1.9633	1.9576			662	1.9901	1.9886
	662.5	1.9634	1.9576			662.5	1.9901	1.9886
	663	1.9634	1.9576			663	1.9901	1.9886
	663.5	1.9634	1.9576			663.5	1.9901	1.9886
	664	1.9635	1.9576			664	1.9901	1.9886
	664.5	1.9635	1.9577			664.5	1.9902	1.9887
	665	1.9635	1.9577			665	1.9902	1.9887
	665.5	1.9635	1.9577			665.5	1.9902	1.9887
	666	1.9636	1.9577			666	1.9902	1.9887
	666.5	1.9636	1.9577			666.5	1.9902	1.9887
	667	1.9636	1.9578			667	1.9902	1.9887
	667.5	1.9637	1.9578			667.5	1.9902	1.9887
	668	1.9637	1.9578			668	1.9902	1.9887
	668.5	1.9637	1.9578			668.5	1.9902	1.9887
	669	1.9637	1.9578			669	1.9902	1.9887
	669.5	1.9638	1.9579			669.5	1.9902	1.9887
	670	1.9638	1.9579			670	1.9902	1.9887
	670.5	1.9638	1.9579			670.5	1.9902	1.9887
	671	1.9639	1.9579			671	1.9902	1.9887
	671.5	1.9639	1.9579			671.5	1.9902	1.9887
	672	1.9639	1.958			672	1.9903	1.9887
	672.5	1.9639	1.958			672.5	1.9903	1.9887
	673	1.964	1.958			673	1.9903	1.9887
	673.5	1.964	1.958			673.5	1.9903	1.9887
	674	1.964	1.958			674	1.9903	1.9887
	674.5	1.964	1.9581			674.5	1.9903	1.9887
	675	1.9641	1.9581			675	1.9903	1.9887
	675.5	1.9641	1.9581			675.5	1.9903	1.9887
	676	1.9641	1.9581			676	1.9903	1.9887
	676.5	1.9642	1.9581			676.5	1.9903	1.9887
	677	1.9642	1.9582			677	1.9903	1.9888
	677.5	1.9642	1.9582			677.5	1.9903	1.9888
	678	1.9642	1.9582			678	1.9903	1.9888
	678.5	1.9643	1.9582			678.5	1.9903	1.9888
	679	1.9643	1.9582			679	1.9903	1.9888
	679.5	1.9643	1.9582			679.5	1.9903	1.9888
	680	1.9643	1.9583			680	1.9903	1.9888
	680.5	1.9644	1.9583			680.5	1.9904	1.9888
	681	1.9644	1.9583			681	1.9904	1.9888
	681.5	1.9644	1.9583			681.5	1.9904	1.9888
	682	1.9644	1.9583			682	1.9904	1.9888
	682.5	1.9645	1.9583			682.5	1.9904	1.9888
	683	1.9645	1.9584			683	1.9904	1.9888
	683.5	1.9645	1.9584			683.5	1.9904	1.9888
	684	1.9645	1.9584			684	1.9904	1.9888
	684.5	1.9646	1.9584			684.5	1.9904	1.9888
	685	1.9646	1.9584			685	1.9904	1.9888
	685.5	1.9646	1.9585			685.5	1.9904	1.9888
	686	1.9646	1.9585			686	1.9904	1.9888
	686.5	1.9647	1.9585			686.5	1.9904	1.9888
	687	1.9647	1.9585			687	1.9904	1.9888
	687.5	1.9647	1.9585			687.5	1.9904	1.9888
	688	1.9648	1.9585			688	1.9904	1.9888
	688.5	1.9648	1.9586			688.5	1.9904	1.9888
	689	1.9648	1.9586			689	1.9905	1.9888
	689.5	1.9648	1.9586			689.5	1.9905	1.9888
	690	1.9648	1.9586			690	1.9905	1.9888
	690.5	1.9649	1.9586			690.5	1.9905	1.9889
	691	1.9649	1.9586			691	1.9905	1.9889
	691.5	1.9649	1.9587			691.5	1.9905	1.9889
	692	1.9649	1.9587			692	1.9905	1.9889
	692.5	1.965	1.9587			692.5	1.9905	1.9889
	693	1.965	1.9587			693	1.9905	1.9889
	693.5	1.965	1.9587			693.5	1.9905	1.9889
	694	1.965	1.9587			694	1.9905	1.9889
	694.5	1.9651	1.9587			694.5	1.9905	1.9889
	695	1.9651	1.9588			695	1.9905	1.9889
	695.5	1.9651	1.9588			695.5	1.9905	1.9889
	696	1.9651	1.9588			696	1.9905	1.9889
	696.5	1.9652	1.9588			696.5	1.9905	1.9889
	697	1.9652	1.9588			697	1.9905	1.9889
	697.5	1.9652	1.9588			697.5	1.9906	1.9889
	698	1.9652	1.9589			698	1.9906	1.9889
	698.5	1.9653	1.9589			698.5	1.9906	1.9889
	699	1.9653	1.9589			699	1.9906	1.9889
	699.5	1.9653	1.9589			699.5	1.9906	1.9889
	700	1.9653	1.9589			700	1.9906	1.9889
	700.5	1.9654	1.9589			700.5	1.9906	1.9889
	701	1.9654	1.9589			701	1.9906	1.9889
	701.5	1.9654	1.959			701.5	1.9906	1.9889
	702	1.9654	1.959			702	1.9906	1.9889
	702.5	1.9654	1.959			702.5	1.9906	1.9889
	703	1.9655	1.959			703	1.9906	1.9889
	703.5	1.9655	1.959			703.5	1.9906	1.9889
	704	1.9655	1.959			704	1.9906	1.9889
	704.5	1.9655	1.9591			704.5	1.9906	1.9889
	705	1.9656	1.9591			705	1.9906	1.9889
	705.5	1.9656	1.9591			705.5	1.9906	1.9889
	706	1.9656	1.9591			706	1.9906	1.9889
	706.5	1.9656	1.9591			706.5	1.9906	1.989
	707	1.9656	1.9591			707	1.9907	1.989
	707.5	1.9657	1.9591			707.5	1.9907	1.989
	708	1.9657	1.9592			708	1.9907	1.989
	708.5	1.9657	1.9592			708.5	1.9907	1.989
	709	1.9657	1.9592			709	1.9907	1.989
	709.5	1.9658	1.9592			709.5	1.9907	1.989
	710	1.9658	1.9592			710	1.9907	1.989
	710.5	1.9658	1.9592			710.5	1.9907	1.989
	711	1.9658	1.9592			711	1.9907	1.989
	711.5	1.9658	1.9592			711.5	1.9907	1.989
	712	1.9659	1.9593			712	1.9907	1.989
	712.5	1.9659	1.9593			712.5	1.9907	1.989
	713	1.9659	1.9593			713	1.9907	1.989
	713.5	1.9659	1.9593			713.5	1.9907	1.989
	714	1.966	1.9593			714	1.9907	1.989
	714.5	1.966	1.9593			714.5	1.9907	1.989
	715	1.966	1.9593			715	1.9907	1.989
	715.5	1.966	1.9594			715.5	1.9907	1.989
	716	1.966	1.9594			716	1.9907	1.989
	716.5	1.9661	1.9594			716.5	1.9907	1.989
	717	1.9661	1.9594			717	1.9908	1.989
	717.5	1.9661	1.9594			717.5	1.9908	1.989
	718	1.9661	1.9594			718	1.9908	1.989
	718.5	1.9661	1.9594			718.5	1.9908	1.989
	719	1.9662	1.9594			719	1.9908	1.989
	719.5	1.9662	1.9595			719.5	1.9908	1.989
	720	1.9662	1.9595			720	1.9908	1.989
	720.5	1.9662	1.9595			720.5	1.9908	1.989
	721	1.9662	1.9595			721	1.9908	1.989
	721.5	1.9663	1.9595			721.5	1.9908	1.989
	722	1.9663	1.9595			722	1.9908	1.989
	722.5	1.9663	1.9595			722.5	1.9908	1.989
	723	1.9663	1.9595			723	1.9908	1.989
	723.5	1.9663	1.9596			723.5	1.9908	1.989
	724	1.9664	1.9596			724	1.9908	1.989
	724.5	1.9664	1.9596			724.5	1.9908	1.9891
	725	1.9664	1.9596			725	1.9908	1.9891
	725.5	1.9664	1.9596			725.5	1.9908	1.9891
	726	1.9665	1.9596			726	1.9908	1.9891
	726.5	1.9665	1.9596			726.5	1.9908	1.9891
	727	1.9665	1.9596			727	1.9909	1.9891
	727.5	1.9665	1.9597			727.5	1.9909	1.9891
	728	1.9665	1.9597			728	1.9909	1.9891
	728.5	1.9666	1.9597			728.5	1.9909	1.9891
	729	1.9666	1.9597			729	1.9909	1.9891
	729.5	1.9666	1.9597			729.5	1.9909	1.9891
	730	1.9666	1.9597			730	1.9909	1.9891
	730.5	1.9666	1.9597			730.5	1.9909	1.9891
	731	1.9666	1.9597			731	1.9909	1.9891
	731.5	1.9667	1.9598			731.5	1.9909	1.9891
	732	1.9667	1.9598			732	1.9909	1.9891
	732.5	1.9667	1.9598			732.5	1.9909	1.9891
	733	1.9667	1.9598			733	1.9909	1.9891
	733.5	1.9667	1.9598			733.5	1.9909	1.9891
	734	1.9668	1.9598			734	1.9909	1.9891
	734.5	1.9668	1.9598			734.5	1.9909	1.9891
	735	1.9668	1.9598			735	1.9909	1.9891
	735.5	1.9668	1.9598			735.5	1.9909	1.9891
	736	1.9668	1.9599			736	1.9909	1.9891
	736.5	1.9669	1.9599			736.5	1.9909	1.9891
	737	1.9669	1.9599			737	1.9909	1.9891
	737.5	1.9669	1.9599			737.5	1.9909	1.9891
	738	1.9669	1.9599			738	1.991	1.9891
	738.5	1.9669	1.9599			738.5	1.991	1.9891
	739	1.967	1.9599			739	1.991	1.9891
	739.5	1.967	1.9599			739.5	1.991	1.9891
	740	1.967	1.9599			740	1.991	1.9891
	740.5	1.967	1.96			740.5	1.991	1.9891
	741	1.967	1.96			741	1.991	1.9891
	741.5	1.967	1.96			741.5	1.991	1.9891
	742	1.9671	1.96			742	1.991	1.9891
	742.5	1.9671	1.96			742.5	1.991	1.9891
	743	1.9671	1.96			743	1.991	1.9891
	743.5	1.9671	1.96			743.5	1.991	1.9891
	744	1.9671	1.96			744	1.991	1.9891
	744.5	1.9672	1.96			744.5	1.991	1.9891
	745	1.9672	1.96			745	1.991	1.9892
	745.5	1.9672	1.9601			745.5	1.991	1.9892
	746	1.9672	1.9601			746	1.991	1.9892
	746.5	1.9672	1.9601			746.5	1.991	1.9892
	747	1.9672	1.9601			747	1.991	1.9892
	747.5	1.9673	1.9601			747.5	1.991	1.9892
	748	1.9673	1.9601			748	1.991	1.9892
	748.5	1.9673	1.9601			748.5	1.991	1.9892
	749	1.9673	1.9601			749	1.9911	1.9892
	749.5	1.9673	1.9601			749.5	1.9911	1.9892
	750	1.9674	1.9601			750	1.9911	1.9892
	750.5	1.9674	1.9602			750.5	1.9911	1.9892
	751	1.9674	1.9602			751	1.9911	1.9892
	751.5	1.9674	1.9602			751.5	1.9911	1.9892
	752	1.9674	1.9602			752	1.9911	1.9892
	752.5	1.9674	1.9602			752.5	1.9911	1.9892
	753	1.9674	1.9602			753	1.9911	1.9892
	753.5	1.9663	1.9591			753.5	1.9911	1.9892
	754	1.9656	1.9584			754	1.9911	1.9892
	754.5	1.9655	1.9582			754.5	1.9911	1.9892
	755	1.9652	1.9579			755	1.9911	1.9892
	755.5	1.9647	1.9574			755.5	1.9911	1.9892
	756	1.9642	1.9569			756	1.9911	1.9892
	756.5	1.964	1.9567			756.5	1.9911	1.9892
	757	1.964	1.9567			757	1.9911	1.9892
	757.5	1.964	1.9567			757.5	1.9911	1.9892
	758	1.9641	1.9568			758	1.9911	1.9892
	758.5	1.9641	1.9568			758.5	1.9911	1.9892
	759	1.9641	1.9568			759	1.9911	1.9892
	759.5	1.9642	1.9568			759.5	1.9911	1.9892
	760	1.9642	1.9568			760	1.9911	1.9892
	760.5	1.9642	1.9569			760.5	1.9911	1.9892
	761	1.9642	1.9569			761	1.9912	1.9892
	761.5	1.9643	1.9569			761.5	1.9912	1.9892
	762	1.9643	1.9569			762	1.9912	1.9892
	762.5	1.9643	1.9569			762.5	1.9912	1.9892
	763	1.9643	1.9569			763	1.9912	1.9892
	763.5	1.9644	1.957			763.5	1.9912	1.9892
	764	1.9644	1.957			764	1.9912	1.9892
	764.5	1.9644	1.957			764.5	1.9912	1.9892
	765	1.9644	1.957			765	1.9912	1.9892
	765.5	1.9645	1.957			765.5	1.9912	1.9892
	766	1.9645	1.957			766	1.9912	1.9892
	766.5	1.9645	1.9571			766.5	1.9912	1.9892
	767	1.9645	1.9571			767	1.9912	1.9892
	767.5	1.9646	1.9571			767.5	1.9912	1.9892
	768	1.9646	1.9571			768	1.9912	1.9892
	768.5	1.9646	1.9571			768.5	1.9912	1.9892
	769	1.9646	1.9571			769	1.9912	1.9892
	769.5	1.9646	1.9572			769.5	1.9912	1.9892
	770	1.9647	1.9572			770	1.9912	1.9893
	770.5	1.9647	1.9572			770.5	1.9912	1.9893
	771	1.9647	1.9572			771	1.9912	1.9893
	771.5	1.9647	1.9572			771.5	1.9912	1.9893
	772	1.9648	1.9572			772	1.9912	1.9893
	772.5	1.9648	1.9572			772.5	1.9912	1.9893
	773	1.9648	1.9573			773	1.9912	1.9893
	773.5	1.9648	1.9573			773.5	1.9913	1.9893
	774	1.9649	1.9573			774	1.9913	1.9893
	774.5	1.9649	1.9573			774.5	1.9913	1.9893
	775	1.9649	1.9573			775	1.9913	1.9893
	775.5	1.9649	1.9573			775.5	1.9913	1.9893
	776	1.9643	1.9567			776	1.9913	1.9893
	776.5	1.9632	1.9556			776.5	1.9913	1.9893
	777	1.963	1.9554			777	1.9913	1.9893
	777.5	1.9628	1.9552			777.5	1.9913	1.9893
	778	1.9624	1.9548			778	1.9913	1.9893
	778.5	1.9619	1.9543			778.5	1.9913	1.9893
	779	1.9616	1.954			779	1.9913	1.9893
	779.5	1.9616	1.9539			779.5	1.9913	1.9893
	780	1.9616	1.954			780	1.9913	1.9893
	780.5	1.9616	1.954			780.5	1.9913	1.9893
	781	1.9617	1.954			781	1.9913	1.9893
	781.5	1.9617	1.954			781.5	1.9913	1.9893
	782	1.9617	1.9541			782	1.9913	1.9893
	782.5	1.9618	1.9541			782.5	1.9913	1.9893
	783	1.9618	1.9541			783	1.9913	1.9893
	783.5	1.9618	1.9541			783.5	1.9913	1.9893
	784	1.9619	1.9542			784	1.9913	1.9893
	784.5	1.9619	1.9542			784.5	1.9913	1.9893
	785	1.9619	1.9542			785	1.9913	1.9893
	785.5	1.962	1.9542			785.5	1.9913	1.9893
	786	1.962	1.9542			786	1.9913	1.9893
	786.5	1.962	1.9543			786.5	1.9914	1.9893
	787	1.962	1.9543			787	1.9914	1.9893
	787.5	1.9621	1.9543			787.5	1.9914	1.9893
	788	1.9621	1.9543			788	1.9914	1.9893
	788.5	1.9621	1.9543			788.5	1.9914	1.9893
	789	1.9621	1.9543			789	1.9914	1.9893
	789.5	1.9619	1.9541			789.5	1.9914	1.9893
	790	1.9606	1.9528			790	1.9914	1.9893
	790.5	1.9601	1.9523			790.5	1.9914	1.9893
	791	1.96	1.9522			791	1.9914	1.9893
	791.5	1.9597	1.9519			791.5	1.9914	1.9893
	792	1.9587	1.9509			792	1.9914	1.9893
	792.5	1.9581	1.9502			792.5	1.9914	1.9893
	793	1.9579	1.95			793	1.9914	1.9893
	793.5	1.9579	1.95			793.5	1.9914	1.9893
	794	1.9579	1.95			794	1.9914	1.9893
	794.5	1.9579	1.9501			794.5	1.9914	1.9893
	795	1.958	1.9501			795	1.9914	1.9893
	795.5	1.958	1.9501			795.5	1.9914	1.9893
	796	1.9581	1.9502			796	1.9914	1.9893
	796.5	1.9581	1.9502			796.5	1.9914	1.9893
	797	1.9581	1.9502			797	1.9914	1.9893
	797.5	1.9582	1.9503			797.5	1.9914	1.9893
	798	1.9582	1.9503			798	1.9914	1.9893
	798.5	1.9583	1.9503			798.5	1.9914	1.9893
	799	1.9583	1.9503			799	1.9914	1.9893
	799.5	1.9583	1.9504			799.5	1.9914	1.9894
	800	1.9584	1.9504			800	1.9915	1.9894
	800.5	1.9584	1.9504			800.5	1.9915	1.9894
	801	1.9584	1.9505			801	1.9915	1.9894
	801.5	1.9585	1.9505			801.5	1.9915	1.9894
	802	1.9585	1.9505			802	1.9915	1.9894
	802.5	1.9585	1.9505			802.5	1.9915	1.9894
	803	1.9586	1.9506			803	1.9915	1.9894
	803.5	1.9586	1.9506			803.5	1.9915	1.9894
	804	1.9587	1.9506			804	1.9915	1.9894
	804.5	1.9587	1.9506			804.5	1.9915	1.9894
	805	1.9587	1.9507			805	1.9915	1.9894
	805.5	1.9588	1.9507			805.5	1.9915	1.9894
	806	1.9588	1.9507			806	1.9915	1.9894
	806.5	1.9588	1.9507			806.5	1.9915	1.9894
	807	1.9589	1.9508			807	1.9915	1.9894
	807.5	1.9589	1.9508			807.5	1.9915	1.9894
	808	1.9589	1.9508			808	1.9915	1.9894
	808.5	1.959	1.9508			808.5	1.9915	1.9894
	809	1.959	1.9509			809	1.9915	1.9894
	809.5	1.959	1.9509			809.5	1.9915	1.9894
	810	1.9591	1.9509			810	1.9915	1.9894
	810.5	1.9591	1.9509			810.5	1.9915	1.9894
	811	1.9591	1.951			811	1.9915	1.9894
	811.5	1.9592	1.951			811.5	1.9915	1.9894
	812	1.9592	1.951			812	1.9915	1.9894
	812.5	1.9592	1.951			812.5	1.9915	1.9894
	813	1.9593	1.9511			813	1.9915	1.9894
	813.5	1.9593	1.9511			813.5	1.9915	1.9894
	814	1.9593	1.9511			814	1.9916	1.9894
	814.5	1.9594	1.9511			814.5	1.9916	1.9894
	815	1.9594	1.9511			815	1.9916	1.9894
	815.5	1.9594	1.9512			815.5	1.9916	1.9894
	816	1.9595	1.9512			816	1.9916	1.9894
	816.5	1.9595	1.9512			816.5	1.9916	1.9894
	817	1.9595	1.9512			817	1.9916	1.9894
	817.5	1.9596	1.9513			817.5	1.9916	1.9894
	818	1.9596	1.9513			818	1.9916	1.9894
	818.5	1.9596	1.9513			818.5	1.9916	1.9894
	819	1.9596	1.9513			819	1.9916	1.9894
	819.5	1.9597	1.9514			819.5	1.9916	1.9894
	820	1.9597	1.9514			820	1.9916	1.9894
	820.5	1.9597	1.9514			820.5	1.9916	1.9894
	821	1.9598	1.9514			821	1.9916	1.9894
	821.5	1.9598	1.9514			821.5	1.9916	1.9894
	822	1.9598	1.9515			822	1.9916	1.9894
	822.5	1.9599	1.9515			822.5	1.9916	1.9894
	823	1.9599	1.9515			823	1.9916	1.9894
	823.5	1.9599	1.9515			823.5	1.9916	1.9894
	824	1.96	1.9515			824	1.9916	1.9894
	824.5	1.96	1.9516			824.5	1.9916	1.9894
	825	1.96	1.9516			825	1.9916	1.9894
	825.5	1.96	1.9516			825.5	1.9916	1.9894
	826	1.9601	1.9516			826	1.9916	1.9894
	826.5	1.9601	1.9517			826.5	1.9916	1.9894
	827	1.9601	1.9517			827	1.9916	1.9894
	827.5	1.9602	1.9517			827.5	1.9916	1.9894
	828	1.9602	1.9517			828	1.9916	1.9894
	828.5	1.9602	1.9517			828.5	1.9916	1.9894
	829	1.9603	1.9518			829	1.9917	1.9894
	829.5	1.9603	1.9518			829.5	1.9917	1.9894
	830	1.9603	1.9518			830	1.9917	1.9894
	830.5	1.9603	1.9518			830.5	1.9917	1.9894
	831	1.9604	1.9518			831	1.9917	1.9894
	831.5	1.9604	1.9519			831.5	1.9917	1.9894
	832	1.9604	1.9519			832	1.9917	1.9894
	832.5	1.9605	1.9519			832.5	1.9917	1.9894
	833	1.9605	1.9519			833	1.9917	1.9894
	833.5	1.9605	1.9519			833.5	1.9917	1.9894
	834	1.9605	1.952			834	1.9917	1.9894
	834.5	1.9606	1.952			834.5	1.9917	1.9894
	835	1.9606	1.952			835	1.9917	1.9894
	835.5	1.9606	1.952			835.5	1.9917	1.9894
	836	1.9607	1.952			836	1.9917	1.9894
	836.5	1.9607	1.9521			836.5	1.9917	1.9895
	837	1.9607	1.9521			837	1.9917	1.9895
	837.5	1.9607	1.9521			837.5	1.9917	1.9895
	838	1.9608	1.9521			838	1.9917	1.9895
	838.5	1.9608	1.9521			838.5	1.9917	1.9895
	839	1.9607	1.952			839	1.9917	1.9895
	839.5	1.9595	1.9508			839.5	1.9917	1.9895
	840	1.9589	1.9502			840	1.9917	1.9895
	840.5	1.9589	1.9502			840.5	1.9917	1.9895
	841	1.9585	1.9498			841	1.9917	1.9895
	841.5	1.958	1.9493			841.5	1.9917	1.9895
	842	1.9576	1.9488			842	1.9917	1.9895
	842.5	1.9574	1.9487			842.5	1.9917	1.9895
	843	1.9574	1.9487			843	1.9917	1.9895
	843.5	1.9575	1.9487			843.5	1.9917	1.9895
	844	1.9575	1.9488			844	1.9918	1.9895
	844.5	1.9576	1.9488			844.5	1.9918	1.9895
	845	1.9576	1.9488			845	1.9918	1.9895
	845.5	1.9576	1.9489			845.5	1.9918	1.9895
	846	1.9577	1.9489			846	1.9918	1.9895
	846.5	1.9577	1.9489			846.5	1.9918	1.9895
	847	1.9577	1.9489			847	1.9918	1.9895
	847.5	1.9578	1.949			847.5	1.9918	1.9895
	848	1.9578	1.949			848	1.9918	1.9895
	848.5	1.9578	1.949			848.5	1.9918	1.9895
	849	1.9579	1.949			849	1.9918	1.9895
	849.5	1.9579	1.9491			849.5	1.9918	1.9895
	850	1.9579	1.9491			850	1.9918	1.9895
	850.5	1.958	1.9491			850.5	1.9918	1.9895
	851	1.958	1.9491			851	1.9918	1.9895
	851.5	1.9581	1.9492			851.5	1.9918	1.9895
	852	1.9581	1.9492			852	1.9918	1.9895
	852.5	1.9581	1.9492			852.5	1.9918	1.9895
	853	1.9581	1.9492			853	1.9918	1.9895
	853.5	1.9582	1.9493			853.5	1.9918	1.9895
	854	1.9582	1.9493			854	1.9918	1.9895
	854.5	1.9582	1.9493			854.5	1.9918	1.9895
	855	1.9583	1.9493			855	1.9918	1.9895
	855.5	1.9583	1.9494			855.5	1.9918	1.9895
	856	1.9583	1.9494			856	1.9918	1.9895
	856.5	1.9584	1.9494			856.5	1.9918	1.9895
	857	1.9584	1.9494			857	1.9918	1.9895
	857.5	1.9584	1.9494			857.5	1.9918	1.9895
	858	1.9585	1.9495			858	1.9918	1.9895
	858.5	1.9585	1.9495			858.5	1.9918	1.9895
	859	1.9585	1.9495			859	1.9918	1.9895
	859.5	1.9586	1.9495			859.5	1.9918	1.9895
	860	1.9586	1.9496			860	1.9919	1.9895
	860.5	1.9586	1.9496			860.5	1.9919	1.9895
	861	1.9587	1.9496			861	1.9919	1.9895
	861.5	1.9587	1.9496			861.5	1.9919	1.9895
	862	1.9587	1.9496			862	1.9919	1.9895
	862.5	1.9588	1.9497			862.5	1.9919	1.9895
	863	1.9588	1.9497			863	1.9919	1.9895
	863.5	1.9588	1.9497			863.5	1.9919	1.9895
	864	1.9588	1.9497			864	1.9919	1.9895
	864.5	1.9588	1.9496			864.5	1.9919	1.9895
	865	1.9576	1.9484			865	1.9919	1.9895
	865.5	1.957	1.9479			865.5	1.9919	1.9895
	866	1.9569	1.9478			866	1.9919	1.9895
	866.5	1.9565	1.9474			866.5	1.9919	1.9895
	867	1.956	1.9469			867	1.9919	1.9895
	867.5	1.9556	1.9464			867.5	1.9919	1.9895
	868	1.9555	1.9463			868	1.9919	1.9895
	868.5	1.9555	1.9463			868.5	1.9919	1.9895
	869	1.9555	1.9463			869	1.9919	1.9895
	869.5	1.9556	1.9464			869.5	1.9919	1.9895
	870	1.9556	1.9464			870	1.9919	1.9895
	870.5	1.9557	1.9464			870.5	1.9919	1.9895
	871	1.9557	1.9465			871	1.9919	1.9895
	871.5	1.9557	1.9465			871.5	1.9919	1.9895
	872	1.9558	1.9465			872	1.9919	1.9895
	872.5	1.9558	1.9466			872.5	1.9919	1.9895
	873	1.9558	1.9466			873	1.9919	1.9895
	873.5	1.9559	1.9466			873.5	1.9919	1.9895
	874	1.9559	1.9466			874	1.9919	1.9895
	874.5	1.956	1.9467			874.5	1.9919	1.9895
	875	1.956	1.9467			875	1.9919	1.9895
	875.5	1.956	1.9467			875.5	1.9919	1.9895
	876	1.9561	1.9467			876	1.9919	1.9895
	876.5	1.9561	1.9468			876.5	1.992	1.9895
	877	1.9561	1.9468			877	1.992	1.9895
	877.5	1.9562	1.9468			877.5	1.992	1.9895
	878	1.9562	1.9468			878	1.992	1.9895
	878.5	1.9562	1.9469			878.5	1.992	1.9895
	879	1.9563	1.9469			879	1.992	1.9895
	879.5	1.9563	1.9469			879.5	1.992	1.9895
	880	1.9564	1.947			880	1.992	1.9895
	880.5	1.9564	1.947			880.5	1.992	1.9895
	881	1.9564	1.947			881	1.992	1.9895
	881.5	1.9565	1.947			881.5	1.992	1.9895
	882	1.9565	1.9471			882	1.992	1.9896
	882.5	1.9565	1.9471			882.5	1.992	1.9896
	883	1.9566	1.9471			883	1.992	1.9896
	883.5	1.9566	1.9471			883.5	1.992	1.9896
	884	1.9566	1.9472			884	1.992	1.9896
	884.5	1.9567	1.9472			884.5	1.992	1.9896
	885	1.9567	1.9472			885	1.992	1.9896
	885.5	1.9567	1.9472			885.5	1.992	1.9896
	886	1.9568	1.9472			886	1.992	1.9896
	886.5	1.9568	1.9473			886.5	1.992	1.9896
	887	1.9568	1.9473			887	1.992	1.9896
	887.5	1.9569	1.9473			887.5	1.992	1.9896
	888	1.9569	1.9473			888	1.992	1.9896
	888.5	1.9569	1.9474			888.5	1.992	1.9896
	889	1.957	1.9474			889	1.992	1.9896
	889.5	1.957	1.9474			889.5	1.992	1.9896
	890	1.957	1.9474			890	1.992	1.9896
	890.5	1.9571	1.9475			890.5	1.992	1.9896
	891	1.9571	1.9475			891	1.992	1.9896
	891.5	1.9571	1.9475			891.5	1.992	1.9896
	892	1.9572	1.9475			892	1.992	1.9896
	892.5	1.9572	1.9475			892.5	1.992	1.9896
	893	1.9572	1.9476			893	1.992	1.9896
	893.5	1.9573	1.9476			893.5	1.992	1.9896
	894	1.9573	1.9476			894	1.9921	1.9896
	894.5	1.9573	1.9476			894.5	1.9921	1.9896
	895	1.9574	1.9477			895	1.9921	1.9896
	895.5	1.9574	1.9477			895.5	1.9921	1.9896
	896	1.9574	1.9477			896	1.9921	1.9896
	896.5	1.9574	1.9477			896.5	1.9921	1.9896
	897	1.9575	1.9477			897	1.9921	1.9896
	897.5	1.9575	1.9478			897.5	1.9921	1.9896
	898	1.9575	1.9478			898	1.9921	1.9896
	898.5	1.9576	1.9478			898.5	1.9921	1.9896
	899	1.9576	1.9478			899	1.9921	1.9896
	899.5	1.9576	1.9479			899.5	1.9921	1.9896
	900	1.9577	1.9479			900	1.9921	1.9896
	900.5	1.9577	1.9479			900.5	1.9921	1.9896
	901	1.9577	1.9479			901	1.9921	1.9896
	901.5	1.9578	1.9479			901.5	1.9921	1.9896
	902	1.9578	1.948			902	1.9921	1.9896
	902.5	1.9578	1.948			902.5	1.9921	1.9896
	903	1.9578	1.948			903	1.9921	1.9896
	903.5	1.9579	1.948			903.5	1.9921	1.9896
	904	1.9579	1.948			904	1.9921	1.9896
	904.5	1.9579	1.9481			904.5	1.9921	1.9896
	905	1.958	1.9481			905	1.9921	1.9896
	905.5	1.958	1.9481			905.5	1.9921	1.9896
	906	1.958	1.9481			906	1.9921	1.9896
	906.5	1.9581	1.9481			906.5	1.9921	1.9896
	907	1.9581	1.9482			907	1.9921	1.9896
	907.5	1.9581	1.9482			907.5	1.9921	1.9896
	908	1.9581	1.9482			908	1.9921	1.9896
	908.5	1.9582	1.9482			908.5	1.9921	1.9896
	909	1.9582	1.9482			909	1.9921	1.9896
	909.5	1.9582	1.9483			909.5	1.9921	1.9896
	910	1.9583	1.9483			910	1.9921	1.9896
	910.5	1.9583	1.9483			910.5	1.9921	1.9896
	911	1.9583	1.9483			911	1.9921	1.9896
	911.5	1.9583	1.9483			911.5	1.9922	1.9896
	912	1.9584	1.9484			912	1.9922	1.9896
	912.5	1.9584	1.9484			912.5	1.9922	1.9896
	913	1.9584	1.9484			913	1.9922	1.9896
	913.5	1.9585	1.9484			913.5	1.9922	1.9896
	914	1.9585	1.9484			914	1.9922	1.9896
	914.5	1.9585	1.9484			914.5	1.9922	1.9896
	915	1.9585	1.9485			915	1.9922	1.9896
	915.5	1.9586	1.9485			915.5	1.9922	1.9896
	916	1.9586	1.9485			916	1.9922	1.9896
	916.5	1.9586	1.9485			916.5	1.9922	1.9896
	917	1.9587	1.9485			917	1.9922	1.9896
	917.5	1.9587	1.9486			917.5	1.9922	1.9896
	918	1.9587	1.9486			918	1.9922	1.9896
	918.5	1.9587	1.9486			918.5	1.9922	1.9896
	919	1.9588	1.9486			919	1.9922	1.9896
	919.5	1.9588	1.9486			919.5	1.9922	1.9896
	920	1.9588	1.9486			920	1.9922	1.9896
	920.5	1.9589	1.9487			920.5	1.9922	1.9896
	921	1.9589	1.9487			921	1.9922	1.9896
	921.5	1.9589	1.9487			921.5	1.9922	1.9896
	922	1.9589	1.9487			922	1.9922	1.9896
	922.5	1.959	1.9487			922.5	1.9922	1.9896
	923	1.959	1.9488			923	1.9922	1.9896
	923.5	1.959	1.9488			923.5	1.9922	1.9896
	924	1.959	1.9488			924	1.9922	1.9896
	924.5	1.9591	1.9488			924.5	1.9922	1.9896
	925	1.9591	1.9488			925	1.9922	1.9896
	925.5	1.9591	1.9488			925.5	1.9922	1.9896
	926	1.9591	1.9489			926	1.9922	1.9896
	926.5	1.9592	1.9489			926.5	1.9922	1.9896
	927	1.9592	1.9489			927	1.9922	1.9896
	927.5	1.9592	1.9489			927.5	1.9922	1.9896
	928	1.9593	1.9489			928	1.9922	1.9896
	928.5	1.9593	1.9489			928.5	1.9922	1.9896
	929	1.9593	1.949			929	1.9922	1.9896
	929.5	1.9593	1.949			929.5	1.9922	1.9896
	930	1.9594	1.949			930	1.9923	1.9896
	930.5	1.9594	1.949			930.5	1.9923	1.9896
	931	1.9594	1.949			931	1.9923	1.9896
	931.5	1.9594	1.949			931.5	1.9923	1.9896
	932	1.9591	1.9487			932	1.9923	1.9896
	932.5	1.9579	1.9475			932.5	1.9923	1.9896
	933	1.9575	1.9471			933	1.9923	1.9896
	933.5	1.9574	1.947			933.5	1.9923	1.9896
	934	1.9569	1.9465			934	1.9923	1.9896
	934.5	1.9564	1.946			934.5	1.9923	1.9896
	935	1.9561	1.9457			935	1.9923	1.9896
	935.5	1.956	1.9456			935.5	1.9923	1.9896
	936	1.9561	1.9456			936	1.9923	1.9896
	936.5	1.9561	1.9456			936.5	1.9923	1.9896
	937	1.9561	1.9457			937	1.9923	1.9896
	937.5	1.9562	1.9457			937.5	1.9923	1.9896
	938	1.9562	1.9457			938	1.9923	1.9896
	938.5	1.9562	1.9457			938.5	1.9923	1.9896
	939	1.9563	1.9458			939	1.9923	1.9897
	939.5	1.9563	1.9458			939.5	1.9923	1.9897
	940	1.9563	1.9458			940	1.9923	1.9897
	940.5	1.9564	1.9458			940.5	1.9923	1.9897
	941	1.9564	1.9459			941	1.9923	1.9897
	941.5	1.9564	1.9459			941.5	1.9923	1.9897
	942	1.9565	1.9459			942	1.9923	1.9897
	942.5	1.9565	1.9459			942.5	1.9923	1.9897
	943	1.9565	1.9459			943	1.9923	1.9897
	943.5	1.9566	1.946			943.5	1.9923	1.9897
	944	1.9566	1.946			944	1.9923	1.9897
	944.5	1.9566	1.946			944.5	1.9923	1.9897
	945	1.9567	1.946			945	1.9923	1.9897
	945.5	1.9567	1.9461			945.5	1.9923	1.9897
	946	1.9567	1.9461			946	1.9923	1.9897
	946.5	1.9568	1.9461			946.5	1.9923	1.9897
	947	1.9568	1.9461			947	1.9923	1.9897
	947.5	1.9568	1.9461			947.5	1.9923	1.9897
	948	1.9568	1.9462			948	1.9923	1.9897
	948.5	1.9569	1.9462			948.5	1.9924	1.9897
	949	1.9569	1.9462			949	1.9924	1.9897
	949.5	1.956	1.9453			949.5	1.9924	1.9897
	950	1.9551	1.9444			950	1.9924	1.9897
	950.5	1.9549	1.9442			950.5	1.9924	1.9897
	951	1.9547	1.944			951	1.9924	1.9897
	951.5	1.9542	1.9435			951.5	1.9924	1.9897
	952	1.9537	1.943			952	1.9924	1.9897
	952.5	1.9535	1.9428			952.5	1.9924	1.9897
	953	1.9535	1.9428			953	1.9924	1.9897
	953.5	1.9535	1.9428			953.5	1.9924	1.9897
	954	1.9536	1.9428			954	1.9924	1.9897
	954.5	1.9536	1.9428			954.5	1.9924	1.9897
	955	1.9537	1.9429			955	1.9924	1.9897
	955.5	1.9537	1.9429			955.5	1.9924	1.9897
	956	1.9537	1.9429			956	1.9924	1.9897
	956.5	1.9538	1.943			956.5	1.9924	1.9897
	957	1.9538	1.943			957	1.9924	1.9897
	957.5	1.9539	1.943			957.5	1.9924	1.9897
	958	1.9539	1.943			958	1.9924	1.9897
	958.5	1.9539	1.9431			958.5	1.9924	1.9897
	959	1.954	1.9431			959	1.9924	1.9897
	959.5	1.954	1.9431			959.5	1.9924	1.9897
	960	1.954	1.9431			960	1.9924	1.9897
	960.5	1.9541	1.9432			960.5	1.9924	1.9897
	961	1.9541	1.9432			961	1.9924	1.9897
	961.5	1.9542	1.9432			961.5	1.9924	1.9897
	962	1.9542	1.9433			962	1.9924	1.9897
	962.5	1.9542	1.9433			962.5	1.9924	1.9897
	963	1.9543	1.9433			963	1.9924	1.9897
	963.5	1.9543	1.9433			963.5	1.9924	1.9897
	964	1.9543	1.9434			964	1.9924	1.9897
	964.5	1.9544	1.9434			964.5	1.9924	1.9897
	965	1.9544	1.9434			965	1.9924	1.9897
	965.5	1.9544	1.9434			965.5	1.9924	1.9897
	966	1.9545	1.9435			966	1.9924	1.9897
	966.5	1.9545	1.9435			966.5	1.9924	1.9897
	967	1.9545	1.9435			967	1.9924	1.9897
	967.5	1.9546	1.9435			967.5	1.9924	1.9897
	968	1.9546	1.9435			968	1.9925	1.9897
	968.5	1.9546	1.9436			968.5	1.9925	1.9897
	969	1.9547	1.9436			969	1.9925	1.9897
	969.5	1.9547	1.9436			969.5	1.9925	1.9897
	970	1.9547	1.9436			970	1.9925	1.9897
	970.5	1.9548	1.9437			970.5	1.9925	1.9897
	971	1.9548	1.9437			971	1.9925	1.9897
	971.5	1.9548	1.9437			971.5	1.9925	1.9897
	972	1.9549	1.9437			972	1.9925	1.9897
	972.5	1.9549	1.9438			972.5	1.9925	1.9897
	973	1.9549	1.9438			973	1.9925	1.9897
	973.5	1.955	1.9438			973.5	1.9925	1.9897
	974	1.955	1.9438			974	1.9925	1.9897
	974.5	1.955	1.9439			974.5	1.9925	1.9897
	975	1.9551	1.9439			975	1.9925	1.9897
	975.5	1.9551	1.9439			975.5	1.9925	1.9897
	976	1.9551	1.9439			976	1.9925	1.9897
	976.5	1.9552	1.9439			976.5	1.9925	1.9897
	977	1.9552	1.944			977	1.9925	1.9897
	977.5	1.9552	1.944			977.5	1.9925	1.9897
	978	1.9553	1.944			978	1.9925	1.9897
	978.5	1.9553	1.944			978.5	1.9925	1.9897
	979	1.9553	1.944			979	1.9925	1.9897
	979.5	1.9554	1.9441			979.5	1.9925	1.9897
	980	1.9554	1.9441			980	1.9925	1.9897
	980.5	1.9554	1.9441			980.5	1.9925	1.9897
	981	1.9555	1.9441			981	1.9925	1.9897
	981.5	1.9555	1.9442			981.5	1.9925	1.9897
	982	1.9555	1.9442			982	1.9925	1.9897
	982.5	1.9556	1.9442			982.5	1.9925	1.9897
	983	1.9556	1.9442			983	1.9925	1.9897
	983.5	1.9556	1.9442			983.5	1.9925	1.9897
	984	1.9556	1.9443			984	1.9925	1.9897
	984.5	1.9557	1.9443			984.5	1.9925	1.9897
	985	1.9557	1.9443			985	1.9925	1.9897
	985.5	1.9557	1.9443			985.5	1.9925	1.9897
	986	1.9558	1.9443			986	1.9925	1.9897
	986.5	1.9558	1.9444			986.5	1.9925	1.9897
	987	1.9558	1.9444			987	1.9925	1.9897
	987.5	1.9559	1.9444			987.5	1.9926	1.9897
	988	1.9559	1.9444			988	1.9926	1.9897
	988.5	1.9559	1.9444			988.5	1.9926	1.9897
	989	1.956	1.9445			989	1.9926	1.9897
	989.5	1.956	1.9445			989.5	1.9926	1.9897
	990	1.956	1.9445			990	1.9926	1.9897
	990.5	1.956	1.9445			990.5	1.9926	1.9897
	991	1.9561	1.9445			991	1.9926	1.9897
	991.5	1.9561	1.9446			991.5	1.9926	1.9897
	992	1.9561	1.9446			992	1.9926	1.9897
	992.5	1.9562	1.9446			992.5	1.9926	1.9897
	993	1.9562	1.9446			993	1.9926	1.9897
	993.5	1.9562	1.9446			993.5	1.9926	1.9897
	994	1.9562	1.9447			994	1.9926	1.9897
	994.5	1.9563	1.9447			994.5	1.9926	1.9897
	995	1.9563	1.9447			995	1.9926	1.9897
	995.5	1.9563	1.9447			995.5	1.9926	1.9897
	996	1.9564	1.9447			996	1.9926	1.9897
	996.5	1.9564	1.9448			996.5	1.9926	1.9897
	997	1.9564	1.9448			997	1.9926	1.9897
	997.5	1.9565	1.9448			997.5	1.9926	1.9897
	998	1.9565	1.9448			998	1.9926	1.9897
	998.5	1.9565	1.9448			998.5	1.9926	1.9897
	999	1.9565	1.9448			999	1.9926	1.9897
[truncated: 28,001 more rows]

## Sheet: Fig S2
[Mg]i	V0	pc1c2	pc1c2/pc2c1
0.01	92.5	4.997e-10	0.2086
0.1	78.4591	2.7562e-06	2.0206
0.2	65.5519	3.6866e-05	3.903			Optimised values:
0.3	54.9827	0.00016805	5.6566			[Mg]i	V0	pc1c2	pc1c2/pc2c1
0.4	46.3281	0.00049293	7.2903			0.01	92.5	9e-07	2.6946e-05
0.5	39.2413	0.0011354	8.8122			1	19	0.015	15
0.6	33.4382	0.0022438	10.23			5	7.21	0.958	28.6826
0.7	28.6863	0.0039883	11.5508
0.8	24.7953	0.0065582	12.7812
0.9	21.609	0.0102	13.9275
1	19	0.015	14.9954
1.1	16.8635	0.0213	15.9902
1.2	15.1141	0.0293	16.9169
1.3	13.6816	0.0392	17.7803
1.4	12.5086	0.0511	18.5846
1.5	11.548	0.0653	19.3339
1.6	10.7615	0.0818	20.0319
1.7	10.1174	0.1008	20.6822
1.8	9.59	0.1223	21.288
1.9	9.1582	0.1461	21.8523
2	8.8045	0.1724	22.3781
2.1	8.515	0.2007	22.8679
2.2	8.2779	0.2311	23.3241
2.3	8.0837	0.2632	23.7492
2.4	7.9247	0.2967	24.1452
2.5	7.7945	0.3313	24.5141
2.6	7.6879	0.3667	24.8577
2.7	7.6006	0.4025	25.1779
2.8	7.5291	0.4385	25.4761
2.9	7.4706	0.4742	25.754
3	7.4227	0.5094	26.0128
3.1	7.3834	0.5439	26.254
3.2	7.3513	0.5775	26.4786
3.3	7.325	0.61	26.6879
3.4	7.3034	0.6412	26.8828
3.5	7.2858	0.671	27.0645
3.6	7.2713	0.6995	27.2337
3.7	7.2595	0.7265	27.3913
3.8	7.2498	0.752	27.5381
3.9	7.2419	0.7761	27.6749
4	7.2354	0.7987	27.8023
4.1	7.23	0.82	27.9211
4.2	7.2257	0.8399	28.0317
4.3	7.2221	0.8585	28.1347
4.4	7.2192	0.8759	28.2307
4.5	7.2168	0.8921	28.3201
4.6	7.2149	0.9072	28.4034
4.7	7.2132	0.9213	28.481
4.8	7.2119	0.9344	28.5533
4.9	7.2109	0.9466	28.6206
5	7.21	0.958	28.6834
5.1	7.2093	0.9686	28.7418
